# Supplementary material for: CTCF mutation at R567 causes developmental disorders via 3D genome rearrangement and abnormal neurodevelopment
Source: Nat Commun. 2024 Jul 1;15:5524. doi: 10.1038/s41467-024-49684-1 (PMC11217373; doi:10.1038/s41467-024-49684-1)
Supplement: Supplementary file 5 — Supplementary Data 2 [file 41467_2024_49684_MOESM5_ESM.xlsx]

## Sheet: heter vs wt
Supplementary Data 2. DEGs from organoids RNA-seq data.
Supplementary Data 2a. Significantly upregulated genes in cortical organoids between wild-type and Ctcf heterozygous mutant mice.
ensg	name	HETE_1	HETE_2	HOMO_1	HOMO_2	WT_1	WT_2	baseMean	log2FoldChange	lfcSE	stat	pvalue	padj
ENSG00000001617	SEMA3F	741.496	809.739	1070.47	1096.48	491.93	440.302	775.07	0.737476	0.115741	6.37179	1.86838e-10	2.78145e-09
ENSG00000003147	ICA1	122.19	90.0732	151.735	132.564	57.8741	57.3062	101.957	0.878517	0.287012	3.06091	0.00220668	0.00754671
ENSG00000004059	ARF5	1220.86	1170.95	1329.53	1480.81	618.807	735.429	1092.73	0.817979	0.109732	7.45432	9.03338e-14	2.27162e-12
ENSG00000004779	NDUFAB1	1268.9	1234.37	1608.95	1677.09	636.615	670.482	1182.73	0.936278	0.0965553	9.69681	3.11086e-22	2.50331e-20
ENSG00000004948	CALCR	97.1255	91.9114	221.126	214.775	43.4056	38.2041	117.758	1.2149	0.282069	4.3071	1.65409e-05	9.74067e-05
ENSG00000005075	POLR2J	610.951	620.402	675.406	710.092	302.726	342.882	543.743	0.929221	0.130169	7.1386	9.42867e-13	2.02839e-11
ENSG00000006015	REX1BD	485.628	451.285	617.118	625.826	288.257	319.959	464.679	0.62051	0.137992	4.49671	6.90128e-06	4.42347e-05
ENSG00000006128	TAC1	2439.63	2496.31	6043.5	5940.72	1209.79	1431.7	3260.28	0.900117	0.0847228	10.6243	2.29839e-26	3.02798e-24
ENSG00000006377	DLX6	3162.32	3239.88	3275.26	3297.66	1807.45	2193.87	2829.41	0.676777	0.088922	7.61091	2.72165e-14	7.42073e-13
ENSG00000007080	CCDC124	1061.07	1144.3	1191.68	1102.65	743.459	721.103	994.042	0.591636	0.10279	5.75576	8.62533e-09	9.51151e-08
ENSG00000007376	RPUSD1	270.489	285.844	321.975	380.223	153.589	212.033	270.692	0.60078	0.190234	3.15811	0.00158794	0.00563252
ENSG00000007516	BAIAP3	1123.73	1147.97	2442.57	2354.3	785.752	652.335	1417.78	0.662594	0.10194	6.49988	8.0385e-11	1.265e-09
ENSG00000008018	PSMB1	1627.11	1714.15	2056.75	1967.91	988.311	1159.49	1585.62	0.636028	0.0957995	6.63916	3.15477e-11	5.31279e-10
ENSG00000008118	CAMK1G	162.92	145.22	386.74	376.112	92.3759	92.645	209.336	0.734004	0.20876	3.51602	0.000438061	0.00181959
ENSG00000008324	SS18L2	554.555	501.836	705.013	664.876	316.082	311.363	508.954	0.750793	0.133776	5.6123	1.9965e-08	2.07411e-07
ENSG00000010319	SEMA3G	195.295	208.639	54.5876	51.3815	85.6982	148.041	123.94	0.782533	0.266437	2.93703	0.00331376	0.0107924
ENSG00000011332	DPF1	2253.73	2570.76	2685.9	2869.14	1588.2	1601.71	2261.57	0.597484	0.0869086	6.87485	6.20562e-12	1.17686e-10
ENSG00000015592	STMN4	6153.37	6748.14	11626.2	11832.1	2710.07	3617.93	7114.64	1.02743	0.179462	5.72504	1.0341e-08	1.12124e-07
ENSG00000016082	ISL1	1602.05	1732.53	2258.45	2236.12	745.685	1230.17	1634.17	0.754385	0.290575	2.59618	0.00942655	0.0265468
ENSG00000025434	NR1H3	120.101	162.683	157.286	125.371	93.4889	71.6327	121.761	0.784025	0.269531	2.90885	0.00362762	0.0116694
ENSG00000025708	TYMP	80.4158	89.1541	109.175	107.901	20.0333	16.2367	70.486	2.23355	0.375389	5.94997	2.68194e-09	3.23198e-08
ENSG00000030110	BAK1	144.122	135.11	143.408	145.923	86.8111	79.2735	122.441	0.750712	0.24585	3.05353	0.00226162	0.00770982
ENSG00000032389	EIPR1	759.25	807.901	793.834	806.689	507.511	518.621	698.968	0.611179	0.113386	5.39024	7.03638e-08	6.6214e-07
ENSG00000034510	TMSB10	17218.4	18384.1	23016.6	26567.3	6536.43	8673.29	16732.7	1.22687	0.189405	6.47751	9.32456e-11	1.44599e-09
ENSG00000034713	GABARAPL2	2327.88	2445.76	3120.75	3209.29	1424.59	1510.02	2339.71	0.701533	0.079196	8.85819	8.13243e-19	4.21838e-17
ENSG00000037241	RPL26L1	611.995	735.291	873.402	826.214	353.922	409.739	635.094	0.818229	0.133527	6.12782	8.90908e-10	1.17371e-08
ENSG00000039139	DNAH5	288.244	237.131	438.552	404.886	151.363	188.155	284.722	0.623475	0.183802	3.3921	0.000693581	0.00273447
ENSG00000042753	AP2S1	998.409	1005.51	1332.31	1381.13	529.77	575.927	970.51	0.856411	0.103885	8.24381	1.66807e-16	6.33485e-15
ENSG00000053438	NNAT	12958.4	14227	13392.5	13377.7	7669.43	8653.23	11713	0.735753	0.072953	10.0853	6.41705e-24	6.45478e-22
ENSG00000054116	TRAPPC3	1381.69	1303.3	1882.81	1865.15	810.237	889.201	1355.4	0.657984	0.0939983	6.99996	2.56037e-12	5.17884e-11
ENSG00000054148	PHPT1	1215.64	1329.04	1510.87	1630.85	762.38	793.69	1207.08	0.709698	0.0989539	7.17201	7.3907e-13	1.62519e-11
ENSG00000058404	CAMK2B	827.134	954.04	1515.5	1515.75	529.77	539.633	980.305	0.737061	0.109198	6.74979	1.48063e-11	2.63346e-10
ENSG00000063180	CA11	557.689	640.622	1068.62	1191.02	283.806	313.274	675.839	1.00438	0.131918	7.61367	2.66412e-14	7.29058e-13
ENSG00000063241	ISOC2	191.118	215.073	218.351	220.94	155.815	112.702	185.666	0.604204	0.214834	2.81242	0.00491709	0.0151335
ENSG00000064687	ABCA7	1502.83	1607.53	2867.24	2839.34	1035.06	900.662	1792.11	0.686617	0.092317	7.4376	1.02534e-13	2.55683e-12
ENSG00000065361	ERBB3	291.377	253.675	131.38	128.454	143.572	203.437	191.983	0.645284	0.210834	3.06062	0.0022088	0.00754693
ENSG00000065518	NDUFB4	1147.75	1239.88	1619.13	1545.55	697.828	643.739	1148.98	0.833631	0.100416	8.30178	1.02566e-16	3.95571e-15
ENSG00000066248	NGEF	427.143	490.807	398.767	370.974	171.396	244.506	350.599	1.13727	0.175137	6.49361	8.3802e-11	1.31322e-09
ENSG00000067113	PLPP1	96.0812	97.4261	137.857	110.984	55.6482	55.396	92.232	0.801535	0.291318	2.75141	0.00593385	0.0178135
ENSG00000067221	STOML1	413.567	485.292	550.503	522.036	282.693	282.71	422.8	0.670493	0.146204	4.58603	4.51764e-06	3.00779e-05
ENSG00000067836	ROGDI	195.295	243.565	332.152	405.914	140.233	149.951	244.518	0.598062	0.198478	3.01324	0.00258473	0.00870367
ENSG00000068745	IP6K2	4468.82	4577.19	6084.21	6445.29	2747.91	2895.87	4536.55	0.680287	0.0696932	9.76116	1.65246e-22	1.38203e-20
ENSG00000068831	RASGRP2	383.28	398.896	580.109	692.622	253.756	235.91	424.096	0.677558	0.152217	4.45127	8.53642e-06	5.35984e-05
ENSG00000068903	SIRT2	1269.94	1122.24	1670.94	1601.05	846.965	707.731	1203.14	0.62304	0.109107	5.71035	1.12744e-08	1.21625e-07
ENSG00000069482	GAL	40.7301	44.1175	63.8398	52.4091	14.4685	17.1918	38.7928	1.41828	0.464076	3.05614	0.0022421	0.00765026
ENSG00000070501	POLB	920.082	864.886	1062.15	1016.33	537.561	531.992	822.165	0.738475	0.108497	6.80643	1.00052e-11	1.8264e-10
ENSG00000070729	CNGB1	230.804	267.462	680.033	712.147	163.606	137.535	365.264	0.732895	0.170083	4.30905	1.63954e-05	9.67029e-05
ENSG00000070761	CFAP20	844.888	908.085	803.086	816.965	491.93	610.311	745.877	0.666992	0.122492	5.44521	5.1745e-08	4.9795e-07
ENSG00000071082	RPL31	4013.48	4380.5	4941.57	5427.94	2200.33	3030.54	3999.06	0.681996	0.200461	3.40213	0.000668617	0.0026522
ENSG00000071243	ING3	748.807	829.041	504.242	613.495	458.541	490.923	607.508	0.732583	0.131301	5.57944	2.41294e-08	2.47734e-07
ENSG00000072506	HSD17B10	867.864	966.908	802.161	853.96	499.72	512.89	750.584	0.858002	0.114665	7.4827	7.28124e-14	1.87212e-12
ENSG00000072778	ACADVL	4447.93	4716.89	7807.88	7948.71	2966.05	2794.63	5113.68	0.670627	0.0690863	9.70708	2.81267e-22	2.27566e-20
ENSG00000073670	ADAM11	468.918	590.99	1049.19	1076.96	314.969	311.363	635.398	0.76153	0.136639	5.57331	2.49942e-08	2.56055e-07
ENSG00000075035	WSCD2	158.743	159.007	224.827	202.443	90.15	102.196	156.228	0.721431	0.225073	3.20532	0.00134911	0.0048926
ENSG00000076344	RGS11	180.674	206.801	406.169	433.66	139.12	115.567	246.999	0.611509	0.19383	3.15488	0.00160563	0.00568959
ENSG00000076864	RAP1GAP	1583.25	1618.56	1918.89	1909.34	1076.24	1057.3	1527.26	0.586085	0.0855974	6.847	7.54155e-12	1.41044e-10
ENSG00000076944	STXBP2	93.9925	89.1541	162.838	159.283	64.5519	42.9796	102.133	0.777047	0.291085	2.66949	0.00759676	0.022054
ENSG00000077080	ACTL6B	1090.31	1190.25	1698.69	1718.2	627.711	622.727	1157.98	0.867903	0.0990395	8.7632	1.89784e-18	9.29381e-17
ENSG00000077152	UBE2T	1119.55	1187.5	930.766	834.435	678.907	808.017	926.529	0.632056	0.113618	5.56298	2.65205e-08	2.69312e-07
ENSG00000077463	SIRT6	528.446	564.336	706.864	633.02	330.55	307.543	511.793	0.7782	0.13506	5.76188	8.3184e-09	9.22772e-08
ENSG00000078328	RBFOX1	1641.73	1602.02	1977.18	2004.9	845.852	988.531	1510.04	0.820108	0.0950734	8.62604	6.35102e-18	2.91814e-16
ENSG00000079462	PAFAH1B3	866.819	831.798	1040.87	1073.87	461.88	412.604	781.307	0.959615	0.113963	8.42038	3.75271e-17	1.5348e-15
ENSG00000080573	COL5A3	44.9075	45.9557	12.953	11.3039	16.6944	16.2367	24.6752	1.46507	0.524554	2.79299	0.0052223	0.0159607
ENSG00000080823	MOK	702.855	661.762	1237.01	1258.85	468.557	405.919	789.158	0.644005	0.117106	5.49935	3.81197e-08	3.77822e-07
ENSG00000081181	ARG2	408.345	451.285	616.193	577.528	251.53	234	423.147	0.826785	0.146366	5.64873	1.61637e-08	1.70176e-07
ENSG00000081721	DUSP12	698.677	697.608	908.56	793.33	440.733	463.225	667.022	0.626423	0.121794	5.14328	2.69977e-07	2.28621e-06
ENSG00000081842	PCDHA6	91.9037	104.779	144.333	146.951	62.3259	47.7551	99.6747	0.845317	0.286087	2.95476	0.00312915	0.0102856
ENSG00000082515	MRPL22	474.14	530.329	681.883	689.539	306.065	311.363	498.887	0.703006	0.134661	5.22056	1.78386e-07	1.56582e-06
ENSG00000083457	ITGAE	553.511	619.483	701.312	783.054	349.47	348.612	559.24	0.749891	0.131898	5.68537	1.30528e-08	1.39596e-07
ENSG00000084764	MAPRE3	2272.53	2447.6	3834.09	3751.87	1440.17	1532.94	2546.53	0.666591	0.0798392	8.34917	6.87415e-17	2.71447e-15
ENSG00000085231	AK6	283.022	261.028	308.096	279.515	148.024	187.2	244.481	0.693389	0.187233	3.70334	0.000212777	0.000954673
ENSG00000085662	AKR1B1	2202.56	2279.4	2780.27	2882.5	1350.02	1489.96	2164.12	0.657319	0.0828167	7.93703	2.0708e-15	6.61546e-14
ENSG00000086065	CHMP5	1798.39	1937.49	2523.98	2548.52	1174.18	1249.27	1871.97	0.62413	0.0850444	7.33887	2.15397e-13	5.08988e-12
ENSG00000087074	PPP1R15A	1181.17	1130.51	1337.86	1347.22	715.635	786.05	1083.07	0.620555	0.0992048	6.25529	3.96767e-10	5.52025e-09
ENSG00000087088	BAX	863.686	928.305	1235.16	1408.88	495.269	515.755	907.843	0.825698	0.113217	7.29306	3.03002e-13	7.03535e-12
ENSG00000088356	PDRG1	1184.3	1202.2	1598.77	1594.88	642.18	680.988	1150.55	0.85	0.0964506	8.81281	1.22047e-18	6.20108e-17
ENSG00000088986	DYNLL1	3091.31	3463.22	3931.24	4043.72	1725.09	1672.38	2987.83	0.948887	0.0799234	11.8725	1.6457e-32	4.45446e-30
ENSG00000089063	TMEM230	1691.86	1718.74	1638.55	1486.98	1032.83	1157.58	1454.43	0.637613	0.0948134	6.72493	1.75683e-11	3.10248e-10
ENSG00000089847	ANKRD24	175.453	154.411	259.985	279.515	102.393	86.9143	176.445	0.80329	0.219992	3.65145	0.000260763	0.00114513
ENSG00000090238	YPEL3	984.832	1198.52	1729.23	1820.96	700.054	715.372	1191.49	0.626506	0.109195	5.73748	9.60933e-09	1.04955e-07
ENSG00000090266	NDUFB2	186.941	211.396	247.957	222.996	136.894	127.029	188.869	0.596859	0.204546	2.91797	0.00352317	0.0113897
ENSG00000090539	CHRD	305.998	284.006	514.419	513.815	158.041	171.918	324.699	0.83547	0.165206	5.05714	4.256e-07	3.46983e-06
ENSG00000090674	MCOLN1	373.881	419.116	514.419	550.809	263.772	260.743	397.123	0.597875	0.148151	4.03557	5.44696e-05	0.000284323
ENSG00000090971	NAT14	1069.43	1113.05	1501.62	1570.22	663.326	647.56	1094.2	0.736221	0.0985534	7.47027	8.00287e-14	2.03308e-12
ENSG00000091640	SPAG7	1099.71	1259.19	1617.27	1671.95	808.011	716.327	1195.41	0.632568	0.10515	6.01588	1.78914e-09	2.227e-08
ENSG00000091972	CD200	3686.59	3790.43	5252.44	5033.33	2201.44	2452.7	3736.16	0.683147	0.0757858	9.01418	1.98345e-19	1.14006e-17
ENSG00000092841	MYL6	2380.1	2530.32	3205.87	3209.29	1111.85	1440.29	2312.95	0.942176	0.1022	9.21896	3.00008e-20	1.89247e-18
ENSG00000095370	SH2D3C	473.095	498.16	714.265	695.705	277.128	356.253	502.434	0.613044	0.143582	4.26963	1.95795e-05	0.000113367
ENSG00000095752	IL11	41.7744	46.8748	53.6624	58.5749	20.0333	20.0572	40.1628	1.14631	0.439472	2.60839	0.00909694	0.0257317
ENSG00000096080	MRPS18A	112.791	125	90.671	87.3485	52.3093	85.9592	92.3464	0.774519	0.296903	2.60866	0.00908974	0.0257163
ENSG00000096092	TMEM14A	868.908	894.298	1244.41	1288.65	536.448	569.241	900.326	0.672488	0.105649	6.36529	1.94926e-10	2.8817e-09
ENSG00000097021	ACOT7	1427.64	1535.84	1652.43	1726.42	840.287	963.699	1357.72	0.714842	0.0981706	7.28163	3.29807e-13	7.60037e-12
ENSG00000099341	PSMD8	1715.88	1788.6	2072.48	1995.66	1055.09	1192.92	1636.77	0.639334	0.0907211	7.04724	1.82498e-12	3.76817e-11
ENSG00000099795	NDUFB7	567.088	720.585	817.889	753.252	306.065	382.996	591.313	0.900509	0.148389	6.06858	1.2905e-09	1.64766e-08
ENSG00000099800	TIMM13	611.995	603.858	753.124	789.219	292.709	340.017	565.154	0.9392	0.130418	7.20145	5.95774e-13	1.32973e-11
ENSG00000099840	IZUMO4	152.477	190.257	302.545	295.957	106.844	120.343	194.737	0.593563	0.211704	2.80374	0.00505141	0.0154892
ENSG00000099866	MADCAM1	152.477	174.632	269.237	178.807	102.393	70.6776	158.037	0.926399	0.262053	3.53516	0.000407529	0.00170514
ENSG00000100097	LGALS1	77.2827	87.3158	64.765	68.8512	37.8407	50.6204	64.446	0.891088	0.337772	2.63813	0.00833637	0.0238982
ENSG00000100142	POLR2F	878.307	946.687	1025.14	979.331	430.717	540.588	800.128	0.90704	0.122625	7.39685	1.39453e-13	3.39778e-12
ENSG00000100146	SOX10	489.805	479.778	155.436	170.586	239.287	355.298	315.032	0.700815	0.180626	3.87993	0.000104485	0.0005065
ENSG00000100151	PICK1	596.33	590.99	828.067	913.562	369.504	349.568	608.003	0.724477	0.12561	5.76766	8.03789e-09	8.93652e-08
ENSG00000100162	CENPM	212.005	264.705	91.5962	106.873	145.798	161.412	163.732	0.634276	0.216473	2.93004	0.00338913	0.0110114
ENSG00000100246	DNAL4	419.833	392.462	433.926	510.732	254.869	285.576	382.899	0.585195	0.154391	3.79035	0.000150434	0.000701382
ENSG00000100311	PDGFB	40.7301	58.8233	91.5962	120.233	22.2593	19.1021	58.7906	1.27667	0.408287	3.12688	0.0017667	0.00617826
ENSG00000100319	ZMAT5	96.0812	128.676	80.4936	84.2656	48.9704	49.6653	81.3587	1.1908	0.308442	3.86071	0.000113058	0.00054346
ENSG00000100372	SLC25A17	716.431	732.534	779.03	723.451	454.089	471.821	646.226	0.645641	0.117955	5.47364	4.40881e-08	4.29823e-07
ENSG00000100387	RBX1	1380.64	1519.3	1839.33	1899.06	759.041	837.625	1372.5	0.860215	0.0969555	8.87227	7.16702e-19	3.73061e-17
ENSG00000100410	PHF5A	638.104	679.225	683.733	744.004	363.939	464.18	595.531	0.666682	0.135944	4.90408	9.38684e-07	7.14792e-06
ENSG00000100442	FKBP3	2028.15	2067.09	2003.09	2036.76	1253.2	1465.13	1808.9	0.589744	0.0906524	6.50555	7.74071e-11	1.22201e-09
ENSG00000100445	SDR39U1	255.868	225.183	305.321	324.731	120.2	123.208	225.752	0.980707	0.192877	5.08462	3.68354e-07	3.03637e-06
ENSG00000100591	AHSA1	1726.33	1736.21	2169.63	2278.25	1096.27	1167.14	1695.64	0.612528	0.0856701	7.14984	8.6878e-13	1.89087e-11
ENSG00000100604	CHGA	819.823	794.115	959.447	1009.13	536.448	503.339	770.384	0.635078	0.111244	5.70886	1.13736e-08	1.22606e-07
ENSG00000100632	ERH	1591.61	1737.13	1587.67	1759.3	632.163	957.968	1377.64	1.06495	0.251217	4.23916	2.24361e-05	0.000127776
ENSG00000100911	PSME2	732.097	726.1	882.654	912.535	474.122	482.327	701.639	0.608027	0.113456	5.35917	8.36048e-08	7.70666e-07
ENSG00000101132	PFDN4	707.032	714.152	915.962	883.761	447.411	480.417	691.456	0.613995	0.115538	5.31423	1.07109e-07	9.69907e-07
ENSG00000101203	COL20A1	390.591	379.594	135.081	142.84	240.4	211.078	249.931	0.772459	0.171603	4.50144	6.74936e-06	4.3328e-05
ENSG00000101246	ARFRP1	504.426	578.123	707.789	742.976	322.759	284.621	523.449	0.837502	0.13779	6.07812	1.216e-09	1.56191e-08
ENSG00000101365	IDH3B	1235.48	1296.87	1472.94	1404.77	763.493	905.437	1179.83	0.599762	0.103836	5.77603	7.64852e-09	8.5291e-08
ENSG00000101438	SLC32A1	1446.44	1718.74	1672.79	1748	938.228	1114.6	1439.8	0.623944	0.108537	5.74869	8.99355e-09	9.88102e-08
ENSG00000101443	WFDC2	179.63	196.69	244.257	233.272	135.781	78.3184	177.991	0.824106	0.240704	3.42373	0.000617677	0.00247121
ENSG00000101457	DNTTIP1	507.559	597.424	577.334	577.528	311.63	372.49	490.661	0.690319	0.142953	4.829	1.37221e-06	1.01431e-05
ENSG00000101460	MAP1LC3A	754.028	833.636	1484.04	1672.98	431.83	426.931	933.908	0.887779	0.115255	7.70274	1.33178e-14	3.85724e-13
ENSG00000102003	SYP	1676.2	1783.08	2961.61	2827.01	1027.26	1007.63	1880.47	0.7663	0.0852169	8.99235	2.42e-19	1.35438e-17
ENSG00000102103	PQBP1	761.339	861.21	937.242	1062.57	494.156	561.6	779.686	0.619172	0.122382	5.05932	4.20756e-07	3.43598e-06
ENSG00000102109	PCSK1N	1108.07	1326.28	1725.52	1789.1	668.891	707.731	1220.93	0.822894	0.107055	7.68668	1.51005e-14	4.3231e-13
ENSG00000102271	KLHL4	124.279	152.573	173.015	147.979	60.1	55.396	118.89	1.26559	0.267501	4.73114	2.23259e-06	1.58194e-05
ENSG00000102309	PIN4	486.672	537.682	588.436	620.688	260.433	258.833	458.791	0.981343	0.14001	7.00911	2.39831e-12	4.87089e-11
ENSG00000102409	BEX4	3031.78	3152.56	4465.08	4461.97	1630.49	1833.8	3095.95	0.835026	0.0787181	10.6078	2.74134e-26	3.57986e-24
ENSG00000102760	RGCC	30.2865	44.1175	13.8782	19.525	11.1296	17.1918	22.6881	1.38739	0.572551	2.42318	0.0153854	0.0399933
ENSG00000102879	CORO1A	434.454	458.638	701.312	729.617	293.822	284.621	483.744	0.627961	0.135733	4.62644	3.72011e-06	2.51848e-05
ENSG00000102904	TSNAXIP1	148.299	189.337	366.385	327.814	110.183	85.9592	204.663	0.792248	0.220602	3.59131	0.000329024	0.00141036
ENSG00000102981	PARD6A	210.961	274.815	274.789	292.874	140.233	182.425	229.349	0.588531	0.203513	2.89187	0.00382962	0.0122316
ENSG00000103024	NME3	340.462	377.756	539.4	607.329	243.739	231.135	389.97	0.599166	0.153541	3.90232	9.52745e-05	0.000467178
ENSG00000103274	NUBP1	234.981	253.675	195.22	231.217	154.702	170.008	206.634	0.588796	0.194798	3.02261	0.00250609	0.00845989
ENSG00000103363	ELOB	1626.07	1642.46	2030.85	2153.91	722.313	884.425	1510	1.02188	0.101613	10.0566	8.59469e-24	8.41771e-22
ENSG00000103415	HMOX2	485.628	498.16	634.697	644.324	244.852	319.004	471.111	0.798558	0.147123	5.42781	5.70488e-08	5.44414e-07
ENSG00000104140	RHOV	78.327	69.8527	93.4466	70.9064	41.1796	37.249	65.1602	0.918801	0.345659	2.65811	0.00785803	0.0227371
ENSG00000104221	BRF2	112.791	125	145.259	161.338	84.5852	70.6776	116.608	0.620111	0.258216	2.40152	0.0163273	0.0420673
ENSG00000104327	CALB1	88.7706	90.9923	84.1945	105.846	43.4056	51.5755	77.4641	0.916818	0.315533	2.90562	0.00366531	0.0117674
ENSG00000104368	PLAT	344.639	347.425	275.714	262.045	195.882	250.237	279.324	0.62951	0.173173	3.63515	0.000277822	0.00121217
ENSG00000104671	DCTN6	480.406	465.991	538.475	570.334	254.869	283.666	432.29	0.810941	0.141937	5.7134	1.10742e-08	1.19638e-07
ENSG00000104722	NEFM	1474.64	1633.27	2495.3	2221.73	943.793	1093.59	1643.72	0.608257	0.101936	5.96704	2.41598e-09	2.9505e-08
ENSG00000104863	LIN7B	152.477	159.926	244.257	302.123	95.7148	107.927	177.071	0.615405	0.222487	2.76603	0.00567433	0.0171381
ENSG00000104886	PLEKHJ1	696.589	746.321	847.496	865.264	460.767	499.519	685.992	0.586771	0.116817	5.02299	5.08721e-07	4.07607e-06
ENSG00000104904	OAZ1	2402.03	2609.36	3115.2	3130.16	1423.48	1712.5	2398.79	0.675097	0.0925278	7.29616	2.96096e-13	6.89825e-12
ENSG00000104964	TLE5	2797.84	2988.04	2232.54	2585.52	1902.05	1912.12	2403.02	0.601416	0.0869456	6.91715	4.6081e-12	8.94404e-11
ENSG00000104979	C19orf53	611.995	695.769	795.684	829.297	355.035	383.951	611.955	0.823294	0.127085	6.47828	9.27763e-11	1.44021e-09
ENSG00000105048	TNNT1	160.832	147.058	251.658	243.548	47.8574	52.5306	150.581	1.61281	0.248867	6.48062	9.13468e-11	1.42098e-09
ENSG00000105058	FAM32A	2231.8	2511.94	2849.66	2877.36	1491.37	1470.86	2238.83	0.680187	0.0838309	8.1138	4.90621e-16	1.71051e-14
ENSG00000105146	AURKC	22.9759	51.4704	12.0278	31.8565	11.1296	11.4612	23.4869	1.72539	0.642381	2.68593	0.00723284	0.0211087
ENSG00000105248	YJU2	207.828	301.469	311.797	279.515	154.702	169.053	237.394	0.65557	0.205812	3.18528	0.00144615	0.00518947
ENSG00000105254	TBCB	1882.98	2165.43	2395.38	2297.78	1268.78	1411.64	1903.67	0.594625	0.0938807	6.33384	2.3913e-10	3.46296e-09
ENSG00000105379	ETFB	739.407	640.622	866.926	949.529	377.294	433.617	667.899	0.763554	0.129111	5.91391	3.34075e-09	3.91913e-08
ENSG00000105401	CDC37	1237.57	1340.07	1592.29	1649.35	775.735	885.38	1246.73	0.632722	0.100255	6.31115	2.76977e-10	3.98392e-09
ENSG00000105402	NAPA	381.192	306.984	415.421	445.991	210.35	212.033	328.662	0.701791	0.167164	4.19821	2.69028e-05	0.000150735
ENSG00000105472	CLEC11A	219.316	208.639	267.387	298.012	120.2	83.0939	199.441	1.08144	0.217239	4.97812	6.42033e-07	5.04111e-06
ENSG00000105538	RASIP1	65.7947	59.7424	63.8398	78.0998	28.937	37.249	55.6105	0.91654	0.371741	2.46554	0.0136808	0.0362911
ENSG00000105617	LENG1	129.501	151.654	111.026	150.034	80.1333	85.0041	117.892	0.76823	0.262222	2.92969	0.00339298	0.0110214
ENSG00000105649	RAB3A	2113.79	2325.36	2688.67	2629.7	1288.81	1600.75	2107.85	0.618118	0.0996711	6.20158	5.58996e-10	7.62068e-09
ENSG00000105669	COPE	518.003	602.02	592.137	672.07	348.357	346.702	513.215	0.689806	0.138335	4.98649	6.14854e-07	4.85588e-06
ENSG00000105672	ETV2	39.6857	40.441	78.6432	67.8235	22.2593	12.4163	43.5448	1.22481	0.454251	2.69632	0.00701101	0.0205539
ENSG00000105677	TMEM147	415.656	410.844	492.214	555.947	288.257	244.506	401.237	0.636384	0.151425	4.20264	2.63824e-05	0.000148153
ENSG00000105696	TMEM59L	1810.92	1943.93	3366.85	3425.09	1122.98	1146.12	2135.98	0.726893	0.0821476	8.84862	8.86071e-19	4.56434e-17
ENSG00000105755	ETHE1	37.597	38.6028	36.0834	46.2433	14.4685	19.1021	32.0162	1.17595	0.49064	2.39676	0.0165408	0.0425142
ENSG00000105880	DLX5	4581.61	4847.41	3126.3	3191.82	2725.65	3285.55	3626.39	0.648645	0.0865247	7.49665	6.54703e-14	1.69801e-12
ENSG00000106077	ABHD11	148.299	136.948	123.979	152.089	84.5852	102.196	124.683	0.606379	0.249514	2.43024	0.0150887	0.039339
ENSG00000106078	COBL	54.3068	50.5513	93.4466	117.15	15.5815	30.5633	60.2665	1.16572	0.400322	2.91196	0.00359168	0.0115734
ENSG00000106089	STX1A	536.801	561.579	1139.86	1124.23	337.228	289.396	664.849	0.813531	0.126546	6.42872	1.28685e-10	1.95858e-09
ENSG00000106245	BUD31	545.156	563.417	643.024	671.042	339.454	366.759	521.475	0.649444	0.129416	5.01825	5.21437e-07	4.1686e-06
ENSG00000106268	NUDT1	455.341	494.483	293.293	325.758	296.048	334.286	366.535	0.590398	0.150175	3.93141	8.44496e-05	0.000419487
ENSG00000106327	TFR2	165.009	146.139	303.47	274.377	103.506	90.7348	180.539	0.681137	0.218649	3.11521	0.00183813	0.00641148
ENSG00000106330	MOSPD3	579.62	618.564	644.874	703.926	332.776	382.996	543.793	0.74145	0.132648	5.58963	2.2756e-08	2.34767e-07
ENSG00000106367	AP1S1	1720.06	1916.35	2264.92	2461.17	878.128	1110.78	1725.24	0.868765	0.108342	8.01877	1.06813e-15	3.56529e-14
ENSG00000106399	RPA3	738.363	714.152	478.336	437.77	420.7	469.911	543.205	0.703685	0.126894	5.54544	2.93223e-08	2.96147e-07
ENSG00000106404	CLDN15	265.268	277.572	440.402	389.471	160.267	188.155	286.856	0.636977	0.175522	3.62904	0.000284477	0.00123903
ENSG00000106537	TSPAN13	3500.7	3738.04	4729.7	4765.12	2121.31	2489	3557.31	0.64998	0.0834366	7.79011	6.69531e-15	2.01767e-13
ENSG00000106803	SEC61B	1305.45	1319.85	1676.49	1602.07	685.585	761.217	1225.11	0.858021	0.0972029	8.82711	1.07416e-18	5.49521e-17
ENSG00000107223	EDF1	2220.31	2590.98	2755.29	2921.55	1262.1	1637.05	2231.21	0.730329	0.178266	4.09686	4.18788e-05	0.000222979
ENSG00000107438	PDLIM1	247.513	280.33	235.93	215.802	135.781	170.008	214.227	0.784686	0.19669	3.98946	6.62248e-05	0.000338212
ENSG00000107562	CXCL12	485.628	501.836	124.904	115.094	287.144	204.392	286.5	1.01137	0.179253	5.64214	1.67947e-08	1.7657e-07
ENSG00000107833	NPM3	246.469	241.727	321.049	395.637	139.12	174.784	253.131	0.632635	0.192855	3.28037	0.00103671	0.00388948
ENSG00000107872	FBXL15	155.61	176.47	280.34	264.101	103.506	108.882	181.485	0.645406	0.212634	3.03529	0.00240301	0.00814888
ENSG00000107874	CUEDC2	1324.25	1435.66	1587.67	1570.22	710.07	830.939	1243.13	0.839135	0.102187	8.21174	2.18009e-16	8.11374e-15
ENSG00000108381	ASPA	38.6413	22.0587	51.812	43.1604	12.2426	9.55103	29.5777	1.47805	0.55845	2.6467	0.00812812	0.0233868
ENSG00000108465	CDK5RAP3	734.185	715.99	1126.91	1177.66	475.235	482.327	785.385	0.598228	0.111004	5.38924	7.07554e-08	6.65405e-07
ENSG00000108518	PFN1	1656.36	1784.92	1618.2	1593.85	1003.89	1261.69	1486.49	0.601377	0.105686	5.6902	1.26891e-08	1.36195e-07
ENSG00000108684	ASIC2	197.384	216.911	420.973	478.875	90.15	111.747	252.673	1.0328	0.199208	5.18451	2.16586e-07	1.87025e-06
ENSG00000108774	RAB5C	546.201	588.233	736.471	717.285	360.6	355.298	550.681	0.66525	0.127033	5.23684	1.63353e-07	1.44408e-06
ENSG00000108826	MRPL27	878.307	954.96	1213.88	1219.8	594.322	583.568	907.472	0.639345	0.105491	6.06063	1.3559e-09	1.7179e-08
ENSG00000109065	NAT9	1120.6	1130.51	1389.67	1455.12	745.685	743.07	1097.44	0.59667	0.0965469	6.18011	6.40585e-10	8.63021e-09
ENSG00000109072	VTN	50.1293	31.2499	47.1859	55.492	11.1296	18.147	35.5556	1.4568	0.500898	2.90837	0.00363317	0.0116818
ENSG00000109099	PMP22	264.223	256.433	193.37	213.747	94.6019	151.861	195.706	1.07053	0.22214	4.81918	1.44151e-06	1.06289e-05
ENSG00000109390	NDUFC1	402.079	473.344	462.607	496.345	239.287	290.351	394.002	0.723232	0.156875	4.61026	4.0217e-06	2.70054e-05
ENSG00000109475	RPL34	2553.46	2784.92	3665.7	3764.21	1267.66	1709.63	2624.26	0.841777	0.180856	4.6544	3.24926e-06	2.22706e-05
ENSG00000109758	HGFAC	364.482	315.256	754.05	725.506	170.283	174.784	417.394	0.97555	0.155924	6.25659	3.93482e-10	5.4848e-09
ENSG00000110442	COMMD9	714.343	729.777	1014.03	1018.38	450.75	461.315	731.433	0.662778	0.112707	5.88053	4.08954e-09	4.74521e-08
ENSG00000110675	ELMOD1	324.796	301.469	396.917	388.444	123.539	184.335	286.583	1.01614	0.189642	5.35819	8.4059e-08	7.74373e-07
ENSG00000110700	RPS13	3984.24	4287.67	5470.79	5719.78	2612.12	2784.12	4143.12	0.616076	0.073406	8.39271	4.75042e-17	1.91134e-15
ENSG00000110711	AIP	513.825	548.711	636.547	590.887	300.5	391.592	497.01	0.615057	0.145856	4.21687	2.47715e-05	0.000140005
ENSG00000110786	PTPN5	1290.83	1312.49	2115.04	2149.8	820.254	813.748	1417.03	0.672241	0.0895803	7.50434	6.17386e-14	1.6059e-12
ENSG00000111077	TNS2	492.938	511.947	875.253	805.661	208.124	268.384	527.051	1.07154	0.145462	7.36647	1.75199e-13	4.17978e-12
ENSG00000111229	ARPC3	1246.97	1221.5	1585.82	1703.81	751.25	752.621	1210.33	0.714722	0.0956018	7.47603	7.65998e-14	1.96272e-12
ENSG00000111639	MRPL51	1086.14	1193.93	1111.18	1141.7	557.595	713.462	967.333	0.84059	0.119231	7.05009	1.78806e-12	3.70736e-11
ENSG00000111653	ING4	1586.38	1727.02	2506.41	2571.13	934.889	1135.62	1743.57	0.676693	0.0995753	6.79579	1.07717e-11	1.9556e-10
ENSG00000111678	C12orf57	88.7706	89.1541	167.464	171.614	44.5185	43.9347	100.909	1.00871	0.289325	3.48643	0.00048952	0.00201034
ENSG00000112110	MRPL18	752.984	873.158	936.317	969.054	476.348	546.319	759.03	0.668315	0.121322	5.50858	3.61735e-08	3.59729e-07
ENSG00000112514	CUTA	1509.1	1553.3	2326.91	2395.4	917.082	1033.42	1622.54	0.649382	0.0909168	7.14259	9.15855e-13	1.98462e-11
ENSG00000112695	COX7A2	1959.22	2161.76	2944.96	2911.27	904.839	1142.3	2004.06	1.00741	0.102639	9.81506	9.69806e-23	8.39389e-21
ENSG00000112699	GMDS	173.364	147.977	186.893	196.277	101.28	100.286	151.013	0.671097	0.226576	2.96191	0.00305735	0.0100808
ENSG00000112769	LAMA4	673.613	684.74	371.011	325.758	320.533	376.31	458.661	0.96051	0.139908	6.8653	6.63522e-12	1.25354e-10
ENSG00000113068	PFDN1	628.705	613.049	705.013	724.479	392.876	384.906	574.838	0.675053	0.122763	5.49882	3.82347e-08	3.78458e-07
ENSG00000113558	SKP1	2670.43	2696.68	3366.85	3063.36	1530.32	1765.03	2515.45	0.702476	0.0877807	8.00262	1.21794e-15	4.0203e-14
ENSG00000113811	SELENOK	1234.43	1186.58	1417.43	1377.02	808.011	778.409	1133.65	0.610057	0.0955306	6.38598	1.70303e-10	2.55916e-09
ENSG00000114383	TUSC2	971.255	1071.69	1162.07	1156.08	642.18	664.751	944.671	0.644805	0.1044	6.17626	6.56374e-10	8.82695e-09
ENSG00000114388	NPRL2	603.64	643.38	916.887	848.822	370.617	401.143	630.748	0.691467	0.123906	5.58057	2.39737e-08	2.46306e-07
ENSG00000114391	RPL24	5083.95	5330.86	6440.42	6567.58	3194.2	3597.87	5035.81	0.61613	0.0739501	8.3317	7.96895e-17	3.11375e-15
ENSG00000114405	C3orf14	1014.07	976.099	1414.65	1408.88	641.067	672.392	1021.19	0.598329	0.100035	5.98118	2.21528e-09	2.72328e-08
ENSG00000114784	EIF1B	1801.52	1762.86	2004.01	2052.18	1052.86	1315.18	1664.77	0.587751	0.101187	5.80857	6.30085e-09	7.1169e-08
ENSG00000114902	SPCS1	1115.38	1009.19	1259.22	1265.01	700.054	688.629	1006.25	0.612806	0.102194	5.99647	2.01654e-09	2.4996e-08
ENSG00000114956	DGUOK	693.455	770.218	959.447	905.341	396.215	432.662	692.89	0.819781	0.121047	6.77242	1.26647e-11	2.2743e-10
ENSG00000115128	SF3B6	1558.19	1487.13	2027.14	1882.62	781.3	864.368	1433.46	0.886077	0.0951533	9.3121	1.25327e-20	8.32922e-19
ENSG00000115289	PCGF1	197.384	223.345	324.75	332.952	93.4889	97.4205	211.557	1.14051	0.203412	5.60688	2.06004e-08	2.13564e-07
ENSG00000115339	GALNT3	52.218	69.8527	88.8206	126.398	30.05	36.2939	67.2723	0.878953	0.366531	2.39803	0.0164834	0.042396
ENSG00000115350	POLE4	274.667	355.697	244.257	234.299	175.848	153.772	239.757	0.940049	0.192305	4.88833	1.01694e-06	7.70834e-06
ENSG00000115353	TACR1	37.597	41.3601	67.5406	91.459	15.5815	20.0572	45.5992	1.14187	0.444754	2.56742	0.0102457	0.02851
ENSG00000115392	FANCL	569.177	614.887	463.532	512.787	345.019	417.38	487.13	0.632955	0.140231	4.51367	6.37158e-06	4.108e-05
ENSG00000115541	HSPE1	99.2143	93.7496	98.0727	75.0169	45.6315	51.5755	77.2101	0.985881	0.314816	3.13161	0.0017385	0.00609254
ENSG00000115604	IL18R1	134.723	121.323	29.6069	16.4421	26.7111	27.698	59.4173	2.23284	0.372796	5.98945	2.10554e-09	2.60126e-08
ENSG00000116254	CHD5	1359.76	1473.34	2797.85	2852.7	924.872	753.576	1693.68	0.75845	0.101613	7.46408	8.3886e-14	2.12161e-12
ENSG00000116288	PARK7	3197.83	3687.49	3589.83	3691.24	1985.53	2319.94	3078.64	0.676831	0.0914954	7.39743	1.38844e-13	3.38849e-12
ENSG00000116586	LAMTOR2	389.546	419.116	464.458	496.345	224.819	238.776	372.177	0.802263	0.151153	5.30761	1.11073e-07	1.00337e-06
ENSG00000116741	RGS2	857.42	930.143	1883.74	1804.52	414.022	516.711	1067.76	0.938409	0.11568	8.11213	4.97411e-16	1.73013e-14
ENSG00000116752	BCAS2	1289.79	1322.61	1551.58	1483.9	772.396	832.85	1208.85	0.701637	0.0953287	7.36018	1.83657e-13	4.37456e-12
ENSG00000116863	ADPRS	540.979	531.248	702.238	732.7	373.956	319.959	533.513	0.630422	0.132586	4.75483	1.98614e-06	1.41948e-05
ENSG00000116898	MRPS15	485.628	509.189	648.575	631.992	291.596	328.555	482.589	0.68005	0.135936	5.00273	5.65232e-07	4.49738e-06
ENSG00000117122	MFAP2	276.756	249.08	358.058	368.919	192.543	148.996	265.725	0.62627	0.183782	3.40767	0.000655191	0.00260588
ENSG00000117410	ATP6V0B	1515.37	1667.27	2489.75	2557.77	952.696	975.16	1693	0.723642	0.0890047	8.13038	4.27937e-16	1.50252e-14
ENSG00000117425	PTCH2	173.364	215.992	443.178	442.908	139.12	118.433	255.499	0.602879	0.19444	3.10058	0.00193139	0.00669289
ENSG00000117598	PLPPR5	336.284	341.91	436.701	489.152	170.283	166.188	323.42	1.01197	0.164752	6.1424	8.12836e-10	1.07562e-08
ENSG00000117632	STMN1	26059.9	26436.5	27309.6	27461.3	14890.3	17176.6	23222.4	0.710928	0.0696575	10.2061	1.86291e-24	1.98094e-22
ENSG00000118162	KPTN	229.759	244.484	375.637	435.715	130.217	133.714	258.254	0.845647	0.186315	4.53881	5.65719e-06	3.6841e-05
ENSG00000118515	SGK1	161.876	118.566	259.985	285.681	100.167	84.049	168.387	0.606016	0.236714	2.56012	0.0104635	0.0289968
ENSG00000118680	MYL12B	2341.46	2614.88	3105.94	3107.55	1452.42	1429.79	2342.01	0.782928	0.0824691	9.4936	2.23198e-21	1.66972e-19
ENSG00000119013	NDUFB3	551.422	549.63	608.791	642.268	232.609	305.633	481.726	1.02752	0.147042	6.98797	2.7889e-12	5.60302e-11
ENSG00000119421	NDUFA8	644.37	726.1	839.169	756.335	363.939	398.278	621.365	0.845907	0.128549	6.58044	4.69062e-11	7.63162e-10
ENSG00000119431	HDHD3	336.284	397.976	537.55	544.644	222.593	197.706	372.792	0.809179	0.158832	5.09456	3.49561e-07	2.89267e-06
ENSG00000119559	C19orf25	273.622	339.153	433	399.748	203.672	174.784	303.997	0.700373	0.176383	3.97076	7.16443e-05	0.000361917
ENSG00000119673	ACOT2	357.171	360.293	375.637	347.339	192.543	242.596	312.596	0.717374	0.167345	4.28679	1.8127e-05	0.000105951
ENSG00000119705	SLIRP	248.558	269.3	321.975	315.482	120.2	169.053	240.761	0.834499	0.196101	4.25546	2.0862e-05	0.000119996
ENSG00000119888	EPCAM	210.961	233.455	285.891	326.786	133.556	119.388	218.339	0.816762	0.197542	4.13463	3.55534e-05	0.000192888
ENSG00000120265	PCMT1	1466.28	1582.71	1969.78	1821.99	919.308	1105.05	1477.52	0.589375	0.102842	5.73086	9.9924e-09	1.0882e-07
ENSG00000120727	PAIP2	1027.65	1051.47	860.449	965.972	562.046	805.152	878.789	0.603483	0.215305	2.80292	0.00506416	0.0155188
ENSG00000120820	GLT8D2	69.9722	70.7718	103.624	106.873	40.0667	42.9796	72.3813	0.759541	0.325226	2.33542	0.0195212	0.0488835
ENSG00000120860	WASHC3	422.966	453.123	480.186	549.782	279.354	284.621	411.672	0.635845	0.146507	4.34003	1.42465e-05	8.52787e-05
ENSG00000121680	PEX16	391.635	413.601	510.718	481.958	234.835	251.192	380.657	0.727641	0.148928	4.88586	1.02981e-06	7.79396e-06
ENSG00000122140	MRPS2	172.319	190.257	201.697	209.636	113.522	127.984	169.236	0.585029	0.21271	2.75035	0.00595307	0.0178676
ENSG00000122254	HS3ST2	62.6616	87.3158	123.054	88.3761	35.6148	33.4286	71.7418	1.1245	0.353945	3.17706	0.00148778	0.0053229
ENSG00000122585	NPY	577.531	613.968	217.425	175.725	208.124	218.719	335.249	1.48048	0.160069	9.24906	2.26482e-20	1.44705e-18
ENSG00000122705	CLTA	2410.38	2579.95	3073.56	3170.24	1439.06	1683.85	2392.84	0.675123	0.0885586	7.62347	2.46952e-14	6.79551e-13
ENSG00000123144	TRIR	3233.34	3757.34	3266.93	3183.6	2131.32	2360.06	2988.76	0.638127	0.0874288	7.29883	2.90291e-13	6.77361e-12
ENSG00000123595	RAB9A	253.78	260.109	259.985	268.211	159.154	179.559	230.133	0.599333	0.182784	3.27892	0.00104206	0.00390858
ENSG00000123975	CKS2	1136.26	1147.97	847.496	827.242	559.82	803.241	887.006	0.741627	0.134795	5.50188	3.75766e-08	3.72687e-07
ENSG00000124140	SLC12A5	742.54	803.306	1470.17	1430.46	485.252	358.164	881.648	0.879416	0.129563	6.78756	1.14044e-11	2.06291e-10
ENSG00000124172	ATP5F1E	1745.13	2005.51	2638.71	2842.42	756.815	1042.97	1838.59	1.05851	0.206476	5.12653	2.95138e-07	2.46838e-06
ENSG00000124194	GDAP1L1	1409.89	1563.41	1918.89	2019.29	929.324	1020.05	1476.81	0.608619	0.0954982	6.37309	1.85259e-10	2.76624e-09
ENSG00000124357	NAGK	1958.18	2113.04	2609.1	2643.06	1305.51	1296.07	1987.49	0.646711	0.0822481	7.86293	3.75247e-15	1.16096e-13
ENSG00000124562	SNRPC	1608.32	1695.77	2003.09	1981.27	851.417	1038.2	1529.68	0.804138	0.100358	8.01268	1.12231e-15	3.72113e-14
ENSG00000124659	TBCC	502.337	508.27	593.988	523.063	273.789	322.825	454.045	0.757561	0.144282	5.25057	1.5163e-07	1.34604e-06
ENSG00000124733	MEA1	772.827	834.556	759.601	869.374	508.624	523.396	711.396	0.639475	0.119142	5.36732	7.99144e-08	7.41238e-07
ENSG00000125148	MT2A	133.678	137.867	122.128	98.6524	35.6148	46.8	95.7901	1.71331	0.298192	5.74565	9.1568e-09	1.00381e-07
ENSG00000125352	RNF113A	240.203	257.352	301.62	245.603	162.493	163.323	228.432	0.611476	0.190572	3.20863	0.00133369	0.00484141
ENSG00000125356	NDUFA1	474.14	546.873	681.883	718.313	227.044	264.563	485.469	1.05269	0.145003	7.25978	3.87732e-13	8.82594e-12
ENSG00000125503	PPP1R12C	1246.97	1336.39	1623.75	1517.81	853.643	861.503	1240.01	0.591367	0.0954393	6.19627	5.78183e-10	7.83917e-09
ENSG00000125611	CHCHD5	226.626	204.962	227.603	237.382	142.459	138.49	196.254	0.6187	0.197126	3.1386	0.00169756	0.00596731
ENSG00000125652	ALKBH7	381.192	470.586	554.203	502.511	263.772	282.71	409.162	0.641187	0.154727	4.14399	3.41309e-05	0.000186598
ENSG00000125743	SNRPD2	1682.46	2160.84	2358.37	2318.33	976.069	1257.87	1792.32	0.782424	0.206435	3.79016	0.000150547	0.000701503
ENSG00000125869	LAMP5	469.962	540.439	496.84	505.594	271.563	358.164	440.427	0.679204	0.154507	4.39594	1.10297e-05	6.76551e-05
ENSG00000125870	SNRPB2	1903.87	1906.24	2275.1	2131.3	1156.37	1206.29	1763.2	0.688866	0.0846267	8.14006	3.95092e-16	1.40711e-14
ENSG00000125877	ITPA	560.822	599.262	717.041	609.384	345.019	389.682	536.868	0.657651	0.137171	4.79437	1.63185e-06	1.18969e-05
ENSG00000125901	MRPS26	586.931	694.85	894.682	815.938	398.441	412.604	633.908	0.661295	0.129354	5.11228	3.18292e-07	2.64568e-06
ENSG00000125995	ROMO1	394.768	371.322	366.385	439.825	151.363	239.731	327.232	0.962785	0.193114	4.98557	6.17798e-07	4.87396e-06
ENSG00000126088	UROD	677.79	725.181	772.554	827.242	490.817	428.841	653.737	0.612132	0.122815	4.9842	6.22196e-07	4.90489e-06
ENSG00000126267	COX6B1	1038.09	1118.56	1494.22	1484.92	559.82	552.049	1041.28	0.956765	0.101754	9.40269	5.31832e-21	3.77018e-19
ENSG00000126432	PRDX5	2635.97	2832.71	3284.51	3487.77	1521.42	1680.98	2573.89	0.771391	0.0832273	9.26848	1.88816e-20	1.23285e-18
ENSG00000126698	DNAJC8	3758.65	3736.2	3697.16	3618.28	2448.52	2500.46	3293.21	0.598535	0.0692826	8.63904	5.66895e-18	2.62909e-16
ENSG00000126768	TIMM17B	576.487	572.608	808.637	759.418	319.42	314.229	558.467	0.859009	0.127679	6.72785	1.72183e-11	3.0479e-10
ENSG00000126950	TMEM35A	2725.78	2717.82	3783.2	3702.55	1492.48	1592.16	2669	0.818626	0.075921	10.7826	4.15976e-27	5.89774e-25
ENSG00000127184	COX7C	2502.29	2742.64	3402.94	3687.13	1186.42	1571.14	2515.43	0.92688	0.177185	5.23113	1.68477e-07	1.48321e-06
ENSG00000127252	PLAAT1	124.279	91.9114	86.0449	88.3761	57.8741	69.7225	86.368	0.753938	0.298109	2.52906	0.0114367	0.0312304
ENSG00000127419	TMEM175	656.903	724.262	1101.01	1135.53	440.733	435.527	748.993	0.657744	0.115775	5.68124	1.33722e-08	1.42806e-07
ENSG00000127445	PIN1	1578.03	1541.35	1759.76	1760.33	897.048	959.878	1416.07	0.747141	0.089458	8.35186	6.71935e-17	2.6604e-15
ENSG00000127720	METTL25	60.5729	59.7424	82.3441	68.8512	30.05	30.5633	55.354	0.988515	0.372749	2.65196	0.00800261	0.0230792
ENSG00000127838	PNKD	488.761	537.682	537.55	584.721	292.709	340.017	463.573	0.696338	0.14185	4.90897	9.15546e-07	6.98961e-06
ENSG00000127922	SEM1	996.32	1079.04	975.176	1059.49	424.039	594.074	854.689	1.02389	0.135057	7.58113	3.42546e-14	9.2382e-13
ENSG00000128272	ATF4	3599.91	3699.43	4933.24	4888.43	2307.17	2305.62	3622.3	0.662289	0.0686635	9.64543	5.13943e-22	4.06972e-20
ENSG00000128482	RNF112	374.925	422.792	741.097	744.004	260.433	260.743	467.332	0.615615	0.141367	4.35471	1.33242e-05	8.03067e-05
ENSG00000128524	ATP6V1F	585.886	601.101	915.037	939.253	253.756	307.543	600.429	1.07661	0.132163	8.14611	3.75809e-16	1.34165e-14
ENSG00000128564	VGF	305.998	340.072	485.738	524.091	191.43	144.221	331.925	0.951781	0.174512	5.45396	4.92615e-08	4.77098e-07
ENSG00000128654	MTX2	782.226	854.776	1154.67	1022.49	524.206	471.821	801.698	0.719248	0.118581	6.06544	1.31596e-09	1.67585e-08
ENSG00000128965	CHAC1	72.0609	74.4482	124.904	137.702	45.6315	40.1143	82.4769	0.776595	0.313244	2.4792	0.0131678	0.0351496
ENSG00000129235	TXNDC17	579.62	579.042	715.191	764.556	323.872	384.906	557.865	0.705977	0.1321	5.34427	9.07801e-08	8.30635e-07
ENSG00000129255	MPDU1	960.812	963.232	1064.92	1082.09	594.322	621.772	881.192	0.661145	0.103757	6.37203	1.86537e-10	2.77975e-09
ENSG00000129355	CDKN2D	849.065	1027.57	1608.95	1564.05	529.77	622.727	1033.69	0.702586	0.118515	5.92824	3.06192e-09	3.61768e-08
ENSG00000129559	NEDD8	99.2143	106.617	101.774	103.791	52.3093	56.3511	86.676	0.920805	0.291538	3.15844	0.00158616	0.00562756
ENSG00000129932	DOHH	197.384	242.646	290.517	258.963	132.443	143.265	210.87	0.675267	0.201136	3.35726	0.000787188	0.00305577
ENSG00000129990	SYT5	1529.99	1609.37	3158.68	3138.38	785.752	738.294	1826.74	1.04415	0.087508	11.9321	8.05343e-33	2.2621e-30
ENSG00000130165	ELOF1	654.814	661.762	689.285	711.119	392.876	448.898	593.126	0.643117	0.124279	5.17481	2.28146e-07	1.96324e-06
ENSG00000130255	RPL36	1300.23	1389.7	1716.27	1703.81	840.287	923.584	1312.31	0.608028	0.0948713	6.40897	1.46502e-10	2.21643e-09
ENSG00000130270	ATP8B3	102.347	79.9629	97.1475	88.3761	48.9704	40.1143	76.1531	1.0349	0.321757	3.21641	0.00129807	0.00472827
ENSG00000130312	MRPL34	301.82	318.933	520.896	581.638	176.961	193.886	349.022	0.741876	0.162148	4.57529	4.75568e-06	3.15218e-05
ENSG00000130332	LSM7	1259.5	1395.22	1262.92	1294.81	704.506	812.792	1121.62	0.805841	0.104875	7.68383	1.54397e-14	4.40328e-13
ENSG00000130349	MTRES1	364.482	364.888	345.105	369.947	245.965	217.763	318.025	0.65567	0.15935	4.11464	3.8778e-05	0.000208633
ENSG00000130475	FCHO1	759.25	829.96	1329.53	1343.11	458.541	513.845	872.373	0.707565	0.112299	6.30072	2.96257e-10	4.23261e-09
ENSG00000130511	SSBP4	942.013	1186.58	1358.21	1772.66	653.309	592.164	1084.16	0.774086	0.210344	3.68009	0.00023315	0.00103671
ENSG00000130643	CALY	489.805	560.66	1058.45	1090.31	366.165	311.363	646.125	0.637228	0.131646	4.84046	1.29537e-06	9.63723e-06
ENSG00000130706	ADRM1	293.465	261.028	257.21	301.095	162.493	187.2	243.749	0.661271	0.186008	3.55507	0.000377882	0.00159544
ENSG00000130748	TMEM160	283.022	293.197	344.18	317.537	176.961	158.547	262.241	0.782974	0.175982	4.44916	8.62053e-06	5.40808e-05
ENSG00000130751	NPAS1	98.1699	69.8527	72.1667	68.8512	48.9704	38.2041	66.0358	0.948253	0.344121	2.75558	0.00585881	0.0176345
ENSG00000130770	ATP5IF1	1425.55	1515.62	1915.19	1937.08	836.948	837.625	1411.34	0.813101	0.090368	8.99766	2.30571e-19	1.31012e-17
ENSG00000130822	PNCK	355.083	341.91	825.291	875.54	175.848	162.367	456.007	1.04481	0.150606	6.93741	3.99359e-12	7.81243e-11
ENSG00000130829	DUSP9	59.5286	60.6615	77.718	87.3485	26.7111	21.9674	55.6558	1.30965	0.384287	3.40801	0.000654381	0.00260336
ENSG00000130988	RGN	49.0849	56.066	21.2799	22.6078	22.2593	19.1021	31.7333	1.35086	0.467938	2.88685	0.00389123	0.0124044
ENSG00000131100	ATP6V1E1	1457.93	1511.02	2055.83	2124.11	931.55	967.519	1507.99	0.644395	0.0881622	7.3092	2.68743e-13	6.30044e-12
ENSG00000131116	ZNF428	977.522	991.724	943.719	1099.56	417.361	492.833	820.454	1.11083	0.121742	9.1245	7.20709e-20	4.36146e-18
ENSG00000131143	COX4I1	3254.23	3440.24	4171.79	4230.75	2032.27	2162.35	3215.27	0.674109	0.0739459	9.11623	7.77796e-20	4.66897e-18
ENSG00000131174	COX7B	929.481	972.423	1289.75	1278.37	569.837	616.041	942.65	0.680588	0.104199	6.53164	6.50529e-11	1.04467e-09
ENSG00000131370	SH3BP5	409.389	443.013	467.233	518.953	258.207	276.98	395.629	0.67103	0.148246	4.52646	5.99814e-06	3.88236e-05
ENSG00000131469	RPL27	4833.3	4789.5	5753.91	6197.63	2756.81	3189.09	4586.71	0.693647	0.0798463	8.68727	3.71237e-18	1.76007e-16
ENSG00000131475	VPS25	1195.79	1136.02	1463.69	1519.86	656.648	779.364	1125.23	0.696598	0.105466	6.60495	3.97657e-11	6.59234e-10
ENSG00000131477	RAMP2	129.501	144.301	148.96	152.089	69.0037	85.0041	121.476	0.826895	0.252677	3.27253	0.00106589	0.00398491
ENSG00000131779	PEX11B	420.877	471.506	673.556	641.241	294.935	295.127	466.207	0.59811	0.13909	4.30016	1.70672e-05	0.000100268
ENSG00000131797	CLUHP3	410.434	423.712	545.876	512.787	328.324	212.988	405.687	0.629957	0.174438	3.61134	0.000304619	0.00131754
ENSG00000131831	RAI2	114.88	102.941	152.66	175.725	50.0833	42.9796	106.545	1.22957	0.28438	4.32368	1.53449e-05	9.0831e-05
ENSG00000131966	ACTR10	1761.84	1721.5	2079.88	2101.5	1115.19	1199.61	1663.25	0.588429	0.0854605	6.88539	5.76298e-12	1.10274e-10
ENSG00000132024	CC2D1A	916.949	1016.54	1768.08	1772.66	649.97	605.535	1121.62	0.625147	0.102614	6.09222	1.11359e-09	1.44282e-08
ENSG00000132329	RAMP1	137.856	142.463	149.885	183.946	81.2463	67.8123	127.201	0.915597	0.253524	3.61147	0.000304462	0.00131754
ENSG00000132432	SEC61G	698.677	767.46	737.396	841.628	351.696	417.38	635.706	0.928786	0.132047	7.03378	2.01017e-12	4.12765e-11
ENSG00000132561	MATN2	124.279	86.3967	45.3355	46.2433	48.9704	51.5755	67.1334	1.06293	0.333062	3.19139	0.0014159	0.0051013
ENSG00000132581	SDF2	953.501	1029.41	1230.54	1153	662.213	633.233	943.648	0.615567	0.105091	5.85747	4.6996e-09	5.40671e-08
ENSG00000132879	FBXO44	1083	1155.33	1717.2	1819.93	730.104	737.339	1207.15	0.60957	0.0970232	6.28272	3.32703e-10	4.70366e-09
ENSG00000132963	POMP	1461.06	1525.73	1838.4	1927.83	829.158	1007.63	1431.64	0.699384	0.101944	6.86048	6.8628e-12	1.28998e-10
ENSG00000133134	BEX2	1262.63	1286.76	2404.63	2351.22	647.745	686.719	1439.95	0.932963	0.0922674	10.1115	4.91162e-24	4.98203e-22
ENSG00000133142	TCEAL4	2131.54	2277.56	2508.26	2516.66	1193.1	1532.94	2026.68	0.691984	0.103209	6.7047	2.01823e-11	3.53059e-10
ENSG00000133169	BEX1	2853.19	3148.88	4243.03	4404.42	1421.25	1517.66	2931.41	1.02992	0.0808831	12.7334	3.85557e-37	1.47174e-34
ENSG00000133398	MED10	901.283	1032.17	1224.98	1206.44	594.322	620.817	930.001	0.67056	0.108812	6.16256	7.15784e-10	9.5312e-09
ENSG00000133773	CCDC59	498.16	521.138	498.691	536.422	318.307	358.164	455.147	0.589903	0.137973	4.27549	1.90721e-05	0.000110723
ENSG00000133872	SARAF	6293.32	6261.92	9092.08	8977.37	3984.41	4355.27	6494.06	0.589657	0.0668968	8.81442	1.20309e-18	6.13372e-17
ENSG00000133878	DUSP26	591.108	690.255	841.02	948.502	333.889	358.164	627.156	0.888879	0.132846	6.69104	2.21586e-11	3.85819e-10
ENSG00000134056	MRPS36	425.055	426.469	598.614	581.638	223.706	211.078	411.093	0.971118	0.145901	6.656	2.81384e-11	4.77646e-10
ENSG00000134153	EMC7	552.467	572.608	814.189	873.485	373.956	350.523	589.538	0.63666	0.125851	5.05884	4.21816e-07	3.44275e-06
ENSG00000134248	LAMTOR5	416.7	418.197	514.419	572.39	180.3	194.841	382.808	1.1524	0.1544	7.46373	8.41082e-14	2.12224e-12
ENSG00000134326	CMPK2	198.429	184.742	300.695	319.593	101.28	114.612	203.225	0.823794	0.203659	4.04497	5.23293e-05	0.000274402
ENSG00000134594	RAB33A	435.498	460.476	598.614	587.804	225.932	272.204	430.088	0.843795	0.147077	5.73711	9.63078e-09	1.05113e-07
ENSG00000134809	TIMM10	368.659	436.579	420.973	441.881	210.35	200.572	346.502	0.973222	0.160511	6.06329	1.33368e-09	1.69262e-08
ENSG00000134825	TMEM258	199.473	215.073	244.257	239.438	67.8907	94.5552	176.781	1.34431	0.225025	5.97406	2.31415e-09	2.83079e-08
ENSG00000135063	FAM189A2	166.053	155.33	145.259	160.31	83.4722	127.984	139.735	0.596079	0.247841	2.40509	0.0161685	0.0417376
ENSG00000135090	TAOK3	1888.2	1959.55	2921.83	2929.77	1212.02	1280.79	2032.03	0.625777	0.0812473	7.70213	1.33817e-14	3.86823e-13
ENSG00000135211	TMEM60	512.781	613.968	541.25	561.086	326.098	374.4	488.264	0.685123	0.142184	4.81858	1.44584e-06	1.06556e-05
ENSG00000135362	PRR5L	95.0368	78.1247	77.718	64.7406	35.6148	44.8898	66.0208	1.09774	0.34098	3.21935	0.00128481	0.00468454
ENSG00000135447	PPP1R1A	339.417	404.41	569.007	660.766	207.011	221.584	400.366	0.795893	0.160187	4.96854	6.74603e-07	5.26905e-06
ENSG00000135919	SERPINE2	893.973	954.96	1074.17	1040.99	528.657	628.458	853.535	0.674154	0.114273	5.89949	3.64626e-09	4.25074e-08
ENSG00000135924	DNAJB2	2490.8	2690.25	3674.95	3579.23	1478.01	1679.07	2598.72	0.713776	0.0847044	8.42667	3.55626e-17	1.45849e-15
ENSG00000135940	COX5B	873.085	864.886	1166.7	1196.16	445.185	556.825	850.473	0.790939	0.11864	6.6667	2.61623e-11	4.47162e-10
ENSG00000136099	PCDH8	210.961	225.183	318.274	343.228	127.991	146.131	228.628	0.667952	0.190892	3.49911	0.000466809	0.00192664
ENSG00000136146	MED4	581.709	536.763	574.558	578.555	345.019	388.727	500.888	0.605316	0.132937	4.55341	5.27844e-06	3.46569e-05
ENSG00000136159	NUDT15	460.563	441.175	425.599	392.554	282.693	294.172	382.793	0.643296	0.145273	4.42818	9.50304e-06	5.9119e-05
ENSG00000136352	NKX2-1	51.1737	72.61	30.5321	33.9118	13.3556	23.8776	37.5768	1.72242	0.466794	3.68989	0.000224351	0.00100087
ENSG00000136490	LIMD2	2010.39	2101.09	2093.76	2141.58	1188.64	1353.38	1814.81	0.692481	0.0886424	7.81208	5.62519e-15	1.70555e-13
ENSG00000136522	MRPL47	700.766	654.409	755.9	745.031	445.185	423.111	620.734	0.642417	0.120115	5.34834	8.87635e-08	8.14687e-07
ENSG00000136546	SCN7A	30.2865	45.0366	58.2885	55.492	16.6944	13.3714	36.5282	1.33625	0.486431	2.74706	0.00601328	0.0179939
ENSG00000136810	TXN	1103.89	1178.3	1352.66	1380.11	592.096	771.723	1063.13	0.740041	0.117796	6.28242	3.33346e-10	4.70784e-09
ENSG00000136888	ATP6V1G1	3324.2	3476.09	4244.88	4111.54	1924.31	2148.03	3204.84	0.738936	0.0779454	9.48017	2.53866e-21	1.88965e-19
ENSG00000136908	DPM2	661.08	618.564	756.825	791.275	386.198	446.988	610.155	0.615921	0.126013	4.88775	1.01997e-06	7.72741e-06
ENSG00000136942	RPL35	2381.14	2670.03	2721.06	2985.26	1360.04	1833.8	2325.22	0.660854	0.192919	3.42556	0.000613535	0.00245728
ENSG00000136950	ARPC5L	803.113	896.136	1051.97	1055.38	503.059	574.972	814.104	0.65539	0.115335	5.68249	1.32749e-08	1.41869e-07
ENSG00000136960	ENPP2	230.804	265.624	137.857	183.946	148.024	154.727	186.83	0.714005	0.210423	3.39319	0.000690827	0.00272505
ENSG00000137100	DCTN3	1634.42	1914.51	2033.62	2044.98	977.182	1140.39	1624.19	0.744231	0.102445	7.26467	3.73958e-13	8.5648e-12
ENSG00000137210	TMEM14B	497.116	432.903	565.306	594.997	287.144	291.306	444.795	0.683303	0.142337	4.80059	1.582e-06	1.15788e-05
ENSG00000137261	KIAA0319	243.336	234.374	375.637	417.217	154.702	148.041	262.218	0.658522	0.179929	3.6599	0.000252316	0.0011123
ENSG00000137288	UQCC2	819.823	862.129	958.522	965.972	544.239	574.972	787.609	0.587236	0.109104	5.38234	7.35217e-08	6.88376e-07
ENSG00000137841	PLCB2	160.832	157.169	273.863	259.99	84.5852	81.1837	169.604	0.940586	0.22183	4.24012	2.23402e-05	0.000127425
ENSG00000137947	GTF2B	687.189	716.909	892.832	895.065	399.554	492.833	680.73	0.650967	0.125339	5.19363	2.06229e-07	1.78704e-06
ENSG00000138134	STAMBPL1	184.852	170.036	351.581	407.969	96.8278	134.669	224.323	0.608362	0.210863	2.8851	0.00391289	0.0124575
ENSG00000138495	COX17	275.711	278.492	468.158	421.328	132.443	173.829	291.66	0.849971	0.181206	4.69064	2.72353e-06	1.89641e-05
ENSG00000139329	LUM	78.327	92.8305	58.2885	56.5196	45.6315	39.1592	61.7927	1.01846	0.340622	2.99001	0.00278968	0.00930331
ENSG00000139343	SNRPF	972.3	982.533	904.86	1073.87	469.67	602.67	834.318	0.863268	0.129588	6.66163	2.70807e-11	4.61798e-10
ENSG00000139546	TARBP2	592.152	690.255	849.347	785.109	388.424	396.368	616.942	0.709587	0.128342	5.52887	3.22298e-08	3.23974e-07
ENSG00000139679	LPAR6	77.2827	86.3967	26.8312	19.525	14.4685	35.3388	43.3071	1.70007	0.445364	3.81726	0.000134942	0.00063835
ENSG00000139890	REM2	333.151	313.418	574.558	516.898	198.107	170.963	351.183	0.811396	0.163213	4.97139	6.64753e-07	5.20136e-06
ENSG00000139970	RTN1	9080.72	9831.76	15359.5	15180.1	4563.15	5094.52	9851.63	0.969231	0.071213	13.6103	3.47808e-42	2.07113e-39
ENSG00000140264	SERF2	359.26	473.344	566.231	502.511	260.433	280.8	407.097	0.622676	0.16273	3.82643	0.000130016	0.000617204
ENSG00000140280	LYSMD2	79.3714	97.4261	134.156	132.564	40.0667	49.6653	88.875	0.975761	0.305341	3.19565	0.00139518	0.00503394
ENSG00000140307	GTF2A2	1133.13	1173.71	1279.57	1182.8	697.828	780.319	1041.23	0.640825	0.103414	6.19671	5.7655e-10	7.82416e-09
ENSG00000140319	SRP14	4028.1	4353.84	6344.19	6314.78	2166.94	2520.52	4288.06	0.837639	0.0814394	10.2854	8.19867e-25	8.97453e-23
ENSG00000140365	COMMD4	787.448	824.445	893.757	852.932	477.461	489.013	720.843	0.73798	0.113086	6.52582	6.76294e-11	1.08026e-09
ENSG00000140474	ULK3	1443.31	1595.58	2685.9	2686.22	878.128	949.372	1706.42	0.733321	0.0912334	8.03785	9.14263e-16	3.07238e-14
ENSG00000140600	SH3GL3	488.761	570.77	770.704	741.948	312.743	346.702	538.605	0.683836	0.136123	5.02366	5.06964e-07	4.06636e-06
ENSG00000140990	NDUFB10	870.997	999.996	1061.22	1003.99	494.156	670.482	850.141	0.681437	0.133747	5.09496	3.48823e-07	2.88817e-06
ENSG00000141013	GAS8	124.279	133.272	147.109	149.006	89.037	56.3511	116.509	0.834883	0.27139	3.07633	0.00209567	0.00720183
ENSG00000141428	C18orf21	242.292	268.381	363.609	354.532	114.635	152.816	249.378	0.92813	0.192279	4.82699	1.38609e-06	1.02405e-05
ENSG00000141504	SAT2	2155.56	2448.52	3976.57	3931.71	1376.74	1295.12	2530.7	0.786529	0.0853853	9.21153	3.21513e-20	2.00266e-18
ENSG00000141505	ASGR1	490.849	477.939	878.954	947.474	307.178	326.645	571.507	0.610503	0.129717	4.70641	2.52114e-06	1.76789e-05
ENSG00000141552	ANAPC11	1434.95	1644.3	1240.71	1217.74	832.496	905.437	1212.61	0.825005	0.101274	8.14631	3.75201e-16	1.34165e-14
ENSG00000141668	CBLN2	591.108	621.321	1459.99	1479.79	195.882	351.478	783.26	1.14523	0.332202	3.44739	0.000566035	0.0022892
ENSG00000141741	MIEN1	285.11	340.072	478.336	438.798	166.944	170.963	313.371	0.889142	0.171379	5.18817	2.12372e-07	1.83706e-06
ENSG00000142046	TMEM91	158.743	138.786	178.566	199.36	89.037	104.106	144.766	0.618458	0.234294	2.63966	0.00829881	0.0238089
ENSG00000142168	SOD1	2369.65	2450.36	3059.68	3147.63	1501.39	1648.51	2362.87	0.612901	0.0804676	7.61674	2.60158e-14	7.13253e-13
ENSG00000142507	PSMB6	1981.15	2122.23	2251.97	2322.44	1289.92	1399.23	1894.49	0.609172	0.0853209	7.13978	9.34836e-13	2.01402e-11
ENSG00000142546	NOSIP	549.334	635.108	720.742	690.567	381.746	406.874	564.062	0.587179	0.130186	4.51031	6.47319e-06	4.1681e-05
ENSG00000142686	C1orf216	1540.43	1557.9	1793.07	1680.17	939.341	945.552	1409.41	0.717002	0.0896578	7.99709	1.27392e-15	4.18651e-14
ENSG00000143013	LMO4	1861.05	1947.6	1774.56	1855.9	1189.76	1345.74	1662.44	0.585942	0.0903012	6.48875	8.65511e-11	1.35061e-09
ENSG00000143127	ITGA10	42.8188	44.1175	86.9701	78.0998	14.4685	27.698	49.0288	1.02774	0.427214	2.40567	0.0161427	0.0416781
ENSG00000143158	MPC2	333.151	356.616	414.496	414.135	222.593	215.853	326.141	0.655146	0.157317	4.16449	3.12051e-05	0.000172056
ENSG00000143198	MGST3	1003.63	1156.25	1496.07	1434.57	631.05	683.854	1067.57	0.715942	0.10718	6.67984	2.392e-11	4.1215e-10
ENSG00000143222	UFC1	515.914	520.219	542.176	646.379	274.902	327.6	471.198	0.779293	0.147089	5.2981	1.17015e-07	1.05421e-06
ENSG00000143256	PFDN2	1031.83	1239.88	1139.86	1189.99	545.352	662.841	968.294	0.909592	0.12172	7.47283	7.84889e-14	2.00423e-12
ENSG00000143314	MRPL24	490.849	540.439	627.295	583.693	258.207	391.592	482.013	0.661892	0.166005	3.98718	6.68644e-05	0.000341127
ENSG00000143369	ECM1	128.456	90.9923	188.744	180.863	62.3259	43.9347	115.886	1.05047	0.288247	3.64434	0.00026808	0.00117552
ENSG00000143436	MRPL9	421.922	440.256	433	403.858	265.998	294.172	376.534	0.620754	0.147824	4.19927	2.67773e-05	0.000150144
ENSG00000143553	SNAPIN	559.777	715.071	665.229	630.964	377.294	451.764	566.683	0.620243	0.144943	4.27923	1.87541e-05	0.00010923
ENSG00000143554	SLC27A3	469.962	507.351	778.105	724.479	299.387	301.812	513.516	0.701706	0.134051	5.23462	1.65329e-07	1.45982e-06
ENSG00000143793	C1orf35	575.443	696.688	793.834	819.021	405.119	417.38	617.914	0.630457	0.129824	4.85624	1.19635e-06	8.95995e-06
ENSG00000143862	ARL8A	1230.26	1376.83	1546.03	1694.56	801.333	915.944	1260.83	0.601485	0.105015	5.72759	1.01867e-08	1.10612e-07
ENSG00000143933	CALM2	11620.6	11522.9	13881	13806.2	7259.86	7475.59	10927.7	0.65116	0.0579837	11.2301	2.90314e-29	5.33569e-27
ENSG00000143977	SNRPG	980.655	1031.25	928.915	1031.74	427.378	554.915	825.808	1.03103	0.126747	8.13454	4.13517e-16	1.4651e-14
ENSG00000144230	GPR17	165.009	202.205	15.7286	30.8289	103.506	123.208	106.748	0.694899	0.271645	2.55811	0.0105242	0.0291215
ENSG00000144339	TMEFF2	299.731	323.528	676.332	588.832	168.057	194.841	375.22	0.777958	0.163706	4.75216	2.01258e-06	1.43699e-05
ENSG00000144559	TAMM41	207.828	187.499	192.445	213.747	115.748	146.131	177.233	0.588696	0.213486	2.75755	0.00582371	0.017543
ENSG00000145022	TCTA	250.647	282.168	488.513	448.046	117.974	143.265	288.436	1.02507	0.182621	5.6131	1.98731e-08	2.06599e-07
ENSG00000145247	OCIAD2	868.908	927.386	1400.77	1442.79	523.093	577.837	956.798	0.705197	0.106853	6.59968	4.12039e-11	6.81558e-10
ENSG00000145248	SLC10A4	63.706	80.882	122.128	96.5972	22.2593	30.5633	69.356	1.44685	0.365007	3.9639	7.37343e-05	0.00037134
ENSG00000145451	GLRA3	50.1293	91.9114	124.904	115.094	42.2926	37.249	76.9301	0.846185	0.353086	2.39654	0.0165507	0.0425323
ENSG00000145494	NDUFS6	858.464	944.849	806.787	831.352	408.457	562.556	735.411	0.889743	0.136508	6.51786	7.1317e-11	1.1355e-09
ENSG00000145632	PLK2	2991.05	3111.2	4344.81	4187.59	1680.57	1927.4	3040.44	0.757051	0.0817973	9.25521	2.13812e-20	1.38392e-18
ENSG00000146007	ZMAT2	2652.68	2727.01	2836.71	2743.77	1703.95	1821.38	2414.25	0.609215	0.0775408	7.8567	3.94371e-15	1.21553e-13
ENSG00000146066	HIGD2A	162.92	172.793	213.725	202.443	92.3759	120.343	160.767	0.653647	0.22471	2.90884	0.00362771	0.0116694
ENSG00000146205	ANO7	38.6413	65.2571	55.5129	77.0722	26.7111	15.2816	46.4127	1.32529	0.454357	2.91685	0.00353581	0.0114231
ENSG00000146285	SCML4	146.21	102.022	160.987	153.117	63.4389	83.0939	118.145	0.751243	0.274183	2.73994	0.00614511	0.0183515
ENSG00000146425	DYNLT1	1735.73	1821.68	2174.25	2073.76	1007.23	1053.48	1644.36	0.787404	0.0868903	9.06204	1.28032e-19	7.44538e-18
ENSG00000146540	C7orf50	904.416	929.224	810.488	872.457	570.95	644.694	788.705	0.591443	0.11235	5.26431	1.4072e-07	1.25368e-06
ENSG00000147123	NDUFB11	1517.46	1762.86	1739.4	1686.34	963.826	918.809	1431.45	0.802622	0.0979453	8.19459	2.5144e-16	9.26545e-15
ENSG00000147481	SNTG1	218.271	219.668	110.101	131.537	133.556	156.637	161.628	0.591112	0.213768	2.7652	0.00568885	0.017175
ENSG00000147669	POLR2K	1330.52	1322.61	1546.96	1625.71	676.682	771.723	1212.37	0.871156	0.0993579	8.76786	1.82097e-18	8.97643e-17
ENSG00000147684	NDUFB9	472.051	614.887	640.248	670.014	301.613	392.547	515.227	0.645435	0.157956	4.08616	4.38573e-05	0.000232681
ENSG00000148120	AOPEP	174.408	185.661	166.539	162.365	96.8278	119.388	150.865	0.732352	0.224775	3.25816	0.00112137	0.00416616
ENSG00000148123	PLPPR1	952.457	881.43	1386.9	1343.11	509.737	677.168	958.467	0.623677	0.124155	5.02339	5.07681e-07	4.06993e-06
ENSG00000148291	SURF2	169.186	179.227	208.173	216.83	67.8907	94.5552	155.977	1.0939	0.234989	4.6551	3.23825e-06	2.22141e-05
ENSG00000148362	PAXX	698.677	786.762	1098.23	1151.97	402.893	372.49	751.837	0.940589	0.119799	7.8514	4.1142e-15	1.26546e-13
ENSG00000148444	COMMD3	176.497	168.198	188.744	196.277	105.731	121.298	159.458	0.599044	0.217882	2.74939	0.00597058	0.0178925
ENSG00000148680	HTR7	95.0368	63.4189	127.68	123.316	14.4685	16.2367	73.3593	2.35877	0.39864	5.91705	3.27765e-09	3.85727e-08
ENSG00000149357	LAMTOR1	792.67	836.394	964.073	918.701	519.754	509.07	756.777	0.663944	0.111369	5.96167	2.49678e-09	3.03921e-08
ENSG00000149571	KIRREL3	837.577	893.379	1336.01	1223.91	592.096	520.531	900.583	0.640231	0.112549	5.68845	1.28201e-08	1.37304e-07
ENSG00000149582	TMEM25	929.481	969.665	1226.83	1164.3	607.678	568.286	911.041	0.693045	0.105592	6.56343	5.25852e-11	8.52762e-10
ENSG00000149600	COMMD7	315.397	313.418	346.03	385.361	204.785	190.065	292.509	0.672742	0.167055	4.02707	5.64773e-05	0.000293567
ENSG00000149743	TRPT1	217.227	239.889	265.537	269.239	155.815	146.131	215.639	0.600793	0.189828	3.16493	0.00155119	0.00552321
ENSG00000149806	FAU	481.45	536.763	593.988	694.677	274.902	348.612	488.399	0.7048	0.151308	4.65804	3.19229e-06	2.19104e-05
ENSG00000150316	CWC15	1307.54	1416.35	1593.22	1723.33	813.576	832.85	1281.15	0.726622	0.0964314	7.53512	4.87904e-14	1.29704e-12
ENSG00000150361	KLHL1	55.3511	36.7646	162.838	86.3209	20.0333	21.0123	63.72	1.15971	0.433412	2.67577	0.00745571	0.0216826
ENSG00000150459	SAP18	2193.16	2314.33	2748.81	2767.41	1446.85	1477.54	2158.02	0.624301	0.0788625	7.91632	2.44641e-15	7.74888e-14
ENSG00000150722	PPP1R1C	36.5526	26.6543	35.1581	34.9394	12.2426	9.55103	25.8497	1.53948	0.563163	2.73364	0.00626381	0.0186361
ENSG00000150779	TIMM8B	614.084	643.38	673.556	687.484	297.161	354.343	545.001	0.945808	0.132704	7.12719	1.02442e-12	2.18177e-11
ENSG00000150787	PTS	639.149	586.395	818.815	760.446	349.47	425.021	596.549	0.658133	0.132903	4.95199	7.34579e-07	5.69566e-06
ENSG00000151572	ANO4	182.763	178.308	235.004	212.719	131.33	95.5103	172.606	0.676555	0.222328	3.04304	0.00234198	0.00795641
ENSG00000151651	ADAM8	107.569	81.8012	168.389	139.758	63.4389	52.5306	102.248	0.708112	0.291009	2.4333	0.0149621	0.0390909
ENSG00000151689	INPP1	209.916	226.102	358.058	405.914	159.154	131.804	248.491	0.588493	0.190025	3.09692	0.00195543	0.00676358
ENSG00000151729	SLC25A4	1354.54	1532.16	2011.42	2108.7	885.919	983.756	1479.41	0.626189	0.09803	6.38773	1.68363e-10	2.53686e-09
ENSG00000151778	SERP2	326.885	302.389	470.934	504.566	171.396	167.143	323.885	0.893976	0.164602	5.43115	5.59918e-08	5.35012e-07
ENSG00000152578	GRIA4	180.674	140.624	284.966	301.095	64.5519	82.1388	175.675	1.12201	0.235545	4.76344	1.90319e-06	1.36412e-05
ENSG00000152953	STK32B	246.469	241.727	191.519	200.388	133.556	157.592	195.208	0.742314	0.197075	3.76666	0.000165447	0.000764674
ENSG00000153563	CD8A	86.6819	105.698	158.212	160.31	75.6815	42.9796	104.927	0.710839	0.300135	2.3684	0.0178654	0.0454403
ENSG00000154027	AK5	336.284	311.58	149.885	175.725	120.2	193.886	214.593	1.03712	0.217355	4.77154	1.82825e-06	1.31675e-05
ENSG00000154065	ANKRD29	102.347	121.323	144.333	165.448	58.987	51.5755	107.336	1.02192	0.278013	3.67582	0.00023709	0.00105297
ENSG00000154096	THY1	530.535	500.917	575.483	614.522	298.274	337.151	476.147	0.696033	0.137257	5.07102	3.95689e-07	3.24374e-06
ENSG00000154277	UCHL1	10845.7	11694.8	18421.9	18325.7	6092.36	6484.19	11977.4	0.841661	0.0648483	12.9789	1.61145e-38	7.05577e-36
ENSG00000154518	ATP5MC3	1796.3	1850.18	2430.54	2443.7	1009.46	1153.76	1780.66	0.751791	0.0893801	8.41117	4.05951e-17	1.65572e-15
ENSG00000154582	ELOC	1078.82	1138.78	1223.13	1254.74	645.519	683.854	1004.14	0.737797	0.100897	7.31241	2.62402e-13	6.17121e-12
ENSG00000154645	CHODL	950.368	944.849	1494.22	1383.19	588.757	616.041	996.238	0.652734	0.103479	6.30789	2.82865e-10	4.05762e-09
ENSG00000154723	ATP5PF	456.386	397.976	595.838	611.439	189.204	224.449	412.549	1.04134	0.154287	6.74935	1.4851e-11	2.63827e-10
ENSG00000154975	CA10	126.368	139.705	278.49	226.078	58.987	45.8449	145.912	1.35207	0.260913	5.18205	2.19461e-07	1.89398e-06
ENSG00000155115	GTF3C6	873.085	932.901	636.547	714.202	574.289	603.625	722.442	0.616384	0.115171	5.35189	8.70409e-08	8.00357e-07
ENSG00000155265	GOLGA7B	733.141	764.703	1278.65	1304.06	535.335	460.36	846.041	0.592162	0.113753	5.2057	1.93262e-07	1.68744e-06
ENSG00000155368	DBI	2045.9	2270.21	1312.88	1493.15	1168.61	1221.58	1585.39	0.852669	0.095632	8.91615	4.82764e-19	2.57595e-17
ENSG00000155897	ADCY8	92.9481	75.3674	111.026	133.592	33.3889	50.6204	82.8237	0.990459	0.326075	3.03752	0.00238533	0.0080926
ENSG00000156110	ADK	685.101	747.24	511.644	512.787	347.244	362.939	527.826	1.01206	0.127977	7.90813	2.61276e-15	8.2407e-14
ENSG00000156298	TSPAN7	1042.27	1076.28	1709.8	1778.83	585.419	637.054	1138.27	0.792072	0.099926	7.92659	2.25248e-15	7.14982e-14
ENSG00000156395	SORCS3	440.72	445.77	396.917	353.504	269.337	302.768	368.169	0.629933	0.150377	4.18903	2.80143e-05	0.000156023
ENSG00000156411	ATP5MJ	1089.27	1215.99	1776.41	1782.94	501.946	633.233	1166.63	1.01933	0.114364	8.91307	4.96396e-19	2.63923e-17
ENSG00000156414	TDRD9	36.5526	27.5734	88.8206	88.3761	15.5815	10.5061	44.5684	1.3057	0.477532	2.73426	0.0062521	0.0186113
ENSG00000156564	LRFN2	142.033	119.485	271.088	227.106	79.0204	87.8695	154.434	0.643228	0.239356	2.68733	0.00720265	0.0210453
ENSG00000156603	MED19	786.404	912.68	806.787	865.264	405.119	481.372	709.604	0.93705	0.127556	7.3462	2.03918e-13	4.82627e-12
ENSG00000157005	SST	2678.78	3174.62	3996	4077.63	654.422	793.69	2562.53	2.01298	0.102331	19.6714	3.79488e-86	1.12989e-82
ENSG00000157388	CACNA1D	101.303	101.103	198.921	213.747	66.7778	58.2613	123.352	0.698286	0.260699	2.67851	0.00739496	0.0215143
ENSG00000157445	CACNA2D3	559.777	479.778	1014.03	1084.15	202.559	268.384	601.447	1.13517	0.147734	7.68385	1.54378e-14	4.40328e-13
ENSG00000158156	XKR8	161.876	222.426	119.353	191.139	127.991	119.388	157.029	0.638957	0.256083	2.49511	0.0125916	0.0338727
ENSG00000158164	TMSB15A	4372.74	4580.86	3840.56	3944.04	2138	2740.19	3602.73	0.874955	0.095818	9.13143	6.75994e-20	4.10756e-18
ENSG00000158234	FAIM	175.453	178.308	169.314	171.614	114.635	85.9592	149.214	0.8245	0.230791	3.5725	0.000353585	0.00150309
ENSG00000158552	ZFAND2B	435.498	501.836	624.52	592.942	269.337	276.025	450.026	0.782388	0.143011	5.47084	4.47912e-08	4.36106e-07
ENSG00000158560	DYNC1I1	761.339	856.614	1023.29	1012.21	273.789	319.959	707.867	1.44388	0.126631	11.4023	4.07302e-30	8.78769e-28
ENSG00000158747	NBL1	332.107	317.094	324.75	327.814	193.656	201.527	282.825	0.714812	0.165683	4.31434	1.60082e-05	9.45693e-05
ENSG00000158747	MICOS10-NBL1	332.107	317.094	324.75	327.814	193.656	201.527	282.825	0.714812	0.165683	4.31434	1.60082e-05	9.45693e-05
ENSG00000158806	NPM2	214.094	216.911	392.291	367.891	144.685	109.837	240.952	0.766199	0.195338	3.92242	8.76649e-05	0.000433721
ENSG00000158815	FGF17	196.34	216.911	510.718	537.45	150.25	117.478	288.191	0.633466	0.185957	3.40653	0.000657954	0.00261548
ENSG00000158856	DMTN	1189.53	1228.86	1757.91	1921.67	721.2	819.478	1273.11	0.648916	0.100946	6.42832	1.29022e-10	1.95995e-09
ENSG00000158887	MPZ	162.92	181.985	159.137	138.73	63.4389	92.645	133.143	1.13712	0.253517	4.4854	7.2779e-06	4.64208e-05
ENSG00000159199	ATP5MC1	1159.24	1204.96	1956.83	2044.98	659.987	670.482	1282.75	0.829501	0.0948864	8.74204	2.28937e-18	1.10297e-16
ENSG00000159228	CBR1	121.146	102.941	111.951	98.6524	64.5519	76.4082	95.9417	0.663521	0.279306	2.37561	0.0175199	0.0447604
ENSG00000159335	PTMS	10935.5	13846.5	10903.7	13066.3	7585.96	8306.53	10774.1	0.640958	0.181957	3.52258	0.000427372	0.00177867
ENSG00000159377	PSMB4	2597.32	2676.46	3895.15	3779.62	1711.74	1723.96	2730.71	0.618354	0.074108	8.34396	7.18458e-17	2.82208e-15
ENSG00000159409	CELF3	6969.02	7472.4	10983.2	10658.6	4528.65	4711.52	7553.9	0.644206	0.0657247	9.80157	1.10845e-22	9.48364e-21
ENSG00000159479	MED8	331.062	331.8	334.002	379.195	199.22	213.943	298.204	0.680643	0.16572	4.10718	4.00515e-05	0.000214477
ENSG00000159674	SPON2	89.815	103.86	70.3163	79.1275	41.1796	51.5755	72.6456	1.05876	0.320639	3.30203	0.000959879	0.00364255
ENSG00000159685	CHCHD6	408.345	458.638	568.082	582.666	265.998	294.172	429.65	0.629535	0.144341	4.36145	1.29206e-05	7.81269e-05
ENSG00000159753	CARMIL2	119.057	145.22	232.229	244.576	83.4722	90.7348	152.548	0.602134	0.234848	2.56393	0.0103494	0.0287231
ENSG00000160050	CCDC28B	562.91	543.196	670.78	668.987	336.115	350.523	522.085	0.686658	0.128426	5.34672	8.95648e-08	8.21029e-07
ENSG00000160307	S100B	62.6616	89.1541	98.0727	120.233	36.7278	41.0694	74.653	0.966169	0.339435	2.84641	0.00442159	0.013849
ENSG00000160404	TOR2A	395.813	439.337	540.325	562.113	304.952	248.327	415.144	0.598733	0.15133	3.95647	7.60642e-05	0.000381783
ENSG00000160799	CCDC12	813.557	986.209	981.652	1007.08	439.62	540.588	794.784	0.875135	0.129407	6.76265	1.35493e-11	2.42423e-10
ENSG00000160948	VPS28	1802.57	1959.55	2195.53	2091.23	1151.92	1205.34	1734.36	0.674441	0.0873853	7.71801	1.18158e-14	3.43558e-13
ENSG00000161381	PLXDC1	152.477	156.249	306.246	320.62	86.8111	74.498	182.817	0.940919	0.220482	4.26755	1.97635e-05	0.00011426
ENSG00000161544	CYGB	135.767	162.683	247.957	280.543	73.4556	68.7674	161.529	1.07341	0.236882	4.53142	5.85874e-06	3.80205e-05
ENSG00000161671	EMC10	940.969	967.827	1069.55	999.883	615.469	601.715	865.902	0.649752	0.105661	6.14943	7.77619e-10	1.03085e-08
ENSG00000161677	JOSD2	145.166	156.249	181.342	131.537	76.7945	80.2286	128.553	0.940648	0.256065	3.67347	0.000239279	0.00106143
ENSG00000161914	ZNF653	148.299	196.69	159.137	171.614	92.3759	113.657	146.962	0.742735	0.239463	3.10167	0.00192435	0.00667316
ENSG00000161920	MED11	108.614	96.507	99.9231	118.177	57.8741	59.2164	90.0519	0.806909	0.289537	2.78689	0.00532161	0.0162142
ENSG00000161970	RPL26	78.327	81.8012	122.128	102.763	51.1963	43.9347	80.0251	0.755364	0.312554	2.41675	0.0156598	0.0405861
ENSG00000161981	SNRNP25	656.903	759.188	675.406	700.843	373.956	393.502	593.3	0.884146	0.127719	6.9226	4.43437e-12	8.62935e-11
ENSG00000162373	BEND5	452.208	470.586	471.859	453.185	269.337	306.588	403.961	0.678178	0.144522	4.69254	2.6983e-06	1.88148e-05
ENSG00000162385	MAGOH	614.084	578.123	653.201	641.241	310.517	354.343	525.251	0.839434	0.131869	6.36567	1.94445e-10	2.87744e-09
ENSG00000162426	SLC45A1	237.07	273.896	309.947	343.228	161.38	167.143	248.777	0.638243	0.183058	3.48656	0.000489271	0.00200987
ENSG00000162458	FBLIM1	279.889	333.638	618.968	539.505	185.865	209.167	361.172	0.634881	0.167253	3.79593	0.000147094	0.000687962
ENSG00000162639	HENMT1	144.122	179.227	182.267	174.697	85.6982	63.0368	138.175	1.12947	0.251488	4.49117	7.08326e-06	4.53001e-05
ENSG00000162910	MRPL55	378.059	397.976	534.774	529.229	260.433	236.865	389.556	0.644544	0.147871	4.35881	1.30769e-05	7.89119e-05
ENSG00000163032	VSNL1	454.297	488.05	741.097	738.865	170.283	202.482	465.846	1.33447	0.147685	9.03595	1.62584e-19	9.38135e-18
ENSG00000163156	SCNM1	620.35	736.21	937.242	880.678	367.278	435.527	662.881	0.755602	0.132424	5.70594	1.15702e-08	1.24545e-07
ENSG00000163156	TNFAIP8L2-SCNM1	620.35	736.21	937.242	880.678	367.278	435.527	662.881	0.755602	0.132424	5.70594	1.15702e-08	1.24545e-07
ENSG00000163481	RNF25	469.962	557.902	595.838	617.605	300.5	336.196	479.667	0.690705	0.142207	4.85703	1.19159e-06	8.93659e-06
ENSG00000163485	ADORA1	252.735	269.3	250.733	280.543	175.848	125.118	225.713	0.801264	0.201175	3.98292	6.80748e-05	0.000346207
ENSG00000163528	CHCHD4	257.957	256.433	262.761	266.156	169.17	157.592	228.345	0.655984	0.182337	3.59764	0.000321117	0.00138044
ENSG00000163630	SYNPR	528.446	524.814	536.624	573.417	306.065	286.531	459.316	0.830968	0.136486	6.08832	1.14104e-09	1.47582e-08
ENSG00000164106	SCRG1	183.807	180.146	33.3077	28.7736	70.1167	131.804	104.659	0.842017	0.293199	2.87182	0.00408109	0.0129163
ENSG00000164120	HPGD	179.63	169.117	265.537	264.101	72.3426	77.3633	171.348	1.21745	0.223273	5.45273	4.9601e-08	4.79799e-07
ENSG00000164128	NPY1R	441.765	410.844	254.434	254.852	224.819	299.902	314.436	0.695492	0.169124	4.11233	3.91692e-05	0.000210282
ENSG00000164414	SLC35A1	145.166	131.433	204.472	198.332	54.5352	102.196	139.356	0.807044	0.270366	2.985	0.00283575	0.00942764
ENSG00000164434	FABP7	2280.88	2281.24	2572.1	2529	1146.35	1387.76	2032.89	0.846258	0.0929872	9.10081	8.96634e-20	5.318e-18
ENSG00000164512	ANKRD55	78.327	51.4704	183.192	175.725	16.6944	22.9225	88.0552	1.69523	0.368584	4.59932	4.23882e-06	2.83228e-05
ENSG00000164713	BRI3	530.535	679.225	716.116	792.302	352.809	436.482	584.578	0.615159	0.148728	4.13613	3.53211e-05	0.000191977
ENSG00000164794	KCNV1	38.6413	34.0072	116.577	122.288	12.2426	13.3714	56.1879	1.49849	0.445357	3.36469	0.000766293	0.00298243
ENSG00000164885	CDK5	528.446	620.402	776.255	792.302	343.906	331.421	565.455	0.768842	0.132337	5.80972	6.25758e-09	7.07339e-08
ENSG00000164919	COX6C	689.278	726.1	873.402	968.027	288.257	351.478	649.424	1.14229	0.13148	8.68797	3.68983e-18	1.75497e-16
ENSG00000164967	RPP25L	173.364	215.073	189.669	168.531	140.233	108.882	165.959	0.647471	0.225726	2.86839	0.00412563	0.01304
ENSG00000164978	NUDT2	280.933	306.065	364.534	415.162	168.057	200.572	289.221	0.66874	0.175476	3.811	0.000138408	0.000652671
ENSG00000165264	NDUFB6	697.633	770.218	1044.57	993.718	377.294	465.135	724.761	0.798527	0.126592	6.30786	2.82918e-10	4.05762e-09
ENSG00000165370	GPR101	98.1699	105.698	223.902	228.134	53.4222	32.4735	123.633	1.26204	0.286117	4.41093	1.02928e-05	6.35276e-05
ENSG00000165379	LRFN5	560.822	515.623	985.353	881.706	284.919	366.759	599.197	0.719	0.141349	5.08669	3.64374e-07	3.0069e-06
ENSG00000165502	RPL36AL	887.706	955.879	1067.7	1180.75	478.574	573.062	857.277	0.807764	0.118678	6.80634	1.00111e-11	1.8264e-10
ENSG00000165655	ZNF503	1679.33	1652.57	1459.06	1488.01	1028.38	1184.33	1415.28	0.58879	0.0940862	6.25799	3.89979e-10	5.44106e-09
ENSG00000165782	PIP4P1	980.655	995.401	1224.06	1149.92	608.791	659.021	936.307	0.639144	0.104504	6.11598	9.5964e-10	1.25537e-08
ENSG00000165879	FRAT1	284.066	310.661	207.248	230.189	182.526	212.988	237.946	0.586779	0.181629	3.23065	0.0012351	0.0045355
ENSG00000165973	NELL1	703.899	642.461	857.674	851.905	284.919	403.053	623.985	0.962821	0.145467	6.61885	3.62001e-11	6.04159e-10
ENSG00000166228	PCBD1	394.768	420.035	320.124	345.283	252.643	275.07	334.654	0.62584	0.154126	4.06056	4.89541e-05	0.000258156
ENSG00000166275	BORCS7	467.874	401.653	460.757	451.129	258.207	291.306	388.488	0.658417	0.151483	4.34648	1.38342e-05	8.31445e-05
ENSG00000166337	TAF10	197.384	207.72	242.406	250.742	144.685	119.388	193.721	0.621874	0.202864	3.06548	0.00217323	0.00744257
ENSG00000166448	TMEM130	463.696	513.785	973.325	988.579	312.743	278.89	588.503	0.728027	0.131992	5.51568	3.47444e-08	3.46443e-07
ENSG00000166452	AKIP1	462.652	523.895	599.539	556.975	287.144	308.498	456.451	0.727898	0.141357	5.14936	2.61383e-07	2.22482e-06
ENSG00000166562	SEC11C	1311.72	1302.38	1683.89	1737.72	833.609	901.617	1295.16	0.589955	0.0929989	6.34367	2.24351e-10	3.27442e-09
ENSG00000166595	CIAO2B	644.37	780.328	815.114	885.816	390.65	445.078	660.226	0.769111	0.132415	5.80834	6.30944e-09	7.1212e-08
ENSG00000166676	TVP23A	262.135	266.543	254.434	278.488	185.865	159.502	234.494	0.617355	0.183687	3.36091	0.000776869	0.00301728
ENSG00000166681	BEX3	4216.08	4892.44	5033.17	5130.95	2416.24	2846.21	4089.18	0.790987	0.0903603	8.7537	2.06478e-18	1.00781e-16
ENSG00000166707	ZCCHC18	519.047	537.682	946.494	1031.74	272.676	314.229	603.645	0.845828	0.131913	6.41202	1.436e-10	2.17695e-09
ENSG00000166823	MESP1	54.3068	58.8233	95.2971	93.5143	24.4852	32.4735	59.8167	0.983732	0.370243	2.65699	0.00788421	0.0227863
ENSG00000166848	TERF2IP	5681.32	5863.03	7410.04	7191.35	3478.01	4082.11	5617.64	0.609992	0.0784821	7.77238	7.70277e-15	2.31192e-13
ENSG00000166848	LOC105371348	5681.32	5863.03	7410.04	7191.35	3478.01	4082.11	5617.64	0.609992	0.0784821	7.77238	7.70277e-15	2.31192e-13
ENSG00000166922	SCG5	1169.68	1301.47	2348.19	2432.4	656.648	733.519	1440.32	0.82903	0.0991455	8.36175	6.17943e-17	2.4663e-15
ENSG00000167272	POP5	507.559	570.77	623.594	579.583	290.483	325.69	482.947	0.806448	0.139424	5.78413	7.28903e-09	8.15878e-08
ENSG00000167283	ATP5MG	260.046	250.918	415.421	411.052	140.233	139.445	269.519	0.869113	0.177001	4.91023	9.09691e-07	6.94847e-06
ENSG00000167414	GNG8	75.194	104.779	251.658	226.078	43.4056	33.4286	122.424	1.24045	0.296689	4.18097	2.90271e-05	0.000161061
ENSG00000167515	TRAPPC2L	670.479	773.894	875.253	882.734	365.052	388.727	659.356	0.93839	0.124492	7.53774	4.78202e-14	1.2758e-12
ENSG00000167642	SPINT2	159.787	178.308	272.013	311.372	106.844	114.612	190.489	0.610338	0.210974	2.89295	0.00381641	0.0121947
ENSG00000167700	MFSD3	198.429	221.506	253.509	215.802	139.12	138.49	194.476	0.598482	0.202535	2.95495	0.0031272	0.0102815
ENSG00000167702	KIFC2	1763.93	1820.76	3621.29	3737.49	1040.62	957.013	2156.85	0.84513	0.083856	10.0784	6.88726e-24	6.88125e-22
ENSG00000167815	PRDX2	2340.41	2324.44	2594.3	2564.96	1390.09	1595.98	2135.03	0.642105	0.0854855	7.51128	5.85535e-14	1.53196e-12
ENSG00000167862	MRPL58	346.728	378.675	387.665	355.56	212.576	248.327	321.588	0.652437	0.162641	4.01151	6.03318e-05	0.000311245
ENSG00000167912	LOC100505501	239.159	259.19	262.761	283.626	131.33	166.188	223.709	0.740498	0.193902	3.81893	0.000134034	0.000634722
ENSG00000168032	ENTPD3	52.218	69.8527	86.9701	88.3761	23.3722	21.0123	56.9669	1.46631	0.391538	3.745	0.000180392	0.000826305
ENSG00000168081	PNOC	53.2624	56.9851	100.848	99.68	17.8074	26.7429	59.221	1.29648	0.388048	3.34104	0.000834645	0.00321889
ENSG00000168096	ANKS3	503.382	502.755	674.481	645.351	330.55	316.139	495.443	0.638542	0.131962	4.83882	1.30614e-06	9.70284e-06
ENSG00000168101	NUDT16L1	543.068	590.99	635.622	664.876	329.437	353.388	519.564	0.731479	0.131249	5.57321	2.50087e-08	2.56055e-07
ENSG00000168237	GLYCTK	437.587	456.8	765.152	732.7	222.593	261.698	479.422	0.882012	0.142362	6.19556	5.80785e-10	7.86729e-09
ENSG00000168275	COA6	171.275	147.058	199.846	233.272	79.0204	82.1388	152.102	0.979289	0.235581	4.1569	3.22592e-05	0.000177146
ENSG00000168546	GFRA2	208.872	240.808	389.515	382.278	120.2	157.592	249.878	0.691004	0.193484	3.57138	0.000355111	0.00150915
ENSG00000168653	NDUFS5	1777.5	1930.14	2551.74	2688.28	941.567	1190.06	1846.55	0.796662	0.104129	7.65075	1.99812e-14	5.56e-13
ENSG00000168701	TMEM208	237.07	284.006	351.581	401.803	148.024	150.906	262.232	0.803359	0.185656	4.32713	1.51068e-05	8.96354e-05
ENSG00000168824	NSG1	5040.08	5244.46	7490.54	7360.91	2987.19	3595.96	5286.52	0.642783	0.0827945	7.7636	8.25539e-15	2.45305e-13
ENSG00000168894	RNF181	408.345	513.785	569.007	612.467	244.852	284.621	438.846	0.799921	0.155886	5.13146	2.875e-07	2.41127e-06
ENSG00000168913	ENHO	177.541	223.345	160.987	239.438	103.506	102.196	167.835	0.964861	0.242904	3.97219	7.1215e-05	0.000359993
ENSG00000168952	STXBP6	266.312	284.006	576.409	546.699	173.622	185.29	338.723	0.616052	0.16269	3.78666	0.000152687	0.00071033
ENSG00000169189	NSMCE1	459.519	579.042	476.485	435.715	244.852	275.07	411.78	0.998097	0.157433	6.33983	2.30017e-10	3.344e-09
ENSG00000169241	SLC50A1	153.521	146.139	181.342	217.857	95.7148	75.4531	145.005	0.812471	0.241245	3.36782	0.000757642	0.00295746
ENSG00000169427	KCNK9	153.521	116.727	199.846	191.139	104.619	70.6776	139.422	0.628809	0.258085	2.43644	0.0148325	0.0388002
ENSG00000169432	SCN9A	272.578	227.021	372.861	366.864	125.765	150.906	252.666	0.846564	0.189702	4.46261	8.09675e-06	5.12267e-05
ENSG00000169567	HINT1	2780.09	3025.72	3743.42	3785.79	1698.38	1884.42	2819.64	0.695842	0.0813948	8.54897	1.24191e-17	5.48615e-16
ENSG00000169689	CENPX	808.335	922.791	922.439	947.474	431.83	466.09	749.826	0.946852	0.118122	8.01585	1.09379e-15	3.64278e-14
ENSG00000169750	RAC3	1325.29	1292.27	1894.84	1974.08	747.911	838.58	1345.5	0.720423	0.0956306	7.53339	4.94385e-14	1.31193e-12
ENSG00000169758	TMEM266	104.436	79.0438	95.2971	132.564	50.0833	54.4409	85.9776	0.806893	0.315344	2.55877	0.0105043	0.0290773
ENSG00000169884	WNT10B	93.9925	102.941	155.436	128.454	61.213	56.3511	99.7312	0.747358	0.282936	2.64144	0.00825545	0.0236982
ENSG00000169976	SF3B5	1268.9	1386.02	1422.98	1382.16	741.233	839.535	1173.47	0.746975	0.101384	7.36781	1.73457e-13	4.14487e-12
ENSG00000170035	UBE2E3	2357.12	2486.2	2670.17	2626.62	1498.05	1690.53	2221.45	0.602168	0.0843217	7.14132	9.24398e-13	2.00022e-11
ENSG00000170043	TRAPPC1	947.235	1014.7	1237.01	1419.16	542.013	661.886	970.334	0.702445	0.119375	5.88435	3.99627e-09	4.64059e-08
ENSG00000170091	NSG2	12015.4	12526.6	16165.3	16278.7	6919.29	7680.94	11931	0.748957	0.0665723	11.2503	2.30869e-29	4.35057e-27
ENSG00000170315	UBB	1524.77	1599.26	1155.59	1311.25	694.489	987.576	1212.16	0.892198	0.216126	4.12813	3.6572e-05	0.000198125
ENSG00000170419	VSTM2A	1402.58	1333.63	1662.61	1732.58	745.685	790.825	1277.99	0.831155	0.0943624	8.80812	1.27263e-18	6.42226e-17
ENSG00000170473	PYM1	337.328	372.241	467.233	506.621	180.3	224.449	348.029	0.806673	0.164848	4.89343	9.9095e-07	7.52667e-06
ENSG00000170619	COMMD5	249.602	304.227	298.844	340.145	175.848	188.155	259.47	0.60639	0.183289	3.30838	0.00093838	0.00357098
ENSG00000170634	ACYP2	185.896	189.337	257.21	229.161	123.539	110.792	182.656	0.681804	0.208671	3.26737	0.00108552	0.00404914
ENSG00000170860	LSM3	1145.66	1295.95	1362.84	1381.13	601	627.502	1069.02	0.991183	0.103904	9.53937	1.43706e-21	1.09151e-19
ENSG00000170889	RPS9	4732	5497.22	4708.42	4539.04	3111.84	3361.96	4325.08	0.660014	0.0821063	8.03854	9.09182e-16	3.06516e-14
ENSG00000170893	TRH	113.835	147.058	379.338	353.504	80.1333	78.3184	192.031	0.723995	0.227268	3.18565	0.00144431	0.00518607
ENSG00000170906	NDUFA3	318.53	340.991	370.086	510.732	184.752	212.033	322.854	0.731411	0.183836	3.9786	6.93232e-05	0.000351624
ENSG00000171135	JAGN1	408.345	416.359	518.12	428.521	224.819	247.372	373.923	0.802926	0.157673	5.09235	3.53644e-07	2.92321e-06
ENSG00000171159	BBLN	705.988	729.777	1222.21	1177.66	372.843	378.221	764.45	0.934873	0.114605	8.15733	3.42525e-16	1.23766e-14
ENSG00000171189	GRIK1	180.674	140.624	284.966	278.488	64.5519	76.4082	170.952	1.18114	0.235929	5.00636	5.54702e-07	4.42305e-06
ENSG00000171222	SCAND1	813.557	885.107	909.486	913.562	473.009	489.968	747.448	0.818993	0.112939	7.25163	4.11791e-13	9.3308e-12
ENSG00000171224	FAM241B	450.119	479.778	635.622	656.655	241.513	246.417	451.684	0.930689	0.140394	6.62912	3.37697e-11	5.655e-10
ENSG00000171421	MRPL36	244.38	272.058	350.656	358.643	166.944	138.49	255.195	0.762943	0.183668	4.15392	3.26821e-05	0.000179402
ENSG00000171453	POLR1C	232.892	205.882	311.797	318.565	138.007	146.131	225.546	0.624071	0.189919	3.28598	0.00101628	0.00382056
ENSG00000171462	DLK2	182.763	194.852	290.517	254.852	62.3259	110.792	182.684	1.11432	0.243339	4.57931	4.66506e-06	3.09624e-05
ENSG00000171530	TBCA	2196.29	2288.59	2828.38	2951.35	1122.98	1273.15	2110.12	0.903049	0.0865787	10.4304	1.80169e-25	2.16304e-23
ENSG00000171858	RPS21	1041.23	1128.67	1184.27	1311.25	464.106	635.143	960.78	0.977822	0.130072	7.51755	5.58115e-14	1.46537e-12
ENSG00000171951	SCG2	1142.53	1078.12	1644.11	1751.08	579.854	606.49	1133.7	0.903115	0.100611	8.97634	2.79915e-19	1.55488e-17
ENSG00000171984	SHLD1	119.057	124.08	144.333	155.172	48.9704	63.9919	109.268	1.09992	0.273001	4.02901	5.60124e-05	0.000291457
ENSG00000172020	GAP43	7448.38	7886.92	10517.8	10098.5	4282.68	5654.21	7648.09	0.62578	0.167026	3.74659	0.000179253	0.000821593
ENSG00000172209	GPR22	227.671	215.073	323.825	323.703	116.861	113.657	220.132	0.941528	0.193619	4.8628	1.15737e-06	8.70189e-06
ENSG00000172301	COPRS	709.121	794.115	851.197	975.22	448.524	546.319	720.749	0.593775	0.130209	4.56018	5.11099e-06	3.36372e-05
ENSG00000172336	POP7	513.825	530.329	590.287	602.191	282.693	293.217	468.757	0.858016	0.134855	6.36253	1.98458e-10	2.93099e-09
ENSG00000172339	ALG14	146.21	144.301	173.015	158.255	93.4889	92.645	134.653	0.642279	0.23517	2.73113	0.00631169	0.0187512
ENSG00000172465	TCEAL1	409.389	397.976	632.847	635.075	203.672	213.943	415.484	0.949542	0.146508	6.48116	9.10184e-11	1.41736e-09
ENSG00000172586	CHCHD1	493.983	563.417	647.65	689.539	293.822	340.972	504.897	0.734816	0.139822	5.25537	1.47726e-07	1.31295e-06
ENSG00000172590	MRPL52	538.89	575.365	681.883	714.202	355.035	345.747	535.187	0.670268	0.12854	5.21449	1.84324e-07	1.61509e-06
ENSG00000172757	CFL1	6885.47	7222.4	7064.01	7095.78	4205.89	4838.55	6218.68	0.640871	0.0749945	8.54558	1.27887e-17	5.6327e-16
ENSG00000172809	RPL38	1774.37	1874.99	2039.17	2463.23	723.426	1089.77	1660.83	1.00839	0.262385	3.84317	0.000121457	0.000579346
ENSG00000172995	ARPP21	758.206	762.865	915.962	796.413	562.046	436.482	705.329	0.610488	0.133087	4.58712	4.49395e-06	2.99335e-05
ENSG00000173113	TRMT112	978.566	975.18	1311.95	1345.17	510.85	638.009	959.954	0.76275	0.114527	6.66001	2.73816e-11	4.66395e-10
ENSG00000173163	COMMD1	173.364	235.293	202.622	171.614	113.522	155.682	175.35	0.600112	0.233161	2.57381	0.0100585	0.0280886
ENSG00000173221	GLRX	316.441	335.477	613.417	622.743	180.3	197.706	377.681	0.784901	0.155332	5.05305	4.34801e-07	3.53516e-06
ENSG00000173409	ARV1	403.123	389.704	517.195	538.478	250.417	253.102	392.003	0.654332	0.145843	4.48656	7.2381e-06	4.61867e-05
ENSG00000173457	PPP1R14B	1037.05	1334.55	907.635	1003.99	720.087	808.972	968.715	0.633421	0.125452	5.0491	4.4389e-07	3.60137e-06
ENSG00000173531	MST1	506.515	537.682	618.968	645.351	286.032	280.8	479.225	0.882438	0.135194	6.5272	6.70087e-11	1.07149e-09
ENSG00000173581	CCDC106	449.075	438.417	632.847	688.512	280.467	235.91	454.205	0.784501	0.145325	5.39826	6.72919e-08	6.36047e-07
ENSG00000173653	RCE1	230.804	218.749	285.891	277.46	141.346	112.702	211.159	0.827609	0.199011	4.15861	3.20196e-05	0.00017596
ENSG00000173660	UQCRH	1873.58	2080.87	3064.31	3192.84	1047.3	1126.07	2064.16	0.863274	0.0879949	9.8105	1.01469e-22	8.73158e-21
ENSG00000173915	ATP5MK	602.596	605.696	717.966	837.518	281.58	339.061	564.07	0.957842	0.139001	6.89088	5.54464e-12	1.06507e-10
ENSG00000174109	C16orf91	192.162	223.345	284.041	304.178	113.522	121.298	206.424	0.823692	0.201535	4.08708	4.36832e-05	0.00023184
ENSG00000174446	SNAPC5	378.059	364.888	457.056	437.77	227.044	239.731	350.758	0.669016	0.15257	4.38498	1.15995e-05	7.07714e-05
ENSG00000174460	ZCCHC12	1696.04	1805.14	3019.9	3096.25	838.061	923.584	1896.5	0.989839	0.0882654	11.2143	3.4674e-29	6.29503e-27
ENSG00000174521	TTC9B	763.428	885.107	1398.92	1354.42	399.554	407.829	868.209	1.03085	0.116131	8.87658	6.89458e-19	3.62684e-17
ENSG00000174775	HRAS	629.749	755.512	835.469	891.982	372.843	416.425	650.33	0.81132	0.130854	6.20021	5.63885e-10	7.66626e-09
ENSG00000174871	CNIH2	949.324	1016.54	1545.11	1748	701.167	541.543	1083.61	0.665279	0.12217	5.44552	5.16556e-08	4.9741e-07
ENSG00000174917	MICOS13	217.227	180.146	296.994	326.786	81.2463	99.3307	200.288	1.13078	0.21613	5.23193	1.67749e-07	1.47853e-06
ENSG00000174939	ASPHD1	366.571	428.307	535.699	566.224	200.333	217.763	385.816	0.926829	0.155854	5.94676	2.73508e-09	3.28364e-08
ENSG00000175197	DDIT3	48.0406	50.5513	101.774	101.735	28.937	20.0572	58.5158	1.01986	0.386626	2.63785	0.00834335	0.023909
ENSG00000175264	CHST1	265.268	263.786	433.926	442.908	165.832	164.278	289.333	0.680609	0.169665	4.01148	6.0338e-05	0.000311245
ENSG00000175324	LSM1	261.09	241.727	248.883	288.764	131.33	161.412	222.201	0.775596	0.195691	3.96338	7.38957e-05	0.000372028
ENSG00000175334	BANF1	2819.77	2919.11	2977.34	3053.09	1726.21	1844.3	2556.64	0.684124	0.0766111	8.92982	4.26708e-19	2.3016e-17
ENSG00000175416	CLTB	864.731	903.489	1162.07	1290.7	518.641	466.09	867.62	0.846738	0.113492	7.46079	8.60052e-14	2.16643e-12
ENSG00000175550	DRAP1	1076.74	1307.9	1244.41	1362.64	659.987	813.748	1077.57	0.693214	0.122989	5.63639	1.73653e-08	1.81926e-07
ENSG00000175581	MRPL48	479.362	520.219	714.265	734.755	251.53	342.882	507.169	0.745531	0.150029	4.96925	6.72138e-07	5.25256e-06
ENSG00000175606	TMEM70	738.363	689.336	815.114	798.468	436.282	446.033	653.932	0.693223	0.117694	5.89007	3.86043e-09	4.49337e-08
ENSG00000175701	MTLN	80.4158	108.455	111.951	132.564	47.8574	52.5306	88.9624	0.913259	0.30584	2.98607	0.00282592	0.00940309
ENSG00000175756	AURKAIP1	693.455	837.313	1015.89	1068.73	426.265	444.123	747.629	0.815472	0.123803	6.58684	4.4928e-11	7.35801e-10
ENSG00000175899	A2M	87.7263	94.6687	86.0449	81.1827	43.4056	42.9796	72.668	1.07934	0.318547	3.38831	0.000703246	0.00276744
ENSG00000176101	SSNA1	737.319	825.364	786.432	747.086	451.863	499.519	674.597	0.715321	0.12096	5.91369	3.34519e-09	3.92125e-08
ENSG00000176340	COX8A	64.7504	69.8527	69.3911	78.0998	32.2759	27.698	57.0113	1.17111	0.367666	3.18525	0.0014463	0.00518947
ENSG00000176386	CDC26	444.898	443.932	469.084	528.201	250.417	269.339	400.978	0.77264	0.147198	5.24899	1.52936e-07	1.35682e-06
ENSG00000176396	EID2	844.888	959.555	921.513	1272.21	417.361	551.094	827.769	0.896984	0.255356	3.51268	0.00044361	0.00184007
ENSG00000176410	DNAJC30	113.835	129.595	150.81	150.034	71.2296	64.947	113.408	0.841803	0.260986	3.22547	0.00125764	0.00460366
ENSG00000176720	BOK	154.565	146.139	199.846	248.686	87.9241	73.5429	151.784	0.900507	0.240107	3.75045	0.00017652	0.000810565
ENSG00000176840	MIR7-3HG	350.905	367.646	620.819	696.733	141.346	167.143	390.765	1.21622	0.162373	7.49029	6.87227e-14	1.77617e-12
ENSG00000176956	LY6H	975.433	1057.9	2029.92	2114.86	428.491	498.564	1184.19	1.13086	0.107383	10.531	6.21717e-26	7.77774e-24
ENSG00000177042	TMEM80	465.785	488.969	645.8	611.439	349.47	287.486	474.825	0.587845	0.141751	4.14703	3.36817e-05	0.000184346
ENSG00000177352	CCDC71	247.513	303.308	210.949	237.382	144.685	194.841	223.113	0.695168	0.203059	3.42348	0.000618243	0.00247214
ENSG00000177432	NAP1L5	1030.78	1061.58	1162.07	1238.29	684.472	709.641	981.139	0.585489	0.101263	5.78185	7.38816e-09	8.25732e-08
ENSG00000177519	RPRM	184.852	186.58	98.0727	91.459	114.635	105.061	130.11	0.759315	0.230943	3.28789	0.0010094	0.00379852
ENSG00000177556	ATOX1	262.135	254.595	315.498	320.62	148.024	155.682	242.759	0.76527	0.180341	4.24346	2.20102e-05	0.000125832
ENSG00000177600	RPLP2	3375.37	3314.33	3569.48	3680.97	2119.08	2127.01	3031.04	0.655659	0.0711774	9.21162	3.21236e-20	2.00266e-18
ENSG00000177697	CD151	394.768	483.454	364.534	469.627	273.789	295.127	380.216	0.626937	0.167421	3.74467	0.000180628	0.000826879
ENSG00000177700	POLR2L	299.731	295.955	372.861	495.317	146.911	151.861	293.773	0.994696	0.186541	5.33231	9.69724e-08	8.81336e-07
ENSG00000177868	SVBP	358.216	350.182	387.665	365.836	153.589	212.988	304.746	0.944184	0.177329	5.32448	1.01242e-07	9.18461e-07
ENSG00000177954	RPS27	2146.16	2198.52	2761.76	2856.81	1057.31	1257.87	2046.41	0.906251	0.0914986	9.90453	3.97836e-23	3.56782e-21
ENSG00000177971	IMP3	137.856	145.22	149.885	160.31	84.5852	97.4205	129.213	0.634925	0.240746	2.63732	0.00835638	0.0239418
ENSG00000178028	DMAP1	1448.53	1557.9	2326.91	2184.74	941.567	954.148	1568.97	0.665706	0.0902547	7.37586	1.63287e-13	3.93979e-12
ENSG00000178096	BOLA1	260.046	250.918	300.695	314.455	140.233	154.727	236.846	0.790141	0.183577	4.30413	1.67639e-05	9.86033e-05
ENSG00000178307	TMEM11	629.749	631.431	734.62	710.092	351.696	377.266	572.476	0.789534	0.12443	6.34519	2.22147e-10	3.24544e-09
ENSG00000178381	ZFAND2A	285.11	278.492	401.543	392.554	141.346	165.233	277.38	0.874614	0.175299	4.98926	6.06118e-07	4.78942e-06
ENSG00000178538	CA8	125.323	122.242	180.417	189.084	48.9704	79.2735	124.218	0.938007	0.269982	3.47433	0.000512127	0.00209222
ENSG00000178741	COX5A	1225.03	1353.86	1412.8	1543.5	734.556	871.054	1190.13	0.682243	0.108407	6.29334	3.10711e-10	4.42213e-09
ENSG00000178977	LINC00324	83.5488	85.4776	163.763	128.454	24.4852	35.3388	86.8445	1.48819	0.33311	4.46756	7.91175e-06	5.01628e-05
ENSG00000178980	SELENOW	2549.28	2667.27	3598.16	3550.46	1366.72	1370.57	2517.08	0.930608	0.0763894	12.1824	3.85633e-34	1.2562e-31
ENSG00000178988	MRFAP1L1	3758.65	3855.68	4824.99	4430.11	2247.07	2626.53	3623.84	0.642784	0.084449	7.61151	2.70919e-14	7.40032e-13
ENSG00000179085	DPM3	162.92	164.521	186.893	193.194	81.2463	91.6899	146.744	0.918323	0.229816	3.99591	6.44464e-05	0.000329922
ENSG00000179091	CYC1	1102.84	1254.59	1144.49	1283.51	713.409	814.703	1052.26	0.624755	0.112076	5.5744	2.48378e-08	2.54656e-07
ENSG00000179111	HES7	204.695	215.073	358.983	341.173	115.748	106.972	223.774	0.916981	0.195249	4.69647	2.647e-06	1.84831e-05
ENSG00000179271	GADD45GIP1	426.099	379.594	411.72	389.471	225.932	250.237	347.176	0.755634	0.15619	4.83791	1.31212e-06	9.74242e-06
ENSG00000179344	HLA-DQB1	46.9962	37.6837	55.5129	33.9118	20.0333	18.147	35.3808	1.14906	0.479561	2.39606	0.0165722	0.0425803
ENSG00000179388	EGR3	242.292	266.543	266.462	317.537	149.137	168.098	235.012	0.680407	0.189977	3.58152	0.000341604	0.00145882
ENSG00000179603	GRM8	223.493	191.176	204.472	197.305	126.878	122.253	177.596	0.734022	0.208334	3.5233	0.000426204	0.0017748
ENSG00000179743	FLJ37453	314.353	369.484	335.853	298.012	185.865	228.27	288.639	0.721592	0.177159	4.07314	4.63837e-05	0.000245523
ENSG00000180096	SEPTIN1	48.0406	36.7646	36.0834	40.0775	18.9204	12.4163	32.0505	1.44421	0.498058	2.89969	0.00373534	0.0119639
ENSG00000180098	TRNAU1AP	545.156	546.873	606.015	581.638	329.437	353.388	493.751	0.676143	0.131231	5.15231	2.57291e-07	2.19804e-06
ENSG00000180422	LINC00304	48.0406	50.5513	71.2415	81.1827	25.5982	21.9674	49.7636	1.05635	0.402371	2.62531	0.00865699	0.0246843
ENSG00000180573	H2AC6	312.264	350.182	367.31	386.389	196.994	236.865	308.334	0.608474	0.167661	3.6292	0.000284305	0.00123865
ENSG00000180720	CHRM4	144.122	167.279	209.098	216.83	84.5852	87.8695	151.631	0.853568	0.230378	3.70508	0.000211327	0.000949987
ENSG00000180879	SSR4	937.836	847.423	1046.42	1081.07	573.176	600.76	847.78	0.603081	0.109287	5.5183	3.42286e-08	3.42557e-07
ENSG00000180992	MRPL14	395.813	392.462	419.122	456.267	245.965	271.249	363.48	0.60601	0.151137	4.00966	6.08059e-05	0.00031355
ENSG00000181218	H2AW	381.192	420.035	661.528	662.821	261.546	241.641	438.127	0.673969	0.144043	4.67894	2.88355e-06	2.00035e-05
ENSG00000181274	FRAT2	262.135	294.116	251.658	246.631	149.137	179.559	230.539	0.75668	0.187257	4.04088	5.32521e-05	0.000278651
ENSG00000181817	LSM10	309.131	295.036	383.964	380.223	195.882	169.053	288.881	0.729814	0.169599	4.30317	1.68372e-05	9.89822e-05
ENSG00000182004	SNRPE	1214.59	1316.17	1349.89	1269.12	688.924	752.621	1098.55	0.811259	0.101771	7.97141	1.56878e-15	5.09923e-14
ENSG00000182117	NOP10	810.424	893.379	1138.94	1128.34	437.394	541.543	825.003	0.796983	0.121264	6.57229	4.95468e-11	8.04366e-10
ENSG00000182154	MRPL41	492.938	525.733	557.904	639.185	336.115	333.331	480.868	0.606466	0.1376	4.40745	1.04595e-05	6.43962e-05
ENSG00000182310	SPACA6	244.38	249.999	183.192	195.25	148.024	160.457	196.884	0.679145	0.193082	3.5174	0.000435797	0.0018117
ENSG00000182325	FBXL6	224.538	246.323	329.376	310.344	158.041	137.535	234.359	0.675831	0.187789	3.59889	0.000319576	0.00137461
ENSG00000182362	YBEY	307.042	339.153	410.795	428.521	217.028	194.841	316.23	0.653118	0.163352	3.99823	6.38167e-05	0.000326811
ENSG00000182732	RGS6	378.059	415.44	253.509	263.073	218.141	295.127	303.891	0.624958	0.173688	3.59815	0.000320485	0.00137812
ENSG00000182771	GRID1	375.97	374.079	424.673	413.107	242.626	244.506	345.827	0.62246	0.151422	4.11077	3.9435e-05	0.000211633
ENSG00000182899	RPL35A	3848.47	4166.34	4825.92	5400.19	2252.64	2709.63	3867.2	0.690881	0.092189	7.49418	6.67125e-14	1.72722e-12
ENSG00000182916	TCEAL7	1356.62	1319.85	2111.34	2174.46	599.887	839.535	1400.28	0.893364	0.194085	4.60297	4.16518e-06	2.78808e-05
ENSG00000183011	NAA38	526.358	531.248	715.191	688.512	228.157	307.543	499.501	0.975954	0.148072	6.59109	4.366e-11	7.15846e-10
ENSG00000183150	GPR19	320.619	334.558	454.28	500.455	176.961	181.47	328.057	0.87014	0.162751	5.34644	8.97031e-08	8.21791e-07
ENSG00000183172	SMDT1	665.258	760.107	810.488	856.015	435.169	428.841	659.313	0.723723	0.122327	5.91632	3.29222e-09	3.87135e-08
ENSG00000183617	MRPL54	264.223	284.006	387.665	374.057	161.38	166.188	272.92	0.743251	0.173269	4.28959	1.79007e-05	0.000104792
ENSG00000183696	UPP1	328.974	315.256	673.556	708.037	115.748	135.625	379.533	1.35268	0.165973	8.15001	3.63906e-16	1.31174e-14
ENSG00000183978	COA3	1279.34	1563.41	1578.42	1684.28	794.656	839.535	1289.94	0.799253	0.108335	7.37763	1.61132e-13	3.89411e-12
ENSG00000184076	UQCR10	158.743	145.22	273.863	254.852	75.6815	71.6327	163.332	1.04523	0.229974	4.54499	5.49387e-06	3.59663e-05
ENSG00000184162	NR2C2AP	162.92	156.249	154.511	184.973	102.393	101.241	143.715	0.648076	0.230784	2.80815	0.00498276	0.0153159
ENSG00000184205	TSPYL2	997.364	1100.18	1670.94	1560.97	662.213	673.347	1110.84	0.651883	0.102226	6.37688	1.80728e-10	2.70402e-09
ENSG00000184209	SNRNP35	362.393	420.035	374.712	426.466	237.061	250.237	345.151	0.683681	0.159906	4.27553	1.9068e-05	0.000110723
ENSG00000184221	OLIG1	150.388	175.551	25.906	45.2157	44.5185	93.6001	89.1965	1.22989	0.340714	3.60974	0.000306502	0.00132488
ENSG00000184304	PRKD1	951.412	947.607	682.808	714.202	549.804	499.519	724.225	0.857346	0.112735	7.60495	2.85018e-14	7.7428e-13
ENSG00000184515	BEX5	380.147	372.241	741.097	728.589	176.961	181.47	430.084	1.06885	0.148758	7.18519	6.7112e-13	1.48234e-11
ENSG00000184752	NDUFA12	897.106	1008.27	1069.55	1094.43	505.285	585.478	860.018	0.803414	0.115078	6.98149	2.92071e-12	5.85991e-11
ENSG00000184905	TCEAL2	1933.11	2045.95	2200.16	2216.6	1137.45	1252.14	1797.57	0.734835	0.0865121	8.49401	1.99622e-17	8.58895e-16
ENSG00000184924	PTRHD1	54.3068	58.8233	71.2415	46.2433	21.1463	25.7878	46.2582	1.26533	0.422136	2.99744	0.00272255	0.00911004
ENSG00000184983	NDUFA6	1708.57	1802.38	1773.64	1807.6	979.408	1153.76	1537.56	0.71731	0.0960097	7.47123	7.94514e-14	2.02187e-12
ENSG00000185187	SIGIRR	239.159	238.051	451.505	391.527	141.346	141.355	267.157	0.755279	0.182138	4.14675	3.37233e-05	0.000184505
ENSG00000185222	TCEAL9	1488.21	1511.02	1433.16	1387.3	862.546	1072.58	1292.47	0.629967	0.105603	5.96544	2.43983e-09	2.97719e-08
ENSG00000185236	RAB11B	2191.07	2455.87	2390.75	2340.94	1545.91	1548.22	2078.79	0.587407	0.0842406	6.97297	3.10325e-12	6.20109e-11
ENSG00000185386	MAPK11	1555.05	1722.42	2311.19	2458.09	1061.77	1054.43	1693.82	0.631955	0.0901914	7.00682	2.43798e-12	4.94471e-11
ENSG00000185608	MRPL40	342.55	444.851	441.327	416.19	242.626	233.045	353.432	0.730241	0.165737	4.40601	1.0529e-05	6.47173e-05
ENSG00000185615	PDIA2	730.008	830.879	1793.07	1687.37	395.102	403.053	973.246	0.968564	0.113449	8.53745	1.37217e-17	6.0081e-16
ENSG00000185668	POU3F1	322.707	324.447	149.885	162.365	160.267	202.482	220.359	0.831238	0.188583	4.4078	1.04425e-05	6.43452e-05
ENSG00000185808	PIGP	217.227	236.212	289.592	325.758	116.861	113.657	216.551	0.977696	0.197379	4.95339	7.29317e-07	5.65781e-06
ENSG00000185825	BCAP31	870.997	951.283	1086.2	1195.13	552.03	622.727	879.728	0.632346	0.113502	5.57122	2.52956e-08	2.58637e-07
ENSG00000185988	PLK5	61.6173	56.9851	146.184	163.393	32.2759	36.2939	82.7915	0.785872	0.328934	2.38915	0.0168875	0.0433156
ENSG00000186222	BLOC1S4	260.046	287.683	231.304	336.035	136.894	186.245	239.701	0.757585	0.215596	3.5139	0.000441571	0.00183315
ENSG00000186288	PABPC1L2A	95.0368	84.5585	124.904	109.956	30.05	47.7551	82.0435	1.19423	0.325448	3.66949	0.000243039	0.00107615
ENSG00000186310	NAP1L3	2510.64	2456.79	2944.03	2805.43	1466.89	1702.95	2314.45	0.646555	0.0867745	7.45097	9.26534e-14	2.32602e-12
ENSG00000186377	CYP4X1	181.719	185.661	341.404	367.891	106.844	125.118	218.106	0.659995	0.19944	3.30924	0.000935501	0.00356184
ENSG00000186395	KRT10	701.81	886.945	635.622	734.755	300.5	432.662	615.382	1.11444	0.260482	4.27836	1.88275e-05	0.000109615
ENSG00000186577	SMIM29	363.437	364.888	637.473	600.136	172.509	244.506	397.158	0.798038	0.166476	4.79371	1.63727e-06	1.19305e-05
ENSG00000186594	MIR22HG	103.392	136.948	240.556	269.239	61.213	72.5878	147.323	0.844648	0.253903	3.32666	0.000878942	0.00337151
ENSG00000186889	TMEM17	146.21	127.757	175.791	168.531	99.0537	72.5878	131.655	0.67932	0.250196	2.71515	0.00662455	0.0195441
ENSG00000187051	RPS19BP1	491.894	475.182	781.806	764.556	312.743	252.147	513.055	0.7795	0.140497	5.54815	2.88706e-08	2.91982e-07
ENSG00000187135	VSTM2B	246.469	236.212	538.475	524.091	125.765	132.759	300.629	0.89873	0.175304	5.12669	2.94884e-07	2.46826e-06
ENSG00000187531	SIRT7	552.467	615.806	663.379	610.412	406.232	349.568	532.977	0.631742	0.135328	4.66825	3.03782e-06	2.09565e-05
ENSG00000187556	NANOS3	81.4601	76.2865	107.325	131.537	33.3889	35.3388	77.5559	1.19625	0.329972	3.6253	0.000288628	0.00125381
ENSG00000187730	GABRD	86.6819	102.941	43.4851	41.1052	41.1796	39.1592	59.092	1.2417	0.345313	3.59587	0.000323305	0.00138744
ENSG00000187860	CCDC157	104.436	106.617	160.987	178.807	70.1167	58.2613	113.204	0.721858	0.267095	2.70263	0.0068793	0.0202196
ENSG00000187961	KLHL17	668.391	778.49	1056.59	1065.65	495.269	402.098	744.416	0.693589	0.128519	5.39677	6.78507e-08	6.40515e-07
ENSG00000188010	MORN2	313.308	385.109	472.785	426.466	223.706	206.302	337.946	0.70336	0.166905	4.21414	2.50728e-05	0.000141493
ENSG00000188011	RTP5	243.336	244.484	492.214	476.82	83.4722	56.3511	266.113	1.81502	0.207649	8.74081	2.31438e-18	1.11142e-16
ENSG00000188186	LAMTOR4	521.136	550.549	743.872	724.479	350.583	321.87	535.415	0.674653	0.129855	5.19544	2.04237e-07	1.77184e-06
ENSG00000188191	PRKAR1B	1237.57	1352.94	1611.72	1583.58	702.28	949.372	1239.58	0.646936	0.120488	5.36931	7.90384e-08	7.34485e-07
ENSG00000188243	COMMD6	923.215	974.261	1245.34	1285.56	517.528	660.931	934.473	0.684298	0.118833	5.75848	8.48748e-09	9.38033e-08
ENSG00000188368	PRR19	52.218	64.338	86.9701	87.3485	23.3722	29.6082	57.3092	1.13399	0.379575	2.98753	0.0028124	0.00937
ENSG00000188573	FBLL1	369.704	442.094	503.317	480.931	252.643	283.666	388.725	0.597889	0.154211	3.87708	0.000105716	0.000511804
ENSG00000188641	DPYD	239.159	218.749	235.004	224.023	101.28	172.874	198.515	0.731285	0.228744	3.19696	0.00138886	0.00501967
ENSG00000188674	C2orf80	246.469	237.131	370.086	400.775	116.861	121.298	248.77	1.02046	0.186719	5.46522	4.62343e-08	4.48983e-07
ENSG00000188730	VWC2	134.723	159.007	274.789	329.869	91.263	103.151	182.133	0.594907	0.224339	2.65182	0.00800591	0.0230842
ENSG00000188981	MSANTD1	140.989	160.845	210.024	170.586	85.6982	88.8246	142.828	0.791141	0.23996	3.29698	0.00097732	0.00369555
ENSG00000189043	NDUFA4	2695.49	2901.64	4201.4	3993.37	1468	1589.29	2808.2	0.871938	0.0805245	10.8282	2.52989e-27	3.6924e-25
ENSG00000189058	APOD	68.9278	75.3674	22.2051	24.6631	18.9204	21.0123	38.516	1.85146	0.436302	4.24353	2.20034e-05	0.000125832
ENSG00000189159	JPT1	12067.6	12465	14635	14861.6	7661.64	8528.11	11703.2	0.599328	0.0666341	8.99431	2.37726e-19	1.33548e-17
ENSG00000196072	BLOC1S2	1195.79	1203.12	1756.98	1663.73	743.459	811.837	1229.15	0.623886	0.0964812	6.4664	1.00364e-10	1.55153e-09
ENSG00000196090	PTPRT	767.605	815.254	1443.33	1429.43	495.269	425.976	896.145	0.784292	0.113048	6.93769	3.98551e-12	7.80688e-11
ENSG00000196104	SPOCK3	261.09	219.668	364.534	367.891	142.459	125.118	246.794	0.846149	0.189525	4.46459	8.02239e-06	5.07778e-05
ENSG00000196151	WDSUB1	136.811	131.433	161.913	178.807	66.7778	99.3307	129.179	0.683164	0.256631	2.66204	0.00776681	0.0224863
ENSG00000196277	GRM7	230.804	222.426	309.022	352.477	95.7148	112.702	220.524	1.11634	0.201112	5.55083	2.84322e-08	2.87743e-07
ENSG00000196465	MYL6B	1168.64	1222.42	1535.86	1699.7	731.217	718.237	1179.34	0.722802	0.0994136	7.27066	3.57746e-13	8.2061e-12
ENSG00000196507	TCEAL3	943.058	1007.35	989.054	982.414	556.482	610.311	848.111	0.740313	0.108217	6.84102	7.86302e-12	1.46504e-10
ENSG00000196655	TRAPPC4	694.5	726.1	875.253	853.96	424.039	468.955	673.801	0.668446	0.118159	5.6572	1.53866e-08	1.62622e-07
ENSG00000196683	TOMM7	735.23	781.247	999.231	1081.07	389.537	458.449	740.793	0.836329	0.121605	6.8774	6.09565e-12	1.15895e-10
ENSG00000196998	WDR45	144.122	150.735	214.65	232.244	114.635	81.1837	156.262	0.598042	0.235418	2.54034	0.0110745	0.0304181
ENSG00000197044	ZNF441	268.401	244.484	347.881	308.289	13.3556	74.498	209.485	2.54062	0.871531	2.91512	0.00355548	0.0114767
ENSG00000197223	C1D	461.607	470.586	546.802	568.279	272.676	310.408	438.393	0.674678	0.140844	4.79026	1.66567e-06	1.21078e-05
ENSG00000197345	MRPL21	468.918	613.968	739.246	774.832	300.5	295.127	532.099	0.865026	0.147422	5.86769	4.41896e-09	5.1115e-08
ENSG00000197406	DIO3	173.364	144.301	482.962	504.566	77.9074	108.882	248.664	0.754912	0.210791	3.58133	0.000341847	0.00145902
ENSG00000197444	OGDHL	369.704	352.94	620.819	585.749	207.011	233.045	394.878	0.712472	0.151342	4.7077	2.50531e-06	1.75761e-05
ENSG00000197457	STMN3	2651.63	2769.29	3107.79	3267.86	1767.39	1786.04	2558.33	0.609481	0.0761873	7.99977	1.24652e-15	4.10553e-14
ENSG00000197728	RPS26	278.844	315.256	365.46	389.471	164.719	193.886	284.606	0.726458	0.174594	4.16084	3.17077e-05	0.000174439
ENSG00000197747	S100A10	300.776	314.337	642.099	724.479	99.0537	113.657	365.734	1.52844	0.174763	8.7458	2.21437e-18	1.07379e-16
ENSG00000197756	RPL37A	5436.94	5801.45	6304.41	6991.99	2715.63	3699.11	5158.26	0.808699	0.19343	4.18083	2.90449e-05	0.000161099
ENSG00000197903	H2BC12	63.706	82.7203	86.0449	100.708	38.9537	43.9347	69.3445	0.821469	0.337701	2.43254	0.0149935	0.0391525
ENSG00000197971	MBP	74.1496	50.5513	94.3719	91.459	28.937	37.249	62.7863	0.903107	0.366847	2.46181	0.0138238	0.0365989
ENSG00000197982	C1orf122	811.468	888.783	1017.74	1016.33	491.93	541.543	794.631	0.717482	0.112977	6.35066	2.14387e-10	3.13824e-09
ENSG00000198208	RPS6KL1	1290.83	1369.48	1793.07	1947.36	842.513	873.919	1352.86	0.63214	0.0947034	6.67494	2.47335e-11	4.24691e-10
ENSG00000198242	RPL23A	312.264	371.322	553.278	403.858	242.626	209.167	348.753	0.601173	0.182747	3.28965	0.00100311	0.00377869
ENSG00000198258	UBL5	963.945	1183.82	1502.55	1553.78	415.135	553.004	1028.7	1.14695	0.132193	8.67632	4.08778e-18	1.92578e-16
ENSG00000198331	HYLS1	267.356	272.977	278.49	286.709	165.832	167.143	239.751	0.698523	0.178407	3.91534	9.0278e-05	0.000444728
ENSG00000198797	BRINP2	375.97	485.292	608.791	577.528	257.094	314.229	436.484	0.591366	0.160248	3.69031	0.00022398	0.000999819
ENSG00000198822	GRM3	408.345	364.888	667.08	719.341	253.756	247.372	443.463	0.624852	0.145385	4.29792	1.72406e-05	0.000101167
ENSG00000198832	SELENOM	105.48	110.294	193.37	180.863	45.6315	74.498	118.356	0.834574	0.278382	2.99795	0.00271806	0.00909708
ENSG00000198840	ND3	5807.69	5709.54	6672.65	7028.98	2366.16	3222.52	5134.59	1.04282	0.182322	5.71963	1.06753e-08	1.15497e-07
ENSG00000198858	R3HDM4	1025.56	1078.12	1188.9	1203.35	700.054	675.258	978.541	0.61421	0.10049	6.11218	9.82802e-10	1.28122e-08
ENSG00000198883	PNMA5	72.0609	81.8012	161.913	143.868	18.9204	31.5184	85.0136	1.5952	0.345796	4.61311	3.9668e-06	2.66729e-05
ENSG00000198892	SHISA4	190.074	194.852	176.716	162.365	120.2	127.984	162.032	0.632228	0.212439	2.97604	0.00291997	0.00967067
ENSG00000198915	RASGEF1A	122.19	156.249	217.425	224.023	52.3093	83.0939	142.549	1.03267	0.262921	3.92768	8.57687e-05	0.000425755
ENSG00000198918	RPL39	1383.78	1495.4	1713.5	1716.14	735.669	1057.3	1350.3	0.682386	0.212896	3.20525	0.00134943	0.0048926
ENSG00000198937	CCDC167	709.121	739.887	631.921	722.423	365.052	403.053	595.243	0.914345	0.128154	7.13476	9.69588e-13	2.07986e-11
ENSG00000198944	SOWAHA	120.101	114.889	199.846	204.498	41.1796	72.5878	125.517	1.033	0.277999	3.71584	0.000202528	0.000915035
ENSG00000203760	CENPW	216.183	221.506	232.229	188.056	127.991	146.131	188.683	0.672877	0.207075	3.24943	0.00115635	0.00428117
ENSG00000203950	RTL8A	1182.22	1342.83	1262.92	1247.54	715.635	861.503	1102.11	0.677649	0.110995	6.10522	1.02662e-09	1.33479e-08
ENSG00000204220	PFDN6	618.261	661.762	855.823	955.695	326.098	323.78	623.57	0.978765	0.127183	7.69574	1.40679e-14	4.05084e-13
ENSG00000204227	RING1	1656.36	1787.68	1911.49	1910.36	1017.25	1239.72	1587.14	0.608164	0.10053	6.04957	1.4523e-09	1.82855e-08
ENSG00000204248	COL11A2	449.075	431.064	787.357	796.413	319.42	226.359	501.615	0.694874	0.154272	4.50422	6.6618e-06	4.28029e-05
ENSG00000204272	NBDY	676.746	644.299	1051.97	924.866	393.989	427.886	686.626	0.682744	0.12361	5.52339	3.3252e-08	3.33798e-07
ENSG00000204291	COL15A1	75.194	66.1762	119.353	133.592	33.3889	40.1143	77.9696	0.936971	0.327961	2.85696	0.00427726	0.0134564
ENSG00000204301	NOTCH4	80.4158	96.507	102.699	79.1275	48.9704	31.5184	73.2063	1.14789	0.342158	3.35485	0.000794078	0.00308091
ENSG00000204308	RNF5	1625.03	1838.23	2186.28	2188.85	1018.36	1054.43	1651.86	0.740945	0.091243	8.12057	4.64006e-16	1.62346e-14
ENSG00000204315	FKBPL	138.9	166.36	115.652	140.785	92.3759	91.6899	124.294	0.731903	0.248714	2.94275	0.00325312	0.0106251
ENSG00000204348	DXO	248.558	220.587	389.515	383.306	162.493	147.086	258.591	0.600301	0.181187	3.31315	0.000922502	0.00352045
ENSG00000204392	LSM2	558.733	537.682	502.391	516.898	341.68	332.376	464.96	0.701962	0.132815	5.28525	1.25532e-07	1.1251e-06
ENSG00000204428	LY6G5C	314.353	329.962	694.836	677.208	189.204	146.131	391.949	0.948877	0.163162	5.81554	6.04372e-09	6.84725e-08
ENSG00000204568	MRPS18B	859.509	864.886	1074.17	1221.85	524.206	591.209	855.972	0.626739	0.114917	5.45385	4.92897e-08	4.77098e-07
ENSG00000204653	ASPDH	39.6857	47.7939	35.1581	45.2157	13.3556	12.4163	32.2709	1.76729	0.506542	3.48893	0.00048496	0.00199437
ENSG00000204954	C12orf73	378.059	349.263	558.829	562.113	229.27	231.135	384.778	0.658518	0.149487	4.40518	1.05698e-05	6.49412e-05
ENSG00000205090	TMEM240	227.671	310.661	353.432	422.356	172.509	165.233	275.31	0.676384	0.194048	3.48565	0.000490936	0.00201449
ENSG00000205138	SDHAF1	234.981	260.109	295.143	335.007	183.639	146.131	242.502	0.591608	0.190534	3.105	0.00190278	0.00660913
ENSG00000205352	PRR13	123.235	130.514	111.026	104.818	85.6982	81.1837	106.079	0.606337	0.258079	2.34942	0.0188027	0.047371
ENSG00000205571	SMN2	234.981	257.352	226.678	314.455	185.865	142.31	226.94	0.590078	0.211303	2.79257	0.00522909	0.0159781
ENSG00000205704	LINC00634	173.364	161.764	165.613	199.36	91.263	115.567	151.155	0.690904	0.232818	2.96758	0.00300157	0.00991665
ENSG00000205856	C22orf42	61.6173	40.441	164.688	195.25	12.2426	17.1918	81.9051	1.77464	0.405366	4.37786	1.1985e-05	7.30333e-05
ENSG00000205922	ONECUT3	77.2827	83.6394	148.96	153.117	45.6315	44.8898	92.2533	0.831647	0.298022	2.79055	0.00526184	0.016065
ENSG00000206140	TMEM191C	112.791	112.132	217.425	201.415	65.6648	42.9796	125.401	1.06055	0.272554	3.89116	9.97681e-05	0.000486807
ENSG00000213190	MLLT11	6581.56	6345.56	6992.77	7332.13	3859.76	4555.84	5944.6	0.618459	0.0797758	7.75246	9.0131e-15	2.66226e-13
ENSG00000213199	ASIC3	480.406	443.013	707.789	676.18	310.517	302.768	486.779	0.589958	0.135371	4.35809	1.31203e-05	7.91418e-05
ENSG00000213339	QTRT1	761.339	832.717	1159.29	1114.98	508.624	535.813	818.794	0.60999	0.111288	5.4812	4.22451e-08	4.14296e-07
ENSG00000213424	KRT222	59.5286	41.3601	106.4	120.233	30.05	19.1021	62.7788	1.04449	0.392334	2.66224	0.00776233	0.0224777
ENSG00000213619	NDUFS3	1286.65	1445.77	1693.14	1784.99	829.158	856.727	1316.07	0.697108	0.0973443	7.16126	7.99371e-13	1.75003e-11
ENSG00000213760	ATP6V1G2	310.175	338.234	690.21	661.793	193.656	199.616	398.947	0.721857	0.152857	4.72242	2.3305e-06	1.64583e-05
ENSG00000214026	MRPL23	152.477	195.771	142.483	117.15	90.15	127.029	137.51	0.678037	0.2525	2.68529	0.0072466	0.0211405
ENSG00000214026	LOC107987373	152.477	195.771	142.483	117.15	90.15	127.029	137.51	0.678037	0.2525	2.68529	0.0072466	0.0211405
ENSG00000214253	FIS1	1069.43	1137.86	1551.58	1527.06	593.209	582.613	1076.96	0.909521	0.0998798	9.10615	8.53541e-20	5.08267e-18
ENSG00000214706	IFRD2	191.118	211.396	224.827	269.239	131.33	133.714	193.604	0.603654	0.205186	2.94198	0.00326118	0.0106491
ENSG00000215039	CD27-AS1	279.889	303.308	446.879	429.549	160.267	145.176	294.178	0.936391	0.172033	5.4431	5.23619e-08	5.02911e-07
ENSG00000215845	TSTD1	146.21	137.867	279.415	244.576	48.9704	72.5878	154.938	1.21371	0.251249	4.83072	1.36042e-06	1.00859e-05
ENSG00000215912	TTC34	53.2624	71.6909	50.8868	48.2986	15.5815	14.3265	42.3411	2.06829	0.452909	4.56669	4.95492e-06	3.27113e-05
ENSG00000218416	LOC100130449	297.643	309.741	358.983	335.007	172.509	168.098	273.664	0.835524	0.171342	4.87637	1.08058e-06	8.15338e-06
ENSG00000220201	ZGLP1	39.6857	47.7939	58.2885	81.1827	21.1463	19.1021	44.5332	1.12518	0.437875	2.56963	0.0101807	0.0283715
ENSG00000221821	C6orf226	177.541	208.639	322.9	344.256	85.6982	83.0939	203.688	1.19693	0.212271	5.6387	1.71343e-08	1.80012e-07
ENSG00000221916	C19orf73	40.7301	45.0366	51.812	56.5196	17.8074	22.9225	39.138	1.06922	0.444592	2.40495	0.0161745	0.0417458
ENSG00000221968	FADS3	499.204	576.285	1143.56	1203.35	287.144	314.229	670.63	0.838396	0.12979	6.45962	1.04963e-10	1.61758e-09
ENSG00000221990	EXOC3-AS1	150.388	137.867	138.782	123.316	94.6019	80.2286	120.864	0.723713	0.249056	2.90583	0.0036628	0.0117619
ENSG00000223572	CKMT1A	92.9481	87.3158	148.034	117.15	51.1963	58.2613	92.4843	0.716001	0.295523	2.42283	0.0154002	0.0400154
ENSG00000223797	ENTPD3-AS1	90.8594	105.698	116.577	120.233	63.4389	50.6204	91.2377	0.792062	0.291633	2.71596	0.00660842	0.0195004
ENSG00000224109	CENPVL3	212.005	210.477	232.229	189.084	120.2	150.906	185.817	0.635859	0.212215	2.9963	0.00273277	0.00914013
ENSG00000224116	INHBA-AS1	273.622	281.249	362.684	363.781	174.735	168.098	270.695	0.695828	0.171646	4.05386	5.038e-05	0.000264926
ENSG00000224557	HLA-DPB2	131.589	137.867	217.425	279.515	91.263	68.7674	154.405	0.758536	0.247346	3.0667	0.00216438	0.00741569
ENSG00000224843	LINC00240	44.9075	53.3086	59.2137	49.3262	27.8241	17.1918	41.962	1.139	0.437725	2.60209	0.00926588	0.02615
ENSG00000224877	NDUFAF8	516.958	568.932	709.639	739.893	333.889	361.984	538.549	0.641525	0.130893	4.90115	9.52795e-07	7.24803e-06
ENSG00000224940	PRRT4	178.586	185.661	241.481	240.465	67.8907	106.972	170.176	1.04941	0.234922	4.46706	7.93027e-06	5.02374e-05
ENSG00000225265	TAF1A-AS1	107.569	63.4189	88.8206	83.238	53.4222	41.0694	72.923	0.855446	0.347019	2.46513	0.0136964	0.0363195
ENSG00000225663	MCRIP1	2264.17	2454.95	2670.17	2442.67	1563.71	1546.31	2157	0.60218	0.0843373	7.14013	9.32395e-13	2.01168e-11
ENSG00000225828	FAM229A	152.477	181.985	199.846	219.913	105.731	115.567	162.587	0.596214	0.221752	2.68866	0.00717403	0.0209731
ENSG00000228288	PCAT6	130.545	119.485	173.94	197.305	81.2463	75.4531	129.662	0.67458	0.247614	2.72432	0.00644345	0.0190703
ENSG00000228300	FAM174C	209.916	227.94	255.359	234.299	126.878	145.176	199.928	0.684813	0.198995	3.44136	0.0005788	0.00233639
ENSG00000228400	LOC107985820	152.477	134.191	314.573	325.758	77.9074	109.837	185.79	0.601148	0.226273	2.65674	0.00788997	0.0227985
ENSG00000229117	RPL41	3735.68	4005.5	4756.53	5200.83	1717.3	2292.25	3618.01	0.948648	0.180141	5.26615	1.39313e-07	1.24263e-06
ENSG00000229833	PET100	50.1293	60.6615	62.9146	83.238	25.5982	25.7878	51.3882	1.11058	0.398403	2.78759	0.00531018	0.0161894
ENSG00000231453	LINC01305	685.101	743.563	111.026	122.288	366.165	288.441	386.097	1.12985	0.153592	7.35617	1.89263e-13	4.5009e-12
ENSG00000232112	TMA7	157.698	134.191	221.126	174.697	57.8741	71.6327	136.203	1.16552	0.258576	4.50745	6.56101e-06	4.21917e-05
ENSG00000232442	MHENCR	123.235	138.786	218.351	216.83	87.9241	79.2735	144.066	0.652198	0.23675	2.75479	0.00587295	0.0176709
ENSG00000232956	SNHG15	309.131	297.793	409.87	464.488	204.785	193.886	313.326	0.606967	0.165184	3.67448	0.000238332	0.00105754
ENSG00000233223	LOC100996842	176.497	170.955	169.314	143.868	109.07	115.567	147.545	0.627721	0.22482	2.79211	0.00523655	0.0159977
ENSG00000233251	LOC100129434	37.597	38.6028	126.754	97.6248	14.4685	18.147	55.5324	1.21741	0.429831	2.83229	0.00462155	0.0143605
ENSG00000233276	GPX1	1228.17	1175.55	1495.15	1581.52	802.446	780.319	1177.19	0.602855	0.0957777	6.29432	3.08756e-10	4.39852e-09
ENSG00000233639	PANTR1	1198.93	1284	697.612	710.092	737.895	908.303	922.805	0.591108	0.113813	5.19366	2.06197e-07	1.78704e-06
ENSG00000233723	LINC01122	349.861	321.69	372.861	356.587	183.639	216.808	300.241	0.741756	0.167518	4.42792	9.51454e-06	5.91658e-05
ENSG00000233927	RPS28	1110.16	1208.63	1209.26	1441.76	603.226	726.833	1049.98	0.800198	0.119819	6.67841	2.41556e-11	4.15247e-10
ENSG00000234327	ZNF232-AS1	172.319	172.793	309.022	301.095	95.7148	100.286	191.872	0.815088	0.208335	3.91239	9.13889e-05	0.000449606
ENSG00000234608	MAPKAPK5-AS1	503.382	556.064	857.674	807.717	371.73	326.645	570.535	0.604683	0.131981	4.58158	4.61466e-06	3.0669e-05
ENSG00000235597	LINC01102	291.377	322.609	342.329	291.847	160.267	237.821	274.375	0.620269	0.195751	3.16866	0.00153145	0.00545948
ENSG00000236404	VLDLR-AS1	130.545	102.941	160.987	168.531	77.9074	71.6327	118.757	0.641542	0.26018	2.46577	0.0136721	0.036281
ENSG00000237149	ZNF503-AS2	575.443	557.902	688.359	679.263	237.061	312.319	508.391	1.03933	0.144575	7.18888	6.53256e-13	1.45367e-11
ENSG00000237289	CKMT1B	225.582	218.749	453.355	431.604	144.685	134.669	268.108	0.670807	0.180071	3.72523	0.00019514	0.000886224
ENSG00000237310	GS1-124K5.4	72.0609	88.2349	104.549	121.26	48.9704	42.0245	79.5167	0.823071	0.317566	2.59181	0.00954733	0.0268172
ENSG00000239672	NME1	133.678	125.919	132.306	137.702	62.3259	73.5429	110.912	0.929591	0.26174	3.55158	0.000382922	0.00161398
ENSG00000240024	LINC00888	428.188	451.285	617.118	589.859	272.676	288.441	441.261	0.647835	0.139922	4.62997	3.65718e-06	2.48265e-05
ENSG00000242125	SNHG3	231.848	294.116	482.037	487.096	186.978	162.367	307.407	0.595992	0.178162	3.34522	0.000822169	0.003175
ENSG00000242173	ARHGDIG	196.34	199.448	486.663	518.953	111.296	83.0939	265.966	1.03389	0.197917	5.22384	1.75249e-07	1.54101e-06
ENSG00000242372	EIF6	310.175	326.285	357.133	401.803	199.22	201.527	299.357	0.667739	0.165848	4.02622	5.66805e-05	0.000294405
ENSG00000242485	MRPL20	420.877	438.417	540.325	522.036	196.994	276.025	399.112	0.855826	0.162973	5.25135	1.50993e-07	1.34118e-06
ENSG00000243147	MRPL33	453.252	445.77	519.045	604.246	214.802	250.237	414.559	0.947823	0.152661	6.20869	5.34287e-10	7.31732e-09
ENSG00000243449	C4orf48	561.866	652.571	840.095	821.076	271.563	384.906	588.679	0.883515	0.151472	5.83285	5.44891e-09	6.21593e-08
ENSG00000243716	NPIPB5	64.7504	70.7718	92.5214	76.0446	42.2926	33.4286	63.3016	0.846288	0.350478	2.41467	0.0157496	0.0407905
ENSG00000244005	NFS1	226.626	249.999	289.592	314.455	172.509	132.759	230.99	0.648862	0.194793	3.33104	0.00086522	0.00332401
ENSG00000244041	LINC01011	74.1496	67.0953	104.549	112.012	41.1796	33.4286	72.069	0.924688	0.333749	2.77061	0.00559507	0.0169296
ENSG00000245910	SNHG6	344.639	422.792	383.964	418.245	209.237	293.217	345.349	0.608021	0.178963	3.39747	0.000680126	0.00268997
ENSG00000247596	TWF2	190.074	204.962	231.304	201.415	111.296	100.286	173.223	0.903912	0.2151	4.2023	2.64218e-05	0.000148263
ENSG00000248275	TRIM52-AS1	246.469	223.345	310.872	344.256	121.313	148.041	232.383	0.797204	0.193792	4.11371	3.89348e-05	0.000209325
ENSG00000248540	LOC283731	135.767	156.249	229.453	241.493	83.4722	84.049	155.081	0.803445	0.230473	3.48607	0.00049017	0.00201245
ENSG00000250479	CHCHD10	149.344	185.661	173.015	288.764	123.539	95.5103	169.305	0.618614	0.262519	2.35645	0.0184504	0.0466571
ENSG00000253230	MIR124-1HG	5333.55	5751.82	4082.97	3880.33	3176.4	3263.59	4248.11	0.783597	0.0711818	11.0084	3.4815e-28	5.6336e-26
ENSG00000253457	SMIM18	177.541	217.83	368.235	322.676	94.6019	108.882	214.961	0.957502	0.210102	4.55731	5.18133e-06	3.40399e-05
ENSG00000253716	MINCR	106.525	108.455	169.314	156.2	52.3093	68.7674	110.262	0.822114	0.272523	3.01668	0.00255558	0.0086172
ENSG00000254612	DNAJB6P1	163.965	143.382	155.436	180.863	99.0537	94.5552	139.542	0.666063	0.235685	2.82607	0.00471226	0.0146058
ENSG00000255135	EMSY-DT	168.142	187.499	187.819	240.465	100.167	111.747	165.973	0.745982	0.226486	3.29372	0.000988719	0.00373012
ENSG00000255153	TOLLIP-DT	46.9962	41.3601	42.5599	41.1052	16.6944	19.1021	34.6363	1.29853	0.466533	2.78336	0.00537993	0.0163718
ENSG00000255622	PCDHB17P	145.166	119.485	266.462	251.769	25.5982	42.0245	141.751	1.95018	0.285064	6.8412	7.85337e-12	1.46504e-10
ENSG00000255794	RMST	143.077	140.624	428.374	477.848	41.1796	70.6776	216.963	1.32661	0.239623	5.53622	3.09068e-08	3.11306e-07
ENSG00000256053	COA8	181.719	193.014	277.564	282.598	117.974	115.567	194.739	0.683466	0.202124	3.38142	0.000721121	0.00283127
ENSG00000258498	DIO3OS	151.432	142.463	298.844	277.46	34.5019	42.0245	157.788	1.93368	0.261245	7.4018	1.34348e-13	3.28955e-12
ENSG00000258986	TMEM179	497.116	544.116	441.327	411.052	342.793	325.69	427.015	0.641097	0.139568	4.59343	4.36015e-06	2.90813e-05
ENSG00000259153	MAP3K9-DT	396.857	386.947	655.977	647.406	211.463	225.404	420.676	0.841511	0.145765	5.77305	7.78471e-09	8.67447e-08
ENSG00000259663	ISL1-DT	355.083	338.234	580.109	535.395	172.509	246.417	371.291	0.720065	0.171595	4.1963	2.71308e-05	0.000151841
ENSG00000260083	MIR762HG	42.8188	57.9042	69.3911	82.2103	21.1463	30.5633	50.6723	0.95689	0.407028	2.35092	0.0187272	0.0472132
ENSG00000260260	SNHG19	90.8594	54.2277	74.0171	88.3761	23.3722	33.4286	60.7135	1.33954	0.390806	3.42764	0.000608852	0.00244159
ENSG00000261737	CLCA4-AS1	49.0849	57.9042	62.9146	75.0169	25.5982	23.8776	49.0661	1.11657	0.401753	2.77926	0.00544832	0.0165495
ENSG00000262484	CCER2	35.5083	39.5219	36.0834	28.7736	14.4685	16.2367	28.4321	1.2873	0.512307	2.51275	0.0119794	0.0324834
ENSG00000262919	CCNQ	232.892	248.161	286.816	296.985	136.894	155.682	226.238	0.715454	0.187951	3.80659	0.000140897	0.00066267
ENSG00000263874	LINC00672	209.916	202.205	397.842	382.278	139.12	109.837	240.2	0.73211	0.194032	3.77313	0.000161209	0.000747174
ENSG00000264515	VSTM2B-DT	34.4639	38.6028	49.9616	56.5196	11.1296	16.2367	34.4857	1.4075	0.495776	2.83899	0.00452568	0.0141067
ENSG00000265148	TSPOAP1-AS1	87.7263	135.11	161.913	171.614	77.9074	60.1715	115.74	0.700391	0.283922	2.46684	0.0136311	0.0362044
ENSG00000266472	MRPS21	1568.63	1585.47	1952.2	2011.07	957.148	957.968	1505.42	0.719874	0.0867548	8.2978	1.0606e-16	4.06938e-15
ENSG00000266916	ZNF793-AS1	83.5488	108.455	144.333	150.034	40.0667	69.7225	99.3601	0.798211	0.307494	2.59586	0.00943538	0.0265579
ENSG00000269293	ZSCAN16-AS1	179.63	194.852	289.592	245.603	123.539	114.612	191.305	0.65563	0.208427	3.14561	0.00165743	0.00584829
ENSG00000269609	C10orf95-AS1	223.493	216.911	366.385	360.698	152.476	131.804	241.961	0.634348	0.186055	3.40946	0.000650909	0.00259024
ENSG00000269893	SNHG8	310.175	349.263	448.729	461.406	146.911	157.592	312.346	1.11448	0.169008	6.59423	4.27474e-11	7.03183e-10
ENSG00000271614	ATP2B1-AS1	74.1496	76.2865	123.979	109.956	34.5019	29.6082	74.7469	1.23518	0.335492	3.68171	0.000231678	0.00103078
ENSG00000273611	ZNHIT3	898.15	866.725	1182.42	1288.65	514.189	519.576	878.285	0.77112	0.108558	7.10332	1.21798e-12	2.56827e-11
ENSG00000274750	H3C6	119.057	90.9923	94.3719	71.9341	63.4389	59.2164	83.1684	0.774636	0.30589	2.5324	0.0113285	0.0309728
ENSG00000277791	PSMB3	2028.15	2101.09	2609.1	2647.17	1247.63	1374.39	2001.26	0.654246	0.0836764	7.81876	5.33462e-15	1.62074e-13
ENSG00000277972	CISD3	74.1496	98.3452	70.3163	94.5419	46.7444	51.5755	72.6122	0.812082	0.330964	2.45369	0.0141401	0.03731
ENSG00000278611	ZNF426-DT	49.0849	68.0144	85.1197	104.818	22.2593	17.1918	57.7481	1.58131	0.406438	3.89065	9.99766e-05	0.000487505
ENSG00000279685	MAPT-IT1	78.327	60.6615	109.175	86.3209	25.5982	46.8	67.8138	0.925438	0.367367	2.51911	0.0117652	0.0319732
ENSG00000280989	LINC00581	263.179	253.675	619.894	608.357	53.4222	127.029	320.926	1.5135	0.473593	3.19577	0.00139456	0.00503294
ENSG00000286190	LOC728392	2398.9	3010.1	2252.9	3488.8	1542.57	1785.09	2413.06	0.700827	0.29761	2.35485	0.0185303	0.0468116
ENSG00000286532	PARTICL	124.279	150.735	169.314	210.664	55.6482	63.9919	129.105	1.19959	0.264052	4.543	5.5459e-06	3.62411e-05
ENSG00000288568	ZCCHC14-DT	43.8631	56.9851	54.5876	34.9394	16.6944	24.8327	38.6504	1.27368	0.462647	2.75302	0.0059048	0.0177478
Significantly downregulated genes between wild-type and Ctcf heterozygous mutated cortical organoids
ensg	name	HETE_1	HETE_2	HOMO_1	HOMO_2	WT_1	WT_2	baseMean	log2FoldChange	lfcSE	stat	pvalue	padj
ENSG00000003402	CFLAR	305.998	299.631	295.143	257.935	597.661	430.751	364.52	-0.761439	0.1708	-4.45806	8.2703e-06	5.21695e-05
ENSG00000004399	PLXND1	215.138	220.587	103.624	131.537	508.624	339.061	253.095	-0.957065	0.205397	-4.65958	3.16862e-06	2.1758e-05
ENSG00000005108	THSD7A	509.648	448.528	684.659	617.605	987.198	782.229	671.644	-0.884439	0.135453	-6.52947	6.60008e-11	1.05651e-09
ENSG00000005339	CREBBP	1496.57	1540.44	1090.83	1109.84	2375.06	2232.08	1640.8	-0.600502	0.0835659	-7.18597	6.67326e-13	1.47615e-11
ENSG00000005889	ZFX	234.981	229.779	174.866	180.863	516.415	477.551	302.409	-1.09622	0.15761	-6.95527	3.51878e-12	6.93828e-11
ENSG00000006459	KDM7A	362.393	301.469	222.051	188.056	624.372	713.462	401.967	-1.01412	0.152841	-6.63513	3.24221e-11	5.43544e-10
ENSG00000006468	ETV1	312.264	292.278	368.235	353.504	657.761	608.4	432.074	-1.0667	0.137955	-7.73223	1.05675e-14	3.10293e-13
ENSG00000006607	FARP2	424.01	430.145	406.169	377.14	658.874	718.237	502.429	-0.689837	0.128497	-5.36852	7.93835e-08	7.36772e-07
ENSG00000006756	ARSD	124.279	142.463	98.0727	127.426	189.204	214.898	149.39	-0.599009	0.227141	-2.63717	0.00836004	0.0239477
ENSG00000007350	TKTL1	44.9075	27.5734	13.8782	28.7736	125.765	219.674	76.7619	-2.26331	0.379964	-5.95664	2.57479e-09	3.12396e-08
ENSG00000007866	TEAD3	173.364	157.169	127.68	139.758	271.563	226.359	182.649	-0.590224	0.202969	-2.90796	0.00363799	0.0116923
ENSG00000008086	CDKL5	271.534	322.609	278.49	283.626	550.917	464.18	361.892	-0.768927	0.156887	-4.90114	9.52804e-07	7.24803e-06
ENSG00000008226	DLEC1	10.4436	10.1103	30.5321	31.8565	54.5352	16.2367	25.6191	-1.77327	0.630867	-2.81085	0.00494104	0.0151978
ENSG00000008441	NFIX	208.872	195.771	21.2799	22.6078	378.407	297.037	187.329	-0.737725	0.202538	-3.6424	0.000270104	0.00118266
ENSG00000009724	MASP2	62.6616	51.4704	61.9894	78.0998	138.007	123.208	85.9061	-1.19656	0.294914	-4.05732	4.96391e-05	0.000261492
ENSG00000011028	MRC2	426.099	497.241	301.62	305.206	813.576	820.433	527.362	-0.821744	0.127827	-6.42858	1.28801e-10	1.95858e-09
ENSG00000011114	BTBD7	524.269	545.954	379.338	354.532	922.646	1033.42	626.693	-0.87059	0.119621	-7.27787	3.39128e-13	7.80308e-12
ENSG00000011405	PIK3C2A	945.146	956.798	816.964	867.319	1631.6	1457.49	1112.55	-0.698669	0.0989372	-7.06174	1.64436e-12	3.42852e-11
ENSG00000013364	MVP	53.2624	45.9557	104.549	131.537	116.861	97.4205	91.5976	-1.11108	0.298809	-3.71837	0.000200515	0.000907355
ENSG00000020577	SAMD4A	195.295	194.852	120.278	128.454	276.015	379.176	215.678	-0.750932	0.199153	-3.77062	0.000162841	0.000753563
ENSG00000020922	MRE11	338.373	354.778	187.819	228.134	535.335	509.07	358.918	-0.59036	0.149754	-3.9422	8.0737e-05	0.000402792
ENSG00000021300	PLEKHB1	102.347	101.103	158.212	132.564	156.928	174.784	137.656	-0.706954	0.233726	-3.02472	0.00248867	0.0084068
ENSG00000021574	SPAST	1773.32	1680.14	1334.16	1219.8	2547.57	2729.68	1880.78	-0.612575	0.0852883	-7.1824	6.85e-13	1.51075e-11
ENSG00000023516	AKAP11	1463.15	1318.01	1297.15	1276.32	2121.31	2265.5	1623.57	-0.658823	0.0887079	-7.42688	1.1119e-13	2.74508e-12
ENSG00000025039	RRAGD	343.595	311.58	343.255	340.145	582.08	559.69	413.391	-0.802239	0.138841	-5.7781	7.55473e-09	8.43716e-08
ENSG00000025800	KPNA6	630.794	690.255	534.774	525.119	1059.54	1148.99	764.912	-0.741147	0.110417	-6.71223	1.91675e-11	3.36891e-10
ENSG00000030419	IKZF2	154.565	122.242	112.876	118.177	268.224	269.339	174.237	-0.961019	0.20766	-4.62785	3.69488e-06	2.50482e-05
ENSG00000033867	SLC4A7	1048.54	930.143	900.234	778.943	1640.51	1636.09	1155.74	-0.728674	0.103169	-7.06288	1.63086e-12	3.40514e-11
ENSG00000037280	FLT4	28.1977	41.3601	22.2051	14.3868	85.6982	79.2735	45.1869	-1.23936	0.399295	-3.10388	0.00191002	0.00662659
ENSG00000038427	VCAN	8635.82	8173.68	8290.85	8075.11	12067.9	13930.2	9862.25	-0.629475	0.0742324	-8.47979	2.25595e-17	9.56818e-16
ENSG00000039319	ZFYVE16	975.433	909.004	831.768	884.789	1991.09	1256.92	1141.5	-0.785056	0.267858	-2.93087	0.00338015	0.010987
ENSG00000040199	PHLPP2	333.151	323.528	274.789	321.648	521.98	600.76	395.976	-0.775543	0.148429	-5.22501	1.74145e-07	1.53221e-06
ENSG00000041982	TNC	891.884	850.181	475.56	494.29	1789.64	1645.64	1024.53	-0.979507	0.0989163	-9.90238	4.065e-23	3.62369e-21
ENSG00000044459	CNTLN	294.51	299.631	193.37	157.227	535.335	642.784	353.81	-0.988955	0.158946	-6.22197	4.90955e-10	6.76119e-09
ENSG00000046604	DSG2	189.029	195.771	185.968	194.222	392.876	429.796	264.61	-1.09666	0.16882	-6.49602	8.24701e-11	1.29371e-09
ENSG00000046889	PREX2	79.3714	89.1541	154.511	149.006	175.848	193.886	140.296	-1.13269	0.232636	-4.86893	1.12207e-06	8.45355e-06
ENSG00000048342	CC2D2A	173.364	165.441	132.306	135.647	417.361	327.6	225.286	-1.13506	0.190693	-5.95229	2.64417e-09	3.19252e-08
ENSG00000048392	RRM2B	458.474	402.572	665.229	600.136	641.067	729.698	582.863	-0.673743	0.131469	-5.12473	2.97968e-07	2.48888e-06
ENSG00000048405	ZNF800	175.453	170.036	114.727	105.846	324.985	335.241	204.381	-0.935132	0.185735	-5.03476	4.78436e-07	3.85207e-06
ENSG00000048649	RSF1	1719.02	1532.16	1255.52	1180.75	2682.24	2696.25	1844.32	-0.72714	0.0862067	-8.43484	3.31658e-17	1.3715e-15
ENSG00000049089	COL9A2	220.36	237.131	62.9146	40.0775	575.402	420.245	259.355	-1.11915	0.197891	-5.65538	1.55499e-08	1.64062e-07
ENSG00000049130	KITLG	522.18	459.557	176.716	172.642	752.363	753.576	472.839	-0.618654	0.130493	-4.74088	2.12789e-06	1.51424e-05
ENSG00000049192	ADAMTS6	154.565	134.191	84.1945	119.205	264.885	286.531	173.929	-0.935909	0.216164	-4.32963	1.49358e-05	8.88688e-05
ENSG00000049239	H6PD	405.212	410.844	247.957	254.852	657.761	736.384	452.168	-0.773608	0.133495	-5.79501	6.8316e-09	7.67562e-08
ENSG00000049246	PER3	120.101	107.536	60.1389	47.2709	190.317	209.167	122.422	-0.813927	0.239945	-3.39214	0.000693489	0.00273447
ENSG00000049323	LTBP1	172.319	159.926	123.979	134.619	361.713	356.253	218.135	-1.11266	0.182434	-6.09897	1.06754e-09	1.38678e-08
ENSG00000049883	PTCD2	278.844	274.815	222.051	267.184	410.683	434.572	314.692	-0.611227	0.159364	-3.83541	0.000125353	0.00059678
ENSG00000050030	NEXMIF	500.249	492.645	466.308	425.439	1074.01	1035.33	665.664	-1.08695	0.114773	-9.47043	2.78696e-21	2.04382e-19
ENSG00000050438	SLC4A8	1676.2	1515.62	1504.4	1374.97	2389.53	2518.61	1829.89	-0.621872	0.0883686	-7.03725	1.9607e-12	4.0372e-11
ENSG00000051825	MPHOSPH9	568.132	486.211	322.9	304.178	850.304	808.972	556.783	-0.65541	0.126672	-5.17407	2.29053e-07	1.96877e-06
ENSG00000052723	SIKE1	552.467	586.395	547.727	487.096	956.035	1084.04	702.294	-0.841453	0.119387	-7.04812	1.81353e-12	3.74972e-11
ENSG00000053254	FOXN3	1720.06	1631.43	762.377	806.689	2765.71	3135.6	1803.65	-0.817248	0.089234	-9.15848	5.26329e-20	3.2378e-18
ENSG00000054523	KIF1B	6047.89	5963.21	5470.79	5314.9	9594.85	9066.79	6909.74	-0.63558	0.0632347	-10.0511	9.08356e-24	8.83836e-22
ENSG00000054654	SYNE2	3386.86	3269.29	2128.92	1918.58	9699.47	6952.19	4559.22	-1.32282	0.202774	-6.5236	6.86374e-11	1.09401e-09
ENSG00000055332	EIF2AK2	488.761	494.483	236.855	251.769	1126.32	1191.97	631.693	-1.23776	0.115801	-10.6886	1.15035e-26	1.54282e-24
ENSG00000055609	KMT2C	1890.29	1738.04	1463.69	1521.92	3561.48	3153.75	2221.53	-0.8881	0.0867036	-10.2429	1.27305e-24	1.36344e-22
ENSG00000056277	ZNF280C	107.569	107.536	86.9701	105.846	223.706	279.845	151.912	-1.22934	0.227771	-5.39726	6.76673e-08	6.39189e-07
ENSG00000056586	RC3H2	1334.69	1308.82	1213.88	1163.28	2212.57	2245.45	1579.78	-0.754257	0.0833928	-9.04463	1.50175e-19	8.69906e-18
ENSG00000057019	DCBLD2	1340.96	1176.47	725.368	726.534	2370.61	2505.23	1474.2	-0.955128	0.0924446	-10.3319	5.05521e-25	5.65841e-23
ENSG00000057252	SOAT1	474.14	480.697	245.182	228.134	764.606	726.833	486.598	-0.642694	0.126729	-5.0714	3.94896e-07	3.23902e-06
ENSG00000058056	USP13	293.465	219.668	178.566	144.896	426.265	469.911	288.795	-0.808372	0.18048	-4.47902	7.49874e-06	4.76863e-05
ENSG00000058063	ATP11B	796.847	668.196	509.793	515.87	1161.93	1165.23	802.977	-0.669357	0.112948	-5.92624	3.09949e-09	3.65627e-08
ENSG00000058668	ATP2B4	1539.39	1452.2	813.263	766.611	3567.05	3121.28	1876.63	-1.16056	0.0902725	-12.8561	7.94385e-38	3.285e-35
ENSG00000058804	NDC1	664.213	627.755	363.609	323.703	1061.77	1087.86	688.152	-0.735352	0.113041	-6.50519	7.75959e-11	1.2237e-09
ENSG00000060138	YBX3	300.776	317.094	194.295	198.332	504.172	537.723	342.065	-0.753849	0.147743	-5.10243	3.35319e-07	2.781e-06
ENSG00000060237	WNK1	2725.78	2715.98	2058.6	2011.07	4506.39	3940.75	2993.1	-0.633813	0.0802523	-7.89775	2.83974e-15	8.91881e-14
ENSG00000060718	COL11A1	1355.58	1188.41	798.46	744.004	2388.42	1912.12	1397.83	-0.757179	0.111968	-6.76248	1.35648e-11	2.42423e-10
ENSG00000060749	QSER1	762.383	700.365	537.55	562.113	1601.55	1531.03	949.166	-1.09931	0.101554	-10.8248	2.62544e-27	3.79465e-25
ENSG00000060982	BCAT1	952.457	949.445	678.182	651.517	1982.19	1991.39	1200.86	-1.06307	0.0904415	-11.7542	6.71918e-32	1.66714e-29
ENSG00000062038	CDH3	77.2827	65.2571	110.101	119.205	122.426	105.061	99.8888	-0.674942	0.273519	-2.46762	0.0136014	0.036145
ENSG00000063046	EIF4B	3058.93	2873.15	2301.93	2171.38	4444.06	5183.34	3338.8	-0.699415	0.084752	-8.25249	1.5513e-16	5.90644e-15
ENSG00000064042	LIMCH1	726.875	683.821	382.114	364.808	1157.48	1176.69	748.631	-0.727329	0.10732	-6.77722	1.22508e-11	2.20797e-10
ENSG00000064309	CDON	722.698	715.071	565.306	562.113	2085.69	1458.44	1018.22	-1.30111	0.214451	-6.06717	1.30183e-09	1.65928e-08
ENSG00000064393	HIPK2	1262.63	1204.96	649.5	676.18	3878.68	3523.37	1865.89	-1.58482	0.0859713	-18.4343	6.96898e-76	1.4821e-72
ENSG00000064651	SLC12A2	271.534	261.028	241.481	235.327	509.737	525.306	340.736	-0.959593	0.148605	-6.45733	1.06565e-10	1.63719e-09
ENSG00000065060	UHRF1BP1	559.777	534.924	485.738	437.77	838.061	849.086	617.559	-0.624724	0.117966	-5.29581	1.18493e-07	1.06651e-06
ENSG00000065308	TRAM2	207.828	196.69	129.53	140.785	353.922	271.249	216.667	-0.62591	0.194002	-3.22631	0.00125397	0.00459464
ENSG00000065526	SPEN	2493.93	2556.98	1645.96	1523.97	4121.3	4244.48	2764.44	-0.727948	0.0743307	-9.79338	1.20212e-22	1.01808e-20
ENSG00000065613	SLK	814.601	746.321	622.669	584.721	1391.2	1443.16	933.779	-0.861894	0.102282	-8.42667	3.55633e-17	1.45849e-15
ENSG00000065621	GSTO2	36.5526	51.4704	43.4851	34.9394	130.217	100.286	66.1583	-1.38069	0.341128	-4.04743	5.17833e-05	0.00027173
ENSG00000065923	SLC9A7	334.195	329.043	371.936	406.941	573.176	558.735	429.004	-0.771079	0.136909	-5.63207	1.78058e-08	1.86279e-07
ENSG00000066279	ASPM	1187.44	1079.96	288.667	274.377	2025.59	2325.68	1196.95	-0.941881	0.101865	-9.24639	2.32208e-20	1.4773e-18
ENSG00000066468	FGFR2	1348.27	1246.32	884.505	899.176	2351.69	2247.36	1496.22	-0.826227	0.0872893	-9.46539	2.92462e-21	2.12384e-19
ENSG00000066629	EML1	675.701	662.681	761.451	745.031	1183.08	1268.38	882.72	-0.874063	0.103147	-8.47392	2.37266e-17	1.00346e-15
ENSG00000066933	MYO9A	675.701	662.681	653.201	580.611	1043.96	1077.36	782.252	-0.664994	0.109406	-6.0782	1.21539e-09	1.56191e-08
ENSG00000067057	PFKP	757.161	776.651	952.971	972.137	1296.6	1101.23	976.126	-0.642911	0.107815	-5.96312	2.47468e-09	3.01725e-08
ENSG00000067208	EVI5	167.098	167.279	144.333	167.504	362.826	400.188	234.871	-1.19125	0.180971	-6.58255	4.6246e-11	7.54067e-10
ENSG00000067798	NAV3	832.355	825.364	536.624	481.958	1358.93	1336.19	895.236	-0.701087	0.102126	-6.86493	6.6524e-12	1.25519e-10
ENSG00000067900	ROCK1	929.481	976.099	689.285	673.097	1406.79	1503.33	1029.68	-0.610946	0.097202	-6.28533	3.27164e-10	4.62975e-09
ENSG00000067955	CBFB	428.188	426.469	295.143	286.709	667.778	708.686	468.829	-0.688248	0.128903	-5.33926	9.33261e-08	8.50794e-07
ENSG00000067992	PDK3	248.558	237.131	219.276	195.25	565.385	539.633	334.205	-1.1862	0.152909	-7.75759	8.65603e-15	2.56188e-13
ENSG00000068024	HDAC4	316.441	292.278	245.182	222.996	505.285	532.947	352.522	-0.771921	0.148317	-5.20454	1.94482e-07	1.69611e-06
ENSG00000068078	FGFR3	1344.09	1387.86	1265.69	1335.92	2913.74	1877.73	1687.51	-0.810169	0.254505	-3.18332	0.00145598	0.0052179
ENSG00000068489	PRR11	510.692	521.138	145.259	155.172	803.559	959.878	515.95	-0.774401	0.132455	-5.84652	5.01966e-09	5.75714e-08
ENSG00000068650	ATP11A	676.746	664.519	530.148	537.45	1175.29	1106.01	781.694	-0.765886	0.106134	-7.21619	5.34654e-13	1.1987e-11
ENSG00000069188	SDK2	240.203	222.426	304.396	355.56	911.517	823.299	476.233	-1.90737	0.14287	-13.3505	1.17715e-40	6.25866e-38
ENSG00000069275	NUCKS1	7746.02	7276.63	4600.17	4364.34	11621.6	13842.3	8241.84	-0.761678	0.0812349	-9.37623	6.83719e-21	4.77865e-19
ENSG00000069667	RORA	87.7263	68.9336	99.9231	105.846	213.689	268.384	140.75	-1.62809	0.243055	-6.69846	2.10632e-11	3.6775e-10
ENSG00000070018	LRP6	1535.21	1449.44	985.353	981.386	2713.4	2813.73	1746.42	-0.889728	0.0819638	-10.8551	1.8852e-27	2.83485e-25
ENSG00000070756	PABPC1	3008.8	3036.75	2384.28	2495.08	4517.52	5727.75	3528.36	-0.761589	0.0953224	-7.98962	1.3536e-15	4.42882e-14
ENSG00000072041	SLC6A15	346.728	328.124	600.464	562.113	714.522	624.637	529.431	-0.988026	0.132811	-7.43932	1.01205e-13	2.53216e-12
ENSG00000072364	AFF4	2573.3	2356.61	2277.88	2125.14	4181.4	4295.1	2968.24	-0.782587	0.0770176	-10.1612	2.95566e-24	3.05562e-22
ENSG00000072422	RHOBTB1	223.493	186.58	209.098	207.581	333.889	377.266	256.318	-0.798165	0.176609	-4.51941	6.20136e-06	4.00519e-05
ENSG00000072840	EVC	176.497	179.227	87.8954	112.012	320.533	351.478	204.607	-0.918467	0.191845	-4.78754	1.68841e-06	1.22492e-05
ENSG00000072864	NDE1	233.937	251.837	84.1945	77.0722	356.148	439.347	240.423	-0.712731	0.180637	-3.94564	7.95857e-05	0.000397448
ENSG00000073331	ALPK1	16.7098	20.2205	60.1389	63.713	139.12	65.9021	60.9674	-2.4627	0.428225	-5.75095	8.87447e-09	9.77176e-08
ENSG00000073614	KDM5A	759.25	760.107	565.306	559.03	1402.33	1393.49	906.587	-0.879743	0.0990343	-8.88322	6.49542e-19	3.42898e-17
ENSG00000074047	GLI2	552.467	539.52	283.116	313.427	977.182	921.674	597.897	-0.797904	0.118696	-6.72226	1.7893e-11	3.15609e-10
ENSG00000074181	NOTCH3	964.989	1020.22	444.103	486.069	2014.46	2008.58	1156.4	-1.01841	0.0938797	-10.8481	2.03715e-27	3.03271e-25
ENSG00000074410	CA12	359.26	386.947	298.844	241.493	766.832	601.715	442.515	-0.872451	0.155818	-5.59918	2.15363e-08	2.22956e-07
ENSG00000074590	NUAK1	409.389	367.646	282.19	295.957	716.748	695.315	461.208	-0.862838	0.132505	-6.51176	7.42745e-11	1.1763e-09
ENSG00000074800	ENO1	6015.52	6104.76	3978.42	3953.29	10276	10883.4	6868.56	-0.803985	0.0627425	-12.814	1.36833e-37	5.36063e-35
ENSG00000075275	CELSR1	419.833	431.984	351.581	360.698	1416.8	1046.79	671.282	-1.53028	0.140967	-10.8556	1.87555e-27	2.83485e-25
ENSG00000075420	FNDC3B	227.671	188.418	145.259	142.84	309.404	350.523	227.352	-0.669187	0.184505	-3.62693	0.00028681	0.00124755
ENSG00000075429	CACNG5	87.7263	79.0438	84.1945	131.537	215.915	153.772	125.365	-1.14677	0.276611	-4.1458	3.38632e-05	0.000185202
ENSG00000075539	FRYL	1080.91	1083.64	841.02	786.136	1671.67	1582.61	1174.33	-0.58777	0.093079	-6.31474	2.7061e-10	3.90366e-09
ENSG00000075568	TMEM131	1426.6	1277.57	1225.91	1223.91	2230.38	1955.1	1556.58	-0.630187	0.0956006	-6.59188	4.34295e-11	7.13615e-10
ENSG00000076067	RBMS2	150.388	140.624	127.68	124.343	331.663	384.906	209.934	-1.30262	0.190699	-6.83077	8.44616e-12	1.56585e-10
ENSG00000076555	ACACB	195.295	200.367	83.2693	76.0446	293.822	314.229	193.838	-0.620365	0.188633	-3.28875	0.00100633	0.0037889
ENSG00000076641	PAG1	811.468	809.739	346.03	337.062	1325.54	1258.83	814.777	-0.6723	0.103186	-6.51542	7.24889e-11	1.15047e-09
ENSG00000076716	GPC4	3078.78	3130.5	984.428	1058.46	5949.9	5564.43	3294.42	-0.890577	0.0731848	-12.1689	4.55325e-34	1.44222e-31
ENSG00000077279	DCX	8973.15	8469.64	7134.33	6872.78	13723.9	15891	10177.5	-0.764014	0.0751149	-10.1713	2.66392e-24	2.81261e-22
ENSG00000078124	ACER3	327.929	291.359	273.863	278.488	487.478	578.792	372.985	-0.787099	0.15209	-5.17522	2.27637e-07	1.95999e-06
ENSG00000078177	N4BP2	1017.21	954.04	838.244	805.661	1787.42	1789.86	1198.74	-0.860452	0.0920535	-9.34731	8.99059e-21	6.11155e-19
ENSG00000078237	TIGAR	75.194	66.1762	74.9424	58.5749	110.183	147.086	88.6928	-0.868936	0.293426	-2.96135	0.00306293	0.0100911
ENSG00000078295	ADCY2	65.7947	78.1247	142.483	142.84	116.861	130.849	112.826	-0.782076	0.260001	-3.00798	0.00262992	0.00884581
ENSG00000078549	ADCYAP1R1	609.907	599.262	486.663	486.069	1395.66	1193.88	795.239	-1.09769	0.113721	-9.65254	4.79525e-22	3.81748e-20
ENSG00000078687	TNRC6C	1114.33	1103.86	957.597	925.894	1650.52	1834.75	1264.49	-0.652825	0.0937604	-6.9627	3.33812e-12	6.61713e-11
ENSG00000079102	RUNX1T1	1413.02	1287.68	1112.11	1002.97	2060.09	2039.14	1485.84	-0.602702	0.0915082	-6.58632	4.50856e-11	7.36761e-10
ENSG00000079689	SCGN	55.3511	42.2792	39.7842	35.967	107.957	133.714	69.1756	-1.31428	0.324952	-4.04453	5.24276e-05	0.00027482
ENSG00000079691	CARMIL1	174.408	180.146	174.866	165.448	324.985	267.429	214.547	-0.737851	0.189814	-3.88724	0.000101392	0.000493114
ENSG00000079739	PGM1	281.977	293.197	225.752	238.41	450.75	510.025	333.352	-0.741058	0.153025	-4.84271	1.28077e-06	9.54296e-06
ENSG00000080200	CRYBG3	100.259	104.779	38.859	41.1052	188.091	235.91	118.167	-1.04982	0.246482	-4.2592	2.05161e-05	0.000118198
ENSG00000080298	RFX3	720.609	638.784	681.883	753.252	1264.33	1295.12	892.329	-0.914418	0.108217	-8.44989	2.91588e-17	1.21593e-15
ENSG00000080345	RIF1	1093.45	954.96	740.171	700.843	2006.67	2017.18	1252.21	-0.975382	0.096464	-10.1114	4.91945e-24	4.98203e-22
ENSG00000080644	CHRNA3	32.3752	21.1396	99.9231	105.846	122.426	79.2735	76.8305	-1.91871	0.359211	-5.34147	9.21958e-08	8.41004e-07
ENSG00000081019	RSBN1	730.008	702.203	518.12	479.903	1243.18	1353.38	837.799	-0.859502	0.106647	-8.05929	7.67362e-16	2.62163e-14
ENSG00000081320	STK17B	121.146	71.6909	53.6624	47.2709	254.869	297.037	140.946	-1.52507	0.256869	-5.93715	2.90014e-09	3.44569e-08
ENSG00000081479	LRP2	259.001	279.411	136.007	122.288	457.428	429.796	280.655	-0.718959	0.161926	-4.44005	8.9936e-06	5.6279e-05
ENSG00000081818	PCDHB4	20.8872	20.2205	21.2799	27.746	41.1796	53.4858	30.7998	-1.20721	0.479216	-2.51913	0.0117645	0.0319732
ENSG00000081913	PHLPP1	689.278	709.556	481.111	468.599	1253.2	1234.95	806.115	-0.830364	0.103677	-8.00912	1.15528e-15	3.82193e-14
ENSG00000082512	TRAF5	85.6376	81.8012	61.9894	65.7683	179.187	183.38	109.627	-1.11563	0.250067	-4.46133	8.14527e-06	5.14898e-05
ENSG00000082701	GSK3B	2188.98	1967.82	1569.16	1557.89	4018.91	3984.69	2547.91	-0.945891	0.0782453	-12.0888	1.21064e-33	3.67811e-31
ENSG00000082805	ERC1	990.054	934.739	863.225	795.385	1512.52	1525.3	1103.54	-0.658993	0.0959743	-6.86635	6.58662e-12	1.24593e-10
ENSG00000083067	TRPM3	97.1255	88.2349	208.173	172.642	611.017	132.759	218.325	-2.00408	0.833602	-2.40412	0.0162116	0.0418084
ENSG00000083168	KAT6A	1925.8	1846.5	1240.71	1269.12	3299.94	3270.27	2142.06	-0.800783	0.0763778	-10.4845	1.01788e-25	1.23196e-23
ENSG00000083844	ZNF264	292.421	233.455	219.276	234.299	486.365	553.96	336.629	-0.988278	0.16275	-6.07237	1.26034e-09	1.6133e-08
ENSG00000083857	FAT1	1861.05	1815.25	1544.18	1535.28	4480.79	3467.98	2450.75	-1.11185	0.10252	-10.8452	2.10262e-27	3.09918e-25
ENSG00000084093	REST	182.763	163.602	144.333	143.868	483.026	523.396	273.498	-1.54149	0.169042	-9.11899	7.58262e-20	4.57014e-18
ENSG00000084444	FAM234B	422.966	378.675	400.618	405.914	580.967	723.013	485.359	-0.705139	0.142798	-4.93801	7.89235e-07	6.0909e-06
ENSG00000084636	COL16A1	53.2624	78.1247	137.857	132.564	139.12	98.3756	106.551	-0.843667	0.289421	-2.91501	0.00355674	0.0114782
ENSG00000084710	EFR3B	976.477	856.614	714.265	673.097	1837.5	1820.43	1146.4	-0.997991	0.098663	-10.1151	4.73304e-24	4.85937e-22
ENSG00000085185	BCORL1	389.546	360.293	258.135	251.769	587.645	569.241	402.771	-0.62622	0.137837	-4.54318	5.54128e-06	3.62288e-05
ENSG00000085224	ATRX	2203.6	1954.96	1520.13	1564.05	3905.39	4047.73	2532.64	-0.936408	0.0808006	-11.5891	4.67906e-31	1.10567e-28
ENSG00000085719	CPNE3	1232.35	1148.89	873.402	916.645	2136.89	2255.95	1427.35	-0.884493	0.0892233	-9.91325	3.64597e-23	3.28955e-21
ENSG00000086062	B4GALT1	96.0812	89.1541	87.8954	101.735	173.622	128.939	112.905	-0.705311	0.261174	-2.70054	0.00692264	0.0203241
ENSG00000086758	HUWE1	2757.11	2741.72	2228.84	2326.55	4889.25	4424.99	3228.08	-0.759892	0.0756824	-10.0405	1.01127e-23	9.77584e-22
ENSG00000087116	ADAMTS2	65.7947	37.6837	51.812	57.5472	122.426	128.939	77.3671	-1.28956	0.323675	-3.98411	6.77347e-05	0.00034489
ENSG00000087510	TFAP2C	14.621	9.19114	35.1581	31.8565	146.911	73.5429	51.8801	-3.21791	0.478846	-6.72012	1.81569e-11	3.19884e-10
ENSG00000088179	PTPN4	670.479	522.976	517.195	582.666	992.763	841.446	687.921	-0.620857	0.137531	-4.51432	6.35209e-06	4.09721e-05
ENSG00000088888	MAVS	848.021	767.46	606.015	686.456	1350.02	1295.12	925.516	-0.712022	0.106857	-6.66334	2.67666e-11	4.56966e-10
ENSG00000089775	ZBTB25	176.497	156.249	172.09	135.647	388.424	340.017	228.154	-1.13082	0.191325	-5.91049	3.41092e-09	3.99515e-08
ENSG00000089916	GPATCH2L	1591.61	1465.07	1406.33	1306.12	2301.61	2297.98	1728.12	-0.590206	0.0856602	-6.89008	5.57611e-12	1.06836e-10
ENSG00000090612	ZNF268	406.256	345.587	309.022	284.653	520.867	608.4	412.464	-0.590185	0.148408	-3.97676	6.98597e-05	0.000353862
ENSG00000090615	GOLGA3	646.459	590.99	630.996	634.047	951.583	1013.36	744.573	-0.668826	0.110936	-6.02892	1.65056e-09	2.06313e-08
ENSG00000090863	GLG1	1807.79	1690.25	1480.34	1371.89	2832.49	2843.34	2004.35	-0.698837	0.081602	-8.56396	1.09053e-17	4.87531e-16
ENSG00000091009	RBM27	254.824	279.411	205.398	216.83	467.444	568.286	332.032	-0.955779	0.160468	-5.9562	2.58166e-09	3.12719e-08
ENSG00000091039	OSBPL8	2122.14	2009.18	1860.61	1796.3	3144.12	3218.7	2358.51	-0.623635	0.0760885	-8.19619	2.48135e-16	9.18901e-15
ENSG00000091490	SEL1L3	294.51	266.543	245.182	224.023	388.424	485.192	317.312	-0.642296	0.166105	-3.86681	0.000110266	0.00053193
ENSG00000091527	CDV3	1608.32	1553.3	1230.54	1208.49	2312.74	2468.94	1730.39	-0.597633	0.0828362	-7.21463	5.40807e-13	1.21068e-11
ENSG00000091542	ALKBH5	815.646	867.644	653.201	628.909	1354.48	1680.03	999.984	-0.850999	0.114414	-7.43792	1.02281e-13	2.5548e-12
ENSG00000091656	ZFHX4	976.477	882.349	447.804	502.511	2407.34	2198.65	1235.85	-1.30958	0.100103	-13.0824	4.15268e-39	2.0607e-36
ENSG00000091664	SLC17A6	37.597	38.6028	130.455	130.509	111.296	140.4	98.1434	-1.72632	0.296652	-5.81935	5.90765e-09	6.7084e-08
ENSG00000092820	EZR	1777.5	1759.18	692.986	646.379	2585.41	2849.07	1718.42	-0.620402	0.0861233	-7.20365	5.86228e-13	1.31039e-11
ENSG00000092847	AGO1	1076.74	1169.11	713.34	754.28	2460.76	2573.05	1457.88	-1.16386	0.0893612	-13.0242	8.91542e-39	4.28142e-36
ENSG00000092853	CLSPN	388.502	446.689	129.53	115.094	666.665	784.139	421.77	-0.796566	0.146103	-5.4521	4.97792e-08	4.80897e-07
ENSG00000092871	RFFL	179.63	173.713	116.577	125.371	294.935	340.017	205.04	-0.847631	0.189153	-4.48119	7.42277e-06	4.72638e-05
ENSG00000092964	DPYSL2	3811.92	3758.26	3586.13	3494.97	6381.73	7762.12	4799.19	-0.902278	0.0855228	-10.5501	5.07177e-26	6.45329e-24
ENSG00000094916	CBX5	4965.93	4751.82	3259.53	3139.41	9888.68	11371.5	6229.47	-1.12988	0.0759771	-14.8713	5.06583e-50	4.71344e-47
ENSG00000095397	WHRN	215.138	208.639	289.592	286.709	376.182	265.519	273.63	-0.595192	0.188045	-3.16515	0.00155001	0.00552034
ENSG00000095574	IKZF5	299.731	310.661	257.21	277.46	436.282	479.462	343.467	-0.58587	0.150158	-3.90169	9.55218e-05	0.000468236
ENSG00000095951	HIVEP1	142.033	140.624	119.353	115.094	339.454	299.902	192.743	-1.17638	0.195171	-6.02744	1.66581e-09	2.08044e-08
ENSG00000096060	FKBP5	191.118	207.72	86.0449	113.039	293.822	330.466	203.702	-0.646647	0.194737	-3.32061	0.000898202	0.00343565
ENSG00000097096	SYDE2	14.621	21.1396	26.8312	16.4421	45.6315	62.0817	31.1245	-1.58725	0.498468	-3.18425	0.00145129	0.00520237
ENSG00000099139	PCSK5	43.8631	26.6543	44.4103	41.1052	69.0037	65.9021	48.4898	-0.943225	0.390881	-2.41307	0.0158187	0.0409481
ENSG00000099194	SCD	12456.1	12171.8	4644.58	4495.88	20552	24072.4	13065.5	-0.857721	0.0745132	-11.511	1.16121e-30	2.58014e-28
ENSG00000099810	MTAP	367.615	379.594	252.584	237.382	613.243	677.168	421.264	-0.788863	0.137342	-5.74378	9.25843e-09	1.0142e-07
ENSG00000099942	CRKL	1669.93	1639.7	945.569	861.153	2693.37	2853.85	1777.26	-0.745595	0.0842322	-8.85166	8.62275e-19	4.45718e-17
ENSG00000099954	CECR2	231.848	263.786	168.389	171.614	697.828	679.078	368.757	-1.47183	0.147487	-9.97938	1.87644e-23	1.73507e-21
ENSG00000100060	MFNG	140.989	152.573	55.5129	68.8512	222.593	266.474	151.165	-0.737266	0.220268	-3.34714	0.000816506	0.00315559
ENSG00000100077	GRK3	467.874	454.042	421.898	372.002	884.806	844.311	574.155	-0.907255	0.123051	-7.37299	1.66846e-13	4.00618e-12
ENSG00000100078	PLA2G3	66.8391	59.7424	21.2799	18.4973	141.346	164.278	78.6638	-1.2749	0.295893	-4.30864	1.64261e-05	9.68074e-05
ENSG00000100147	CCDC134	160.832	152.573	100.848	98.6524	328.324	357.208	199.74	-1.1309	0.189476	-5.96857	2.39347e-09	2.92542e-08
ENSG00000100154	TTC28	692.411	727.019	586.586	553.892	1407.9	1465.13	905.489	-1.01701	0.101772	-9.9931	1.63389e-23	1.52024e-21
ENSG00000100196	KDELR3	17.7541	12.8676	18.5043	21.5802	50.0833	28.6531	24.9071	-1.36199	0.552479	-2.46523	0.0136926	0.036316
ENSG00000100201	DDX17	15362.5	14433.8	11181.2	10745.9	22542	22672.2	16156.3	-0.601759	0.0599379	-10.0397	1.01967e-23	9.79347e-22
ENSG00000100285	NEFH	28.1977	28.4925	35.1581	11.3039	71.2296	54.4409	38.1371	-1.14595	0.480346	-2.38568	0.0170477	0.0437041
ENSG00000100330	MTMR3	98.1699	94.6687	98.9979	87.3485	133.556	163.323	112.677	-0.625628	0.25324	-2.47049	0.0134927	0.0358946
ENSG00000100344	PNPLA3	291.377	261.948	174.866	232.244	536.448	543.453	340.056	-0.96611	0.162269	-5.95374	2.62076e-09	3.16939e-08
ENSG00000100354	TNRC6B	439.676	404.41	427.449	382.278	951.583	886.335	581.955	-1.12308	0.124848	-8.99554	2.35065e-19	1.32554e-17
ENSG00000100433	KCNK10	209.916	204.043	299.769	305.206	310.517	331.421	276.812	-0.634307	0.166112	-3.81855	0.000134239	0.000635425
ENSG00000100490	CDKL1	103.392	102.941	122.128	114.067	176.961	172.874	132.06	-0.761452	0.230557	-3.30266	0.000957727	0.00363623
ENSG00000100503	NIN	1207.28	1222.42	880.804	900.203	1767.39	2029.59	1334.61	-0.644946	0.0953624	-6.7631	1.35068e-11	2.42171e-10
ENSG00000100580	TMED8	544.112	457.719	547.727	560.058	848.078	776.499	622.365	-0.698539	0.125512	-5.56553	2.61362e-08	2.66318e-07
ENSG00000100614	PPM1A	1262.63	1136.94	974.251	1052.29	1846.41	2145.16	1402.95	-0.735844	0.101323	-7.26233	3.80488e-13	8.67432e-12
ENSG00000100625	SIX4	22.9759	13.7867	12.953	38.0223	62.3259	59.2164	34.88	-1.73306	0.520554	-3.32926	0.000870772	0.00334361
ENSG00000100647	SUSD6	256.913	258.271	277.564	331.924	422.926	382.041	321.607	-0.642563	0.161405	-3.98107	6.86052e-05	0.000348694
ENSG00000100697	DICER1	1933.11	1749.07	1616.35	1601.05	3141.89	3058.24	2183.29	-0.752335	0.0805734	-9.33726	9.88569e-21	6.6592e-19
ENSG00000100731	PCNX1	1108.07	1004.59	954.821	955.695	1620.47	1564.46	1201.35	-0.592851	0.0941241	-6.29861	3.00319e-10	4.28242e-09
ENSG00000100852	ARHGAP5	1008.85	841.908	584.735	507.649	1630.49	1750.7	1054.06	-0.871245	0.111777	-7.79449	6.46682e-15	1.95277e-13
ENSG00000100968	NFATC4	309.131	316.175	235.93	283.626	618.807	468	371.945	-0.794924	0.166147	-4.78445	1.71457e-06	1.24329e-05
ENSG00000101003	GINS1	396.857	445.77	201.697	204.498	711.183	773.633	455.606	-0.816743	0.134248	-6.08383	1.17347e-09	1.51382e-08
ENSG00000101109	STK4	501.293	513.785	342.329	377.14	988.311	1012.41	622.545	-0.978841	0.116756	-8.38368	5.12999e-17	2.05296e-15
ENSG00000101115	SALL4	27.1534	28.4925	50.8868	30.8289	69.0037	50.6204	42.831	-1.09965	0.428108	-2.56862	0.0102105	0.0284284
ENSG00000101144	BMP7	217.227	180.146	272.938	250.742	388.424	267.429	262.818	-0.72148	0.199782	-3.61133	0.000304626	0.00131754
ENSG00000101265	RASSF2	1413.02	1472.42	742.947	623.771	2057.87	2271.23	1430.21	-0.585574	0.098561	-5.94123	2.82891e-09	3.37181e-08
ENSG00000101290	CDS2	1236.52	1239.88	1328.61	1184.86	1930.99	2150.89	1511.96	-0.721689	0.0944199	-7.6434	2.1156e-14	5.84323e-13
ENSG00000101493	ZNF516	438.631	447.609	284.041	276.432	932.663	1082.13	576.918	-1.1858	0.125915	-9.41747	4.62106e-21	3.29157e-19
ENSG00000101544	ADNP2	746.718	661.762	552.353	479.903	1041.73	1138.48	770.159	-0.632192	0.117252	-5.39173	6.97831e-08	6.57091e-07
ENSG00000101752	MIB1	2217.18	1954.04	1514.58	1633.93	4547.57	4413.53	2713.47	-1.10389	0.0825203	-13.3772	8.21452e-41	4.52924e-38
ENSG00000101825	MXRA5	17.7541	32.169	30.5321	43.1604	83.4722	59.2164	44.384	-1.50162	0.435171	-3.45064	0.000559253	0.00226794
ENSG00000101871	MID1	760.295	725.181	710.565	693.65	1490.26	1394.45	962.4	-0.957481	0.100263	-9.54966	1.3012e-21	1.00368e-19
ENSG00000101938	CHRDL1	582.753	593.748	232.229	211.692	953.809	1026.74	600.161	-0.751853	0.118052	-6.36881	1.90503e-10	2.82753e-09
ENSG00000101966	XIAP	733.141	735.291	551.428	560.058	1306.62	1448.89	889.238	-0.908876	0.104188	-8.72344	2.6988e-18	1.29186e-16
ENSG00000101972	STAG2	1907	1793.19	1074.17	965.972	2765.71	2930.26	1906.05	-0.623096	0.0854106	-7.2953	2.97988e-13	6.93149e-12
ENSG00000102158	MAGT1	320.619	316.175	194.295	182.918	461.88	527.217	333.851	-0.636884	0.152141	-4.18614	2.83732e-05	0.000157786
ENSG00000102189	EEA1	425.055	387.866	305.321	312.399	634.389	703.911	461.49	-0.721412	0.134107	-5.37939	7.47384e-08	6.98838e-07
ENSG00000102230	PCYT1B	768.649	770.218	470.009	403.858	1170.84	1325.68	818.209	-0.698981	0.11339	-6.16437	7.07628e-10	9.43947e-09
ENSG00000102349	KLF8	288.244	251.837	224.827	218.885	451.863	440.302	312.66	-0.725656	0.156513	-4.6364	3.54527e-06	2.40997e-05
ENSG00000102531	FNDC3A	1921.62	1739.88	1448.89	1390.38	2919.3	3169.03	2098.18	-0.734753	0.0849201	-8.65229	5.04778e-18	2.35568e-16
ENSG00000102580	DNAJC3	210.961	215.992	196.145	170.586	303.839	356.253	242.296	-0.630138	0.179493	-3.51065	0.000447007	0.00185204
ENSG00000102699	PARP4	467.874	538.601	228.528	224.023	770.17	760.262	498.243	-0.602985	0.128998	-4.67437	2.94851e-06	2.03781e-05
ENSG00000102780	DGKH	184.852	181.065	126.754	140.785	461.88	356.253	241.932	-1.15878	0.18802	-6.16306	7.13504e-10	9.50935e-09
ENSG00000102781	KATNAL1	724.786	740.806	676.332	569.307	1147.46	1213.94	845.438	-0.688414	0.111589	-6.16917	6.86484e-10	9.19864e-09
ENSG00000102908	NFAT5	403.123	356.616	376.562	360.698	930.437	850.041	546.246	-1.22957	0.128467	-9.57113	1.05743e-21	8.28528e-20
ENSG00000102910	LONP2	637.06	629.593	572.708	606.301	1001.67	1044.88	748.702	-0.692752	0.108268	-6.39851	1.56899e-10	2.36653e-09
ENSG00000102935	ZNF423	111.747	98.3452	128.605	122.288	297.161	309.453	177.933	-1.53255	0.206157	-7.43388	1.05459e-13	2.62098e-12
ENSG00000103021	CCDC113	114.88	126.838	135.081	150.034	274.902	244.506	174.373	-1.10056	0.208027	-5.29047	1.22001e-07	1.09544e-06
ENSG00000103257	SLC7A5	332.107	301.469	249.808	272.322	524.206	682.898	393.802	-0.933194	0.159061	-5.8669	4.44029e-09	5.13218e-08
ENSG00000103319	EEF2K	200.517	176.47	173.015	147.979	452.976	446.988	266.324	-1.25717	0.171972	-7.31037	2.66416e-13	6.25574e-12
ENSG00000103342	GSPT1	1758.7	1670.95	1414.65	1376	2636.61	2684.79	1923.62	-0.634309	0.0793652	-7.99228	1.32462e-15	4.34354e-14
ENSG00000103404	USP31	200.517	194.852	197.071	173.669	327.211	398.278	248.6	-0.878237	0.180832	-4.85664	1.19396e-06	8.94986e-06
ENSG00000103449	SALL1	1472.55	1594.66	383.964	410.024	2499.72	2287.47	1441.4	-0.641146	0.0915755	-7.00128	2.5363e-12	5.13712e-11
ENSG00000103489	XYLT1	782.226	738.968	364.534	404.886	1327.76	1458.44	846.137	-0.874391	0.108044	-8.09289	5.82668e-16	2.01725e-14
ENSG00000103742	IGDCC4	364.482	371.322	278.49	336.035	651.083	591.209	432.103	-0.754434	0.142556	-5.29221	1.20846e-07	1.08637e-06
ENSG00000103942	HOMER2	311.219	289.521	337.703	320.62	436.282	496.653	365.333	-0.63754	0.14962	-4.26106	2.03457e-05	0.000117352
ENSG00000103994	ZNF106	945.146	874.077	695.761	656.655	1567.05	1498.56	1039.54	-0.753278	0.0982552	-7.66655	1.7669e-14	4.97238e-13
ENSG00000104067	TJP1	645.415	580.88	321.049	324.731	1335.56	1446.98	775.769	-1.18391	0.110966	-10.6692	1.41899e-26	1.88612e-24
ENSG00000104219	ZDHHC2	452.208	442.094	309.022	321.648	796.882	862.458	530.718	-0.892846	0.124214	-7.18799	6.57511e-13	1.46095e-11
ENSG00000104290	FZD3	1888.2	1624.99	1605.25	1584.6	3383.41	3748.78	2305.87	-1.02295	0.0899379	-11.374	5.63371e-30	1.16485e-27
ENSG00000104320	NBN	428.188	383.271	294.218	306.234	714.522	614.131	456.761	-0.711181	0.138983	-5.11704	3.10362e-07	2.58843e-06
ENSG00000104331	BPNT2	1523.72	1397.05	1152.82	1184.86	2129.1	2383.94	1628.58	-0.629135	0.0911409	-6.90288	5.09584e-12	9.82666e-11
ENSG00000104332	SFRP1	6340.31	5995.38	1540.48	1447.93	11796.3	11802.2	6487.1	-0.936057	0.0647573	-14.4548	2.33652e-47	1.73919e-44
ENSG00000104447	TRPS1	184.852	148.896	106.4	98.6524	398.441	439.347	229.431	-1.33189	0.186468	-7.14269	9.15207e-13	1.98462e-11
ENSG00000104490	NCALD	317.486	304.227	533.849	485.041	933.776	850.997	570.896	-1.52126	0.128489	-11.8396	2.43585e-32	6.25215e-30
ENSG00000104635	SLC39A14	227.671	236.212	237.78	262.045	378.407	332.376	279.082	-0.613523	0.167547	-3.6618	0.000250451	0.00110473
ENSG00000104765	BNIP3L	3278.25	3023.89	2121.52	2090.2	4749.01	5223.46	3414.39	-0.662899	0.076966	-8.61288	7.12471e-18	3.23371e-16
ENSG00000104888	SLC17A7	40.7301	35.8454	127.68	112.012	279.354	150.906	124.421	-2.4886	0.315298	-7.89283	2.95403e-15	9.25825e-14
ENSG00000104894	CD37	83.5488	81.8012	40.7094	39.0499	156.928	148.996	91.8389	-0.887358	0.26831	-3.30721	0.000942316	0.00358238
ENSG00000104967	NOVA2	1470.46	1488.96	1505.32	1546.58	2387.31	2534.84	1822.25	-0.734308	0.0815146	-9.00829	2.09287e-19	1.19833e-17
ENSG00000105220	GPI	1387.96	1301.47	1458.14	1502.39	2221.47	2148.03	1669.91	-0.700517	0.0841599	-8.32365	8.52956e-17	3.29817e-15
ENSG00000105281	SLC1A5	134.723	126.838	84.1945	90.4314	214.802	210.123	143.518	-0.700651	0.218092	-3.21264	0.0013152	0.00478363
ENSG00000105355	PLIN3	160.832	177.389	82.3441	97.6248	290.483	276.98	180.942	-0.744726	0.198702	-3.74796	0.000178278	0.000817657
ENSG00000105376	ICAM5	18.7985	15.6249	39.7842	34.9394	47.8574	39.1592	32.6939	-1.33892	0.479226	-2.79393	0.00520722	0.0159211
ENSG00000105426	PTPRS	3814	3914.51	3748.04	3718.99	6265.98	6580.66	4673.7	-0.733199	0.0658989	-11.1261	9.36243e-29	1.62068e-26
ENSG00000105479	ODAD1	18.7985	26.6543	36.0834	44.1881	95.7148	31.5184	42.1596	-1.47172	0.506066	-2.90817	0.00363554	0.011687
ENSG00000105514	RAB3D	75.194	83.6394	73.0919	65.7683	125.765	233.045	109.417	-1.17913	0.300266	-3.92695	8.60284e-05	0.000426759
ENSG00000105738	SIPA1L3	243.336	230.698	194.295	207.581	393.989	424.066	282.327	-0.788821	0.162556	-4.8526	1.21851e-06	9.11096e-06
ENSG00000105810	CDK6	436.543	408.087	186.893	196.277	626.598	1042.02	482.736	-0.983182	0.306353	-3.20931	0.00133052	0.00483227
ENSG00000105855	ITGB8	907.549	844.666	550.503	537.45	1833.05	1710.59	1063.97	-1.0163	0.0976801	-10.4044	2.36807e-25	2.75417e-23
ENSG00000105866	SP4	576.487	513.785	346.955	353.504	890.37	980.89	610.332	-0.781476	0.12154	-6.42978	1.27786e-10	1.94714e-09
ENSG00000105877	DNAH11	40.7301	41.3601	52.7372	38.0223	107.957	73.5429	59.0583	-1.14026	0.362934	-3.14178	0.00167923	0.00591264
ENSG00000105939	ZC3HAV1	46.9962	55.1468	23.1304	10.2763	179.187	168.098	80.4725	-1.76239	0.312724	-5.6356	1.7445e-08	1.82633e-07
ENSG00000105968	H2AZ2	3916.35	3945.76	1893.91	1886.73	5602.66	6244.46	3914.98	-0.591924	0.0733424	-8.07069	6.98998e-16	2.40323e-14
ENSG00000106261	ZKSCAN1	2199.42	2085.47	1545.11	1449.98	3489.14	3562.53	2388.61	-0.719213	0.0768299	-9.3611	7.89113e-21	5.43867e-19
ENSG00000106278	PTPRZ1	6621.25	6204.02	4274.49	4228.69	12288.2	12071.5	7614.7	-0.925705	0.0627579	-14.7504	3.05794e-49	2.52909e-46
ENSG00000106299	WASL	1036.01	924.629	830.842	788.192	1393.43	1573.05	1091.03	-0.599331	0.104075	-5.75864	8.47943e-09	9.3784e-08
ENSG00000106460	TMEM106B	873.085	759.188	982.578	893.01	1677.24	1739.24	1154.06	-1.06733	0.102354	-10.4279	1.84982e-25	2.20306e-23
ENSG00000106571	GLI3	895.017	839.151	598.614	635.075	3007.23	2935.99	1485.18	-1.77767	0.0885257	-20.0808	1.08541e-89	4.03962e-86
ENSG00000106609	TMEM248	821.912	826.284	725.368	764.556	1316.64	1345.74	966.749	-0.691978	0.0980334	-7.05859	1.68195e-12	3.4971e-11
ENSG00000106624	AEBP1	432.365	443.013	278.49	236.355	802.446	619.862	468.755	-0.698056	0.150056	-4.65196	3.28801e-06	2.24947e-05
ENSG00000106689	LHX2	732.097	713.233	746.648	800.523	1277.68	1352.43	937.101	-0.864558	0.101777	-8.49459	1.98634e-17	8.57118e-16
ENSG00000106714	CNTNAP3	62.6616	42.2792	67.5406	78.0998	162.493	91.6899	84.1273	-1.27682	0.339228	-3.76389	0.000167289	0.000771746
ENSG00000106799	TGFBR1	1513.28	1404.41	843.795	786.136	2991.64	3630.35	1861.6	-1.18363	0.0996733	-11.8751	1.59456e-32	4.39597e-30
ENSG00000107104	KANK1	124.279	147.058	160.062	143.868	218.141	202.482	165.982	-0.629007	0.212164	-2.96473	0.00302952	0.0100023
ENSG00000107186	MPDZ	1684.55	1734.37	1094.53	1076.96	3253.19	2950.31	1965.65	-0.858753	0.0828963	-10.3594	3.79466e-25	4.37916e-23
ENSG00000107290	SETX	1016.16	1019.3	852.122	791.275	1699.49	1574.01	1158.73	-0.684815	0.0952877	-7.18681	6.63237e-13	1.47148e-11
ENSG00000107560	RAB11FIP2	405.212	415.44	523.671	571.362	749.024	795.601	576.718	-0.91272	0.123299	-7.40247	1.33673e-13	3.27841e-12
ENSG00000107719	PALD1	97.1255	96.507	74.0171	90.4314	217.028	186.245	126.892	-1.05683	0.240498	-4.39432	1.11122e-05	6.81049e-05
ENSG00000107731	UNC5B	36.5526	32.169	76.7928	46.2433	127.991	65.9021	64.2751	-1.49278	0.398631	-3.74478	0.000180555	0.000826799
ENSG00000107736	CDH23	198.429	164.521	222.051	262.045	658.874	418.335	320.709	-1.56902	0.20525	-7.64443	2.09871e-14	5.80733e-13
ENSG00000107779	BMPR1A	662.125	653.49	564.381	516.898	1049.52	1059.21	750.938	-0.680884	0.108383	-6.2822	3.33809e-10	4.70784e-09
ENSG00000107929	LARP4B	623.483	674.63	589.362	584.721	1021.7	963.699	742.932	-0.611504	0.109923	-5.56304	2.65121e-08	2.69312e-07
ENSG00000108001	EBF3	30.2865	30.3308	156.361	177.78	94.6019	100.286	98.2743	-1.68578	0.309168	-5.45262	4.96345e-08	4.7981e-07
ENSG00000108091	CCDC6	649.592	611.211	489.438	451.129	1046.19	1082.13	721.615	-0.756396	0.110876	-6.82199	8.97898e-12	1.65e-10
ENSG00000108256	NUFIP2	2300.73	2143.37	1612.65	1669.9	3321.08	3793.67	2473.57	-0.679947	0.0852564	-7.97532	1.5198e-15	4.96169e-14
ENSG00000108306	FBXL20	560.822	545.954	637.473	577.528	803.559	876.784	667.02	-0.603637	0.117566	-5.13444	2.8299e-07	2.38285e-06
ENSG00000108370	RGS9	110.702	137.867	18.5043	11.3039	223.706	172.874	112.493	-0.669303	0.261518	-2.5593	0.0104883	0.0290545
ENSG00000108510	MED13	1843.3	1627.75	1258.29	1111.89	3610.45	3360.05	2135.29	-1.00637	0.0911368	-11.0424	2.38502e-28	3.98942e-26
ENSG00000108582	CPD	963.945	893.379	903.934	886.844	1775.18	1758.34	1196.94	-0.92865	0.0926485	-10.0234	1.20332e-23	1.14833e-21
ENSG00000108679	LGALS3BP	552.467	537.682	581.96	692.622	1156.37	962.744	747.307	-0.957873	0.127103	-7.53617	4.83963e-14	1.28887e-12
ENSG00000108984	MAP2K6	949.324	842.828	708.714	710.092	1555.92	1703.9	1078.46	-0.864927	0.101642	-8.50957	1.74574e-17	7.57693e-16
ENSG00000109107	ALDOC	179.63	134.191	100.848	130.509	477.461	425.021	241.277	-1.52714	0.196612	-7.7673	8.01796e-15	2.39205e-13
ENSG00000109133	TMEM33	608.862	503.675	527.372	497.373	952.696	1052.52	690.417	-0.852696	0.124003	-6.87641	6.13807e-12	1.16553e-10
ENSG00000109458	GAB1	593.197	597.424	226.678	201.415	902.613	951.282	578.768	-0.639261	0.119206	-5.36264	8.20132e-08	7.59285e-07
ENSG00000109586	GALNT7	289.288	311.58	253.509	242.521	469.67	514.8	346.895	-0.71236	0.149487	-4.76537	1.8851e-06	1.35181e-05
ENSG00000109787	KLF3	457.43	420.035	426.524	456.267	691.15	683.854	522.543	-0.648996	0.126245	-5.14076	2.73629e-07	2.31581e-06
ENSG00000109814	UGDH	392.68	353.859	212.799	233.272	661.1	736.384	431.682	-0.906811	0.139536	-6.49876	8.09857e-11	1.27311e-09
ENSG00000109861	CTSC	260.046	291.359	411.72	476.82	436.282	458.449	389.113	-0.697345	0.150795	-4.62445	3.7559e-06	2.53809e-05
ENSG00000109906	ZBTB16	13.5767	15.6249	47.1859	54.4644	145.798	136.58	68.8716	-3.26863	0.386233	-8.46282	2.6098e-17	1.09443e-15
ENSG00000110090	CPT1A	229.759	226.102	213.725	228.134	339.454	372.49	268.277	-0.644563	0.166898	-3.86202	0.000112453	0.000541075
ENSG00000110092	CCND1	77.2827	67.0953	249.808	304.178	281.58	178.604	193.091	-1.67053	0.248863	-6.71264	1.91138e-11	3.36345e-10
ENSG00000110318	CEP126	147.255	134.191	204.472	161.338	258.207	184.335	181.633	-0.650431	0.225805	-2.8805	0.00397041	0.0126136
ENSG00000110344	UBE4A	676.746	551.468	485.738	423.383	919.308	987.576	674.036	-0.63706	0.128146	-4.97135	6.64889e-07	5.20136e-06
ENSG00000110367	DDX6	1555.05	1404.41	1003.86	1061.54	3855.3	4599.77	2246.66	-1.51572	0.0959147	-15.8028	2.97691e-56	3.16552e-53
ENSG00000110395	CBL	915.904	821.688	562.53	504.566	1971.06	1787	1093.79	-1.11332	0.104121	-10.6925	1.10324e-26	1.49308e-24
ENSG00000110422	HIPK3	433.41	409.925	353.432	400.775	611.017	790.825	499.897	-0.735788	0.146995	-5.00554	5.57063e-07	4.43951e-06
ENSG00000110436	SLC1A2	783.27	790.438	895.607	882.734	1303.28	1312.31	994.607	-0.732928	0.0966957	-7.57974	3.46251e-14	9.32123e-13
ENSG00000111224	PARP11	434.454	450.366	274.789	280.543	708.957	694.36	473.911	-0.664709	0.127411	-5.21706	1.81785e-07	1.59472e-06
ENSG00000111371	SLC38A1	4465.69	4263.77	3731.39	3629.59	6481.9	6929.27	4916.93	-0.619939	0.0682168	-9.08778	1.01077e-19	5.94758e-18
ENSG00000111728	ST8SIA1	355.083	342.83	324.75	340.145	568.724	558.735	415.044	-0.692228	0.136428	-5.07393	3.8968e-07	3.19976e-06
ENSG00000111860	CEP85L	320.619	258.271	322.9	309.316	531.996	576.882	386.664	-0.941391	0.151872	-6.19859	5.69702e-10	7.73828e-09
ENSG00000111961	SASH1	99.2143	116.727	125.829	134.619	184.752	231.135	148.713	-0.945694	0.229626	-4.1184	3.81506e-05	0.000205629
ENSG00000112144	CILK1	417.744	379.594	190.594	189.084	743.459	780.319	450.132	-0.936051	0.132668	-7.05558	1.71881e-12	3.56875e-11
ENSG00000112159	MDN1	675.701	645.218	566.231	523.063	1197.55	913.078	753.473	-0.674678	0.131014	-5.14967	2.60942e-07	2.22234e-06
ENSG00000112182	BACH2	1423.46	1401.65	1395.22	1325.64	2231.49	2276.96	1675.74	-0.674633	0.0824655	-8.18079	2.81989e-16	1.03654e-14
ENSG00000112218	GPR63	189.029	171.874	116.577	105.846	247.078	300.857	188.544	-0.605791	0.20008	-3.02774	0.00246391	0.00833073
ENSG00000112234	FBXL4	158.743	149.816	155.436	139.758	224.819	300.857	188.238	-0.772516	0.209941	-3.67968	0.000233529	0.00103808
ENSG00000112249	ASCC3	568.132	502.755	649.5	649.462	879.241	888.246	689.556	-0.724539	0.115175	-6.29076	3.1592e-10	4.48853e-09
ENSG00000112276	BVES	77.2827	68.0144	45.3355	28.7736	111.296	142.31	78.8355	-0.807758	0.309022	-2.61391	0.00895121	0.0253726
ENSG00000112309	B3GAT2	227.671	177.389	332.152	332.952	406.232	462.27	323.111	-1.10548	0.168757	-6.55068	5.72756e-11	9.24796e-10
ENSG00000112379	ARFGEF3	190.074	152.573	283.116	284.653	419.587	342.882	278.814	-1.15519	0.181461	-6.36605	1.93953e-10	2.87301e-09
ENSG00000112394	SLC16A10	60.5729	43.1984	47.1859	55.492	155.815	107.927	78.3651	-1.34744	0.32396	-4.15929	3.19236e-05	0.000175497
ENSG00000112406	HECA	272.578	262.867	240.556	240.465	452.976	524.351	332.299	-0.870182	0.154874	-5.61865	1.92454e-08	2.00635e-07
ENSG00000112419	PHACTR2	38.6413	45.0366	30.5321	33.9118	131.33	100.286	63.2895	-1.46345	0.33981	-4.30667	1.6573e-05	9.75573e-05
ENSG00000112531	QKI	7182.07	6772.95	3115.2	2994.51	11662.7	12192.8	7320.05	-0.773837	0.0646151	-11.9761	4.74102e-33	1.3573e-30
ENSG00000112715	VEGFA	1230.26	1086.39	339.554	388.444	2796.88	2815.64	1442.86	-1.27771	0.0947749	-13.4815	2.01031e-41	1.15106e-38
ENSG00000112851	ERBIN	1102.84	1029.41	605.09	570.334	1899.83	1953.19	1193.45	-0.854491	0.0927997	-9.2079	3.3256e-20	2.06284e-18
ENSG00000112852	PCDHB2	331.062	295.955	149.885	194.222	594.322	640.874	367.72	-0.980118	0.155183	-6.3159	2.68589e-10	3.87826e-09
ENSG00000112893	MAN2A1	350.905	308.822	194.295	163.393	557.595	445.078	336.681	-0.603187	0.165963	-3.63447	0.000278553	0.00121501
ENSG00000112902	SEMA5A	605.729	604.777	204.472	224.023	1222.03	1451.76	718.799	-1.14442	0.119949	-9.54089	1.41614e-21	1.08113e-19
ENSG00000112996	MRPS30	452.208	451.285	409.87	368.919	766.832	826.164	545.88	-0.818934	0.125034	-6.54967	5.76626e-11	9.30035e-10
ENSG00000113209	PCDHB5	719.564	600.181	27.7564	27.746	1382.3	1461.31	703.143	-1.10948	0.12075	-9.1882	3.99476e-20	2.46764e-18
ENSG00000113248	PCDHB15	455.341	452.204	366.385	353.504	752.363	816.613	532.735	-0.790721	0.124077	-6.37283	1.85569e-10	2.76811e-09
ENSG00000113269	RNF130	1409.89	1339.15	931.691	965.972	2071.22	2120.33	1473.04	-0.609211	0.0856157	-7.11565	1.11387e-12	2.36213e-11
ENSG00000113273	ARSB	216.183	231.617	152.66	184.973	439.62	438.392	277.241	-0.970402	0.167499	-5.79346	6.89489e-09	7.73506e-08
ENSG00000113300	CNOT6	1347.23	1316.17	792.909	769.694	2030.04	2127.97	1397.34	-0.64321	0.0865572	-7.43105	1.07739e-13	2.67319e-12
ENSG00000113319	RASGRF2	40.7301	22.9779	50.8868	44.1881	93.4889	44.8898	49.5269	-1.12012	0.438968	-2.55171	0.0107196	0.0296072
ENSG00000113361	CDH6	123.235	87.3158	157.286	194.222	307.178	238.776	184.669	-1.37749	0.231214	-5.95766	2.55868e-09	3.10948e-08
ENSG00000113441	LNPEP	369.704	341.91	314.573	308.289	720.087	721.103	462.611	-1.01922	0.131242	-7.76596	8.1029e-15	2.41256e-13
ENSG00000113532	ST8SIA4	205.739	177.389	160.062	184.973	311.63	363.894	233.948	-0.82183	0.186012	-4.41815	9.95473e-06	6.16456e-05
ENSG00000113569	NUP155	509.648	513.785	295.143	256.907	973.843	961.788	585.186	-0.919179	0.120178	-7.64848	2.03371e-14	5.63797e-13
ENSG00000113594	LIFR	422.966	432.903	278.49	354.532	832.496	952.237	545.604	-1.06099	0.13802	-7.68722	1.50367e-14	4.31311e-13
ENSG00000113645	WWC1	100.259	113.97	137.857	159.283	304.952	205.347	170.278	-1.24677	0.236618	-5.26913	1.37074e-07	1.22412e-06
ENSG00000113658	SMAD5	844.888	828.122	581.035	553.892	1579.29	1416.42	967.275	-0.839794	0.102262	-8.21218	2.17201e-16	8.10395e-15
ENSG00000114023	FAM162A	320.619	298.712	362.684	361.726	584.306	538.678	411.121	-0.858637	0.140162	-6.12602	9.01066e-10	1.18605e-08
ENSG00000114126	TFDP2	1292.92	1240.8	483.887	507.649	1886.47	2322.81	1289.09	-0.733641	0.106214	-6.90722	4.94228e-12	9.54289e-11
ENSG00000114127	XRN1	665.258	561.579	575.483	546.699	980.52	1044.88	729.07	-0.725608	0.11805	-6.14663	7.91484e-10	1.04829e-08
ENSG00000114268	PFKFB4	317.486	323.528	383.039	382.278	535.335	458.449	400.019	-0.630479	0.144973	-4.34893	1.36805e-05	8.22542e-05
ENSG00000114302	PRKAR2A	715.387	729.777	684.659	622.743	1177.51	1262.65	865.454	-0.756158	0.105723	-7.15226	8.53588e-13	1.86052e-11
ENSG00000114315	HES1	128.456	118.566	227.603	303.151	324.985	401.143	250.651	-1.55884	0.201877	-7.7217	1.1479e-14	3.34419e-13
ENSG00000114331	ACAP2	638.104	587.314	552.353	498.4	1074.01	954.148	717.388	-0.726732	0.117815	-6.16841	6.89817e-10	9.23498e-09
ENSG00000114346	ECT2	986.921	787.681	329.376	360.698	1328.88	1379.17	862.12	-0.611652	0.118424	-5.16494	2.4051e-07	2.06011e-06
ENSG00000114439	BBX	671.524	627.755	482.962	441.881	1301.05	1243.54	794.786	-0.970128	0.108186	-8.96718	3.04202e-19	1.67109e-17
ENSG00000114739	ACVR2B	1443.31	1479.77	1344.34	1335.92	2597.66	2766.93	1827.99	-0.876186	0.0815159	-10.7487	6.0135e-27	8.44557e-25
ENSG00000114796	KLHL24	471.007	502.755	469.084	447.019	1147.46	1333.32	728.442	-1.34945	0.118842	-11.355	7.00706e-30	1.40965e-27
ENSG00000114805	PLCH1	496.071	393.381	300.695	341.173	854.756	779.364	527.573	-0.879173	0.14047	-6.25878	3.88008e-10	5.42373e-09
ENSG00000114933	INO80D	192.162	172.793	174.866	157.227	497.495	452.719	274.544	-1.38131	0.170103	-8.12042	4.64563e-16	1.62346e-14
ENSG00000114978	MOB1A	1023.47	917.276	606.941	688.512	1688.37	1928.35	1142.15	-0.899743	0.107196	-8.39344	4.72118e-17	1.90472e-15
ENSG00000114999	TTL	1077.78	1025.73	742.022	721.396	1654.98	1655.19	1146.18	-0.65461	0.0920319	-7.11285	1.13667e-12	2.40363e-11
ENSG00000115020	PIKFYVE	1002.59	948.526	901.159	877.595	1636.06	1563.5	1154.9	-0.713761	0.0934455	-7.63826	2.20175e-14	6.06991e-13
ENSG00000115084	SLC35F5	719.564	653.49	661.528	638.158	1119.64	981.846	795.705	-0.613817	0.113486	-5.40876	6.34618e-08	6.01372e-07
ENSG00000115109	EPB41L5	789.537	802.387	555.129	582.666	1139.67	1328.55	866.323	-0.633808	0.109853	-5.7696	7.94596e-09	8.84753e-08
ENSG00000115252	PDE1A	48.0406	63.4189	90.671	96.5972	202.559	82.1388	97.2376	-1.34903	0.551551	-2.44589	0.0144495	0.0379584
ENSG00000115306	SPTBN1	2202.56	2074.44	1833.77	1847.68	3617.13	3904.46	2580.01	-0.815279	0.0774899	-10.5211	6.90643e-26	8.56801e-24
ENSG00000115457	IGFBP2	1455.84	1391.54	893.757	1036.88	2415.13	2429.78	1603.82	-0.767224	0.0907709	-8.45232	2.85579e-17	1.19422e-15
ENSG00000115461	IGFBP5	805.202	761.026	310.872	346.311	1878.68	1990.43	1015.42	-1.30572	0.10033	-13.0143	1.01527e-38	4.72322e-36
ENSG00000115464	USP34	1775.41	1769.29	1611.72	1683.26	2883.69	2642.77	2061.02	-0.640134	0.0814139	-7.86272	3.75887e-15	1.16096e-13
ENSG00000115468	EFHD1	109.658	102.022	101.774	126.398	198.107	176.694	135.775	-0.823918	0.234607	-3.51191	0.000444899	0.00184439
ENSG00000115507	OTX1	38.6413	29.4116	188.744	167.504	221.48	182.425	138.034	-2.57453	0.276911	-9.29732	1.44028e-20	9.52955e-19
ENSG00000115548	KDM3A	1699.17	1639.7	1438.71	1377.02	2653.3	2624.62	1905.42	-0.660838	0.079367	-8.32636	8.33695e-17	3.24053e-15
ENSG00000115904	SOS1	1152.97	1055.14	903.934	933.087	1729.54	1879.64	1275.72	-0.710305	0.0945756	-7.51045	5.89247e-14	1.53897e-12
ENSG00000116117	PARD3B	198.429	176.47	226.678	239.438	363.939	397.323	267.046	-1.02476	0.171231	-5.98464	2.16873e-09	2.67267e-08
ENSG00000116127	ALMS1	695.544	679.225	493.139	453.185	1283.25	1248.32	808.776	-0.88087	0.105427	-8.35525	6.52961e-17	2.59217e-15
ENSG00000116183	PAPPA2	35.5083	35.8454	53.6624	56.5196	114.635	99.3307	65.9169	-1.58243	0.334335	-4.73306	2.21157e-06	1.57004e-05
ENSG00000116191	RALGPS2	824.001	740.806	794.759	704.954	1158.59	1243.54	911.11	-0.619976	0.109242	-5.67526	1.38476e-08	1.47249e-07
ENSG00000116199	FAM20B	1010.94	1011.94	844.721	770.722	1520.31	1651.37	1135	-0.6495	0.0971975	-6.68227	2.35267e-11	4.06313e-10
ENSG00000116574	RHOU	217.227	186.58	184.118	171.614	409.57	284.621	242.288	-0.780128	0.20085	-3.88413	0.000102695	0.000499127
ENSG00000116678	LEPR	51.1737	56.066	76.7928	65.7683	114.635	121.298	80.9557	-1.13664	0.297492	-3.82074	0.000133054	0.000630818
ENSG00000116747	RO60	715.387	590.99	543.101	543.616	1067.33	1143.26	767.281	-0.761314	0.117751	-6.46547	1.00985e-10	1.55789e-09
ENSG00000116984	MTR	700.766	603.858	615.268	608.357	1096.27	1024.83	774.89	-0.702159	0.11355	-6.18371	6.26111e-10	8.45052e-09
ENSG00000117000	RLF	743.585	680.144	558.829	549.782	1058.43	1114.6	784.229	-0.611514	0.107858	-5.66961	1.43121e-08	1.5208e-07
ENSG00000117036	ETV3	342.55	290.44	223.902	212.719	440.733	535.813	341.026	-0.629208	0.161201	-3.90326	9.49051e-05	0.000465673
ENSG00000117154	IGSF21	53.2624	54.2277	184.118	251.769	102.393	104.106	124.979	-0.941841	0.276053	-3.41181	0.000645331	0.00257148
ENSG00000117266	CDK18	98.1699	89.1541	111.026	125.371	408.457	234	177.696	-1.77593	0.256397	-6.92648	4.31435e-12	8.40678e-11
ENSG00000117280	RAB29	81.4601	102.941	115.652	107.901	146.911	137.535	115.4	-0.620875	0.252418	-2.45971	0.0139049	0.0367742
ENSG00000117394	SLC2A1	563.955	543.196	552.353	531.284	960.487	1068.76	703.339	-0.875563	0.114434	-7.65121	1.99093e-14	5.55038e-13
ENSG00000117523	PRRC2C	2502.29	2494.48	2108.56	2051.15	4627.7	4327.57	3018.62	-0.841418	0.0727385	-11.5677	6.00639e-31	1.39714e-28
ENSG00000117713	ARID1A	3112.19	3125.91	2293.61	2259.76	4863.65	4880.57	3422.61	-0.643431	0.067335	-9.55566	1.22799e-21	9.52276e-20
ENSG00000117724	CENPF	2749.8	2564.33	721.667	640.213	4914.85	5681.91	2878.79	-0.996451	0.0883446	-11.2791	1.66365e-29	3.21646e-27
ENSG00000118058	KMT2A	1876.72	1738.96	1408.18	1368.8	3110.73	2601.7	2017.51	-0.659427	0.0945956	-6.97101	3.14672e-12	6.27848e-11
ENSG00000118217	ATF6	321.663	345.587	460.757	459.35	775.735	790.825	525.653	-1.23037	0.126607	-9.71799	2.52727e-22	2.06723e-20
ENSG00000118260	CREB1	1436	1431.06	827.142	782.026	2095.71	2457.48	1504.9	-0.668255	0.095813	-6.97458	3.0679e-12	6.13868e-11
ENSG00000118276	B4GALT6	396.857	374.079	459.832	374.057	690.037	523.396	469.71	-0.652731	0.157697	-4.13916	3.48585e-05	0.00018967
ENSG00000118482	PHF3	1472.55	1361.21	1228.68	1217.74	2027.82	2257.86	1594.31	-0.59818	0.0903019	-6.62422	3.49093e-11	5.83927e-10
ENSG00000118596	SLC16A7	123.235	115.808	80.4936	83.238	314.969	321.87	173.269	-1.41493	0.203244	-6.96174	3.36089e-12	6.6534e-11
ENSG00000118689	FOXO3	617.217	610.292	453.355	486.069	1095.16	1174.78	739.477	-0.887693	0.110009	-8.06926	7.07239e-16	2.42596e-14
ENSG00000118707	TGIF2	357.171	364.888	157.286	155.172	617.695	738.294	398.418	-0.910465	0.145478	-6.25843	3.88874e-10	5.43073e-09
ENSG00000118816	CCNI	4822.86	4388.77	3257.68	3152.77	6707.83	7655.15	4997.51	-0.641477	0.0794306	-8.07595	6.69518e-16	2.3072e-14
ENSG00000118922	KLF12	1926.85	1873.15	1135.24	1029.68	3066.21	3322.8	2058.99	-0.750226	0.0836976	-8.96353	3.14433e-19	1.72094e-17
ENSG00000118971	CCND2	1442.26	1406.24	842.87	790.247	3229.82	3679.06	1898.42	-1.27904	0.0890265	-14.3669	8.34471e-47	5.64671e-44
ENSG00000118985	ELL2	81.4601	79.9629	56.4381	61.6578	181.413	138.49	99.9036	-0.984095	0.270446	-3.63879	0.000273923	0.00119692
ENSG00000119042	SATB2	39.6857	51.4704	35.1581	14.3868	156.928	126.074	70.6171	-1.629	0.355669	-4.58011	4.64729e-06	3.08582e-05
ENSG00000119285	HEATR1	550.378	537.682	380.263	362.753	927.098	905.437	610.602	-0.752129	0.115566	-6.50823	7.60405e-11	1.20299e-09
ENSG00000119314	PTBP3	685.101	618.564	655.977	610.412	1017.25	1191.01	796.386	-0.762639	0.117488	-6.49119	8.51599e-11	1.3303e-09
ENSG00000119408	NEK6	684.056	638.784	295.143	252.797	956.035	1032.47	643.214	-0.589371	0.119238	-4.94282	7.70022e-07	5.95497e-06
ENSG00000119508	NR4A3	30.2865	31.2499	47.1859	55.492	91.263	55.396	51.8122	-1.24663	0.395021	-3.15586	0.00160026	0.00567216
ENSG00000119547	ONECUT2	204.695	168.198	147.109	197.305	303.839	320.915	223.677	-0.747506	0.197236	-3.78991	0.000150704	0.00070198
ENSG00000119661	DNAL1	406.256	360.293	313.648	307.261	671.117	687.674	457.708	-0.827691	0.133272	-6.21053	5.28065e-10	7.24544e-09
ENSG00000119711	ALDH6A1	185.896	147.977	125.829	104.818	414.022	455.584	239.021	-1.38519	0.187558	-7.38542	1.51976e-13	3.69082e-12
ENSG00000119900	OGFRL1	149.344	140.624	134.156	139.758	313.856	327.6	200.89	-1.14693	0.189911	-6.03928	1.54806e-09	1.94317e-08
ENSG00000120137	PANK3	4053.16	3849.25	3237.32	3121.94	6347.23	7043.88	4608.8	-0.76148	0.073542	-10.3544	3.99838e-25	4.57876e-23
ENSG00000120162	MOB3B	529.491	472.425	233.154	224.023	953.809	1173.82	597.787	-1.089	0.133189	-8.17639	2.92481e-16	1.0672e-14
ENSG00000120278	PLEKHG1	452.208	424.631	277.564	280.543	999.441	912.123	557.752	-1.12438	0.123562	-9.09972	9.05614e-20	5.34995e-18
ENSG00000120324	PCDHB10	91.9037	107.536	47.1859	45.2157	185.865	191.021	111.455	-0.916228	0.247179	-3.70674	0.000209947	0.000944824
ENSG00000120328	PCDHB12	24.0203	22.0587	18.5043	11.3039	47.8574	66.8572	31.767	-1.32066	0.475057	-2.78	0.0054359	0.0165152
ENSG00000120549	KIAA1217	92.9481	117.647	77.718	88.3761	342.793	261.698	163.53	-1.51545	0.229815	-6.59425	4.27419e-11	7.03183e-10
ENSG00000120693	SMAD9	169.186	132.352	186.893	191.139	362.826	371.535	235.655	-1.28837	0.18597	-6.92784	4.27311e-12	8.33732e-11
ENSG00000120733	KDM3B	1925.8	1970.58	1242.56	1073.87	3062.87	3179.54	2075.87	-0.68002	0.0854152	-7.96134	1.70179e-15	5.49558e-14
ENSG00000120800	UTP20	363.437	320.771	189.669	208.609	603.226	584.523	378.372	-0.796956	0.144706	-5.50742	3.6413e-08	3.6187e-07
ENSG00000121039	RDH10	118.013	82.7203	97.1475	105.846	390.65	219.674	169.008	-1.60516	0.269792	-5.94961	2.68779e-09	3.23469e-08
ENSG00000121207	LRAT	21.9316	10.1103	137.857	104.818	30.05	63.0368	61.3006	-1.56649	0.460183	-3.40406	0.000663921	0.00263568
ENSG00000121879	PIK3CA	534.713	536.763	500.541	415.162	826.932	821.388	605.916	-0.621291	0.12423	-5.00115	5.69889e-07	4.52021e-06
ENSG00000121892	PDS5A	1926.85	1841.9	1459.06	1481.84	2795.76	3086.89	2098.72	-0.64331	0.0822585	-7.82059	5.25765e-15	1.60391e-13
ENSG00000122484	RPAP2	482.495	486.211	541.25	497.373	821.367	679.078	584.629	-0.629342	0.130543	-4.82095	1.42878e-06	1.05507e-05
ENSG00000122591	FAM126A	532.624	482.535	313.648	290.819	983.859	950.327	592.302	-0.930898	0.120353	-7.73472	1.03631e-14	3.04893e-13
ENSG00000122642	FKBP9	552.467	618.564	235.004	229.161	1074.01	1185.28	649.081	-0.947653	0.118976	-7.96511	1.65083e-15	5.34258e-14
ENSG00000122778	KIAA1549	1340.96	1267.46	1024.21	1028.66	2025.59	1923.58	1435.08	-0.598472	0.0872439	-6.85976	6.89785e-12	1.29468e-10
ENSG00000122884	P4HA1	380.147	376.837	261.836	282.598	682.246	787.96	461.937	-0.959126	0.136379	-7.03279	2.02447e-12	4.15128e-11
ENSG00000122966	CIT	656.903	614.887	249.808	257.935	922.646	1048.7	625.147	-0.634088	0.119858	-5.29032	1.22102e-07	1.09568e-06
ENSG00000123066	MED13L	1848.52	1714.15	1427.61	1536.31	2787.97	2829.97	2024.09	-0.657758	0.0819489	-8.02644	1.00341e-15	3.3568e-14
ENSG00000123094	RASSF8	275.711	252.756	200.772	184.973	487.478	522.441	320.689	-0.936288	0.154771	-6.04949	1.45306e-09	1.82855e-08
ENSG00000123552	USP45	180.674	148.896	175.791	167.504	237.061	278.89	198.136	-0.651245	0.199594	-3.26285	0.001103	0.00410611
ENSG00000123575	FAM199X	933.658	886.945	868.776	795.385	1406.79	1418.33	1051.65	-0.634501	0.0977423	-6.49157	8.49438e-11	1.32832e-09
ENSG00000123600	METTL8	200.517	186.58	172.09	184.973	281.58	306.588	222.055	-0.605632	0.181683	-3.33346	0.000857739	0.00329612
ENSG00000123636	BAZ2B	1320.07	1227.02	983.503	953.64	1890.92	1943.63	1386.47	-0.591105	0.0884318	-6.6843	2.32035e-11	4.02042e-10
ENSG00000123684	LPGAT1	967.078	905.327	796.61	785.109	1610.46	1793.68	1143.04	-0.86387	0.098182	-8.79866	1.38457e-18	6.91682e-17
ENSG00000123908	AGO2	920.082	837.313	703.163	693.65	1927.65	2001.9	1180.63	-1.16225	0.0947274	-12.2694	1.32203e-34	4.68595e-32
ENSG00000124145	SDC4	81.4601	68.9336	25.906	32.8841	152.476	140.4	83.6766	-0.963031	0.286296	-3.36376	0.000768875	0.00298997
ENSG00000124212	PTGIS	144.122	145.22	112.876	146.951	219.254	230.18	166.434	-0.635823	0.213238	-2.98175	0.00286608	0.00951759
ENSG00000124302	CHST8	22.9759	23.897	86.9701	107.901	119.087	81.1837	73.6692	-2.08965	0.36354	-5.74805	9.02778e-09	9.91125e-08
ENSG00000124374	PAIP2B	217.227	248.161	148.034	202.443	529.77	625.592	328.538	-1.31143	0.174392	-7.52	5.47752e-14	1.4407e-12
ENSG00000124406	ATP8A1	1145.66	1052.39	1282.35	1053.32	1673.9	1632.27	1306.65	-0.589412	0.104888	-5.61943	1.91584e-08	1.99867e-07
ENSG00000124440	HIF3A	264.223	265.624	213.725	238.41	678.907	593.119	375.668	-1.26216	0.149607	-8.43651	3.2694e-17	1.35575e-15
ENSG00000124486	USP9X	1585.34	1489.88	1221.28	1131.42	3239.84	3026.72	1949.08	-1.02711	0.0843148	-12.1819	3.88159e-34	1.2562e-31
ENSG00000124766	SOX4	12404.9	11846.5	4911.96	4918.23	18694.4	24330.3	12851.1	-0.827174	0.155622	-5.31526	1.06502e-07	9.65003e-07
ENSG00000124782	RREB1	59.5286	52.3895	24.0556	17.4697	127.991	113.657	65.8486	-1.11113	0.32241	-3.44632	0.000568281	0.00229704
ENSG00000124785	NRN1	48.0406	34.9263	210.024	209.636	273.789	170.008	157.737	-2.42235	0.281861	-8.59413	8.38981e-18	3.78482e-16
ENSG00000124920	MYRF	81.4601	72.61	82.3441	63.713	161.38	123.208	97.4525	-0.883888	0.281037	-3.14509	0.00166033	0.00585442
ENSG00000124942	AHNAK	136.811	119.485	104.549	94.5419	274.902	193.886	154.029	-0.869423	0.234186	-3.71254	0.00020519	0.00092583
ENSG00000125249	RAP2A	1501.79	1376.83	929.84	935.143	2326.09	2589.28	1609.83	-0.773244	0.0905353	-8.5408	1.33295e-17	5.8536e-16
ENSG00000125257	ABCC4	71.0165	89.1541	77.718	86.3209	343.906	212.988	146.85	-1.79116	0.264848	-6.76298	1.35181e-11	2.42171e-10
ENSG00000125337	KIF25	27.1534	21.1396	12.953	10.2763	92.3759	78.3184	40.3694	-1.82467	0.422287	-4.32092	1.55381e-05	9.19015e-05
ENSG00000125398	SOX9	2276.71	2149.81	727.218	730.644	4677.78	4955.07	2586.21	-1.12245	0.0759371	-14.7814	1.93188e-49	1.69176e-46
ENSG00000125775	SDCBP2	50.1293	26.6543	15.7286	19.525	91.263	78.3184	46.9364	-1.15019	0.404298	-2.8449	0.0044426	0.0138972
ENSG00000125834	STK35	428.188	384.19	335.853	388.444	596.548	736.384	478.268	-0.717318	0.146416	-4.89916	9.62453e-07	7.31396e-06
ENSG00000125844	RRBP1	257.957	275.734	150.81	168.531	379.52	425.976	276.421	-0.594343	0.165476	-3.59172	0.000328506	0.00140855
ENSG00000125848	FLRT3	381.192	355.697	357.133	342.201	558.707	610.311	434.207	-0.667689	0.13658	-4.88864	1.01533e-06	7.70401e-06
ENSG00000125885	MCM8	207.828	236.212	88.8206	101.735	346.132	322.825	217.259	-0.588905	0.18308	-3.21665	0.00129695	0.00472532
ENSG00000126003	PLAGL2	1239.66	1237.13	816.039	839.573	1894.26	1871.05	1316.28	-0.604214	0.0869959	-6.94532	3.77597e-12	7.40617e-11
ENSG00000126070	AGO3	445.942	363.05	448.729	462.433	883.693	729.698	555.591	-0.99666	0.141173	-7.05983	1.66708e-12	3.47103e-11
ENSG00000127022	CANX	6826.99	6485.27	5014.66	4901.79	9831.92	10209.1	7211.62	-0.590494	0.0630459	-9.36609	7.52697e-21	5.21182e-19
ENSG00000127152	BCL11B	1314.85	1351.1	1196.3	1174.58	2083.47	3002.84	1687.19	-0.932312	0.210097	-4.43754	9.09949e-06	5.69177e-05
ENSG00000127241	MASP1	595.286	632.35	698.537	663.849	1045.07	1026.74	776.972	-0.754068	0.107753	-6.9981	2.59456e-12	5.23377e-11
ENSG00000127334	DYRK2	627.661	552.388	564.381	601.163	1029.49	1222.53	766.269	-0.934964	0.121712	-7.68175	1.56931e-14	4.46699e-13
ENSG00000127863	TNFRSF19	303.909	314.337	364.534	426.466	577.628	615.086	433.66	-0.948191	0.141827	-6.68556	2.30046e-11	3.99149e-10
ENSG00000127914	AKAP9	1882.98	1838.23	1960.53	1883.64	2972.72	2878.68	2236.13	-0.652983	0.076506	-8.53505	1.40092e-17	6.0981e-16
ENSG00000127946	HIP1	1119.55	1083.64	961.298	832.38	1781.85	1769.81	1258.09	-0.68914	0.0961519	-7.16719	7.65501e-13	1.67835e-11
ENSG00000128000	ZNF780B	346.728	321.69	367.31	332.952	631.05	524.351	420.68	-0.788646	0.147479	-5.3475	8.91795e-08	8.18001e-07
ENSG00000128536	CDHR3	33.4195	36.7646	67.5406	66.7959	80.1333	57.3062	56.9934	-0.963082	0.366064	-2.63091	0.00851554	0.0243369
ENSG00000128573	FOXP2	556.644	482.535	553.278	476.82	844.739	1073.54	664.592	-0.887233	0.139146	-6.37629	1.81435e-10	2.71186e-09
ENSG00000128585	MKLN1	713.298	659.005	500.541	444.963	1155.26	1170	773.844	-0.761756	0.110233	-6.91044	4.83152e-12	9.34116e-11
ENSG00000128591	FLNC	437.587	494.483	196.145	171.614	683.359	751.666	455.809	-0.622171	0.137086	-4.53853	5.66481e-06	3.68745e-05
ENSG00000128833	MYO5C	22.9759	12.8676	12.953	13.3592	63.4389	41.0694	27.7773	-1.54935	0.523112	-2.96179	0.00305861	0.0100827
ENSG00000128881	TTBK2	501.293	532.167	389.515	382.278	858.095	774.588	572.989	-0.658024	0.122197	-5.38495	7.24662e-08	6.80633e-07
ENSG00000128923	MINDY2	390.591	350.182	370.086	378.168	722.313	774.588	497.655	-1.01709	0.130619	-7.78666	6.8802e-15	2.0692e-13
ENSG00000128989	ARPP19	3470.41	3154.4	2755.29	2703.69	4741.22	5573.98	3733.17	-0.639697	0.0857044	-7.46399	8.39411e-14	2.12161e-12
ENSG00000129003	VPS13C	1407.8	1231.61	1209.26	1191.02	2600.99	2377.25	1669.66	-0.915969	0.0926032	-9.89133	4.53967e-23	4.02274e-21
ENSG00000129038	LOXL1	49.0849	47.7939	55.5129	66.7959	110.183	86.9143	69.3809	-1.02212	0.324778	-3.14712	0.00164885	0.00582081
ENSG00000129116	PALLD	1003.63	981.614	1048.27	989.607	1884.25	1788.91	1282.71	-0.887517	0.0911035	-9.74185	1.99888e-22	1.66242e-20
ENSG00000129128	SPCS3	1234.43	1075.36	937.242	968.027	2005.56	2083.08	1383.95	-0.825323	0.0943776	-8.7449	2.23222e-18	1.07893e-16
ENSG00000129317	PUS7L	256.913	256.433	303.47	315.482	519.754	471.821	353.979	-0.948695	0.149579	-6.34243	2.26168e-10	3.2977e-09
ENSG00000129474	AJUBA	126.368	134.191	131.38	88.3761	208.124	233.045	153.581	-0.760155	0.231985	-3.27674	0.00105014	0.00393195
ENSG00000129480	DTD2	88.7706	67.0953	51.812	63.713	153.589	133.714	93.1157	-0.884679	0.281797	-3.13942	0.00169283	0.00595567
ENSG00000129521	EGLN3	50.1293	43.1984	40.7094	36.9947	91.263	85.9592	58.0423	-0.92681	0.341053	-2.71749	0.00657786	0.0194141
ENSG00000129534	MIS18BP1	608.862	569.851	174.866	144.896	1029.49	1109.83	606.299	-0.86121	0.121702	-7.0764	1.47943e-12	3.10201e-11
ENSG00000130119	GNL3L	186.941	136.029	150.81	133.592	287.144	251.192	190.951	-0.739652	0.21077	-3.50929	0.00044931	0.00185957
ENSG00000130338	TULP4	512.781	487.13	517.195	470.654	1007.23	1040.11	672.516	-1.03486	0.115229	-8.98084	2.68714e-19	1.49826e-17
ENSG00000130363	RSPH3	112.791	120.404	96.2223	122.288	254.869	204.392	151.828	-0.974505	0.229279	-4.25031	2.1348e-05	0.000122469
ENSG00000130449	ZSWIM6	1255.32	1209.55	792.909	803.606	1651.64	2122.24	1305.88	-0.616039	0.111552	-5.52243	3.34341e-08	3.35021e-07
ENSG00000130517	PGPEP1	179.63	178.308	158.212	144.896	362.826	362.939	231.135	-1.01991	0.177047	-5.76066	8.37845e-09	9.2805e-08
ENSG00000130589	HELZ2	158.743	166.36	114.727	126.398	296.048	283.666	190.99	-0.833257	0.192555	-4.32737	1.509e-05	8.95715e-05
ENSG00000130635	COL5A1	230.804	218.749	132.306	85.2932	631.05	494.743	298.824	-1.32343	0.189728	-6.97539	3.05014e-12	6.11136e-11
ENSG00000130749	ZC3H4	660.036	562.498	326.601	359.67	1082.91	1157.58	691.55	-0.876086	0.120003	-7.30056	2.86571e-13	6.70785e-12
ENSG00000130818	ZNF426	249.602	204.962	187.819	189.084	375.069	369.625	262.693	-0.714609	0.171885	-4.15748	3.21779e-05	0.000176765
ENSG00000131002	TXLNGY	1031.83	926.467	913.187	812.855	1621.59	1379.17	1114.18	-0.615477	0.110438	-5.57303	2.50341e-08	2.56139e-07
ENSG00000131016	AKAP12	1935.2	1949.44	1445.18	1433.54	2885.91	3285.55	2155.81	-0.6685	0.0843305	-7.92714	2.24247e-15	7.13326e-14
ENSG00000131127	ZNF141	439.676	420.035	372.861	354.532	772.396	840.49	533.332	-0.909164	0.125337	-7.25372	4.05465e-13	9.20145e-12
ENSG00000131263	RLIM	1056.89	951.283	690.21	627.881	1905.39	2167.13	1233.13	-1.02167	0.102835	-9.935	2.93172e-23	2.67757e-21
ENSG00000131374	TBC1D5	681.967	679.225	422.823	418.245	1305.51	1383.94	815.285	-0.982993	0.104272	-9.42723	4.21076e-21	3.01373e-19
ENSG00000131473	ACLY	5188.38	5008.25	3819.28	3941.99	7715.06	7719.14	5565.35	-0.5982	0.0632059	-9.46431	2.95505e-21	2.13553e-19
ENSG00000131711	MAP1B	6996.17	6195.75	6194.31	6158.58	19454.6	18981.7	10663.5	-1.54314	0.0684683	-22.5381	1.75795e-112	2.61706e-108
ENSG00000131724	IL13RA1	69.9722	63.4189	33.3077	36.9947	130.217	100.286	72.366	-0.787506	0.309856	-2.54152	0.0110371	0.0303378
ENSG00000132182	NUP210	690.322	644.299	577.334	553.892	987.198	1015.27	744.72	-0.586435	0.108751	-5.39246	6.95012e-08	6.55266e-07
ENSG00000132256	TRIM5	110.702	102.941	85.1197	68.8512	179.187	190.065	122.811	-0.791155	0.23969	-3.30074	0.000964302	0.00365654
ENSG00000132294	EFR3A	301.82	243.565	234.079	289.791	431.83	403.053	317.357	-0.616044	0.170159	-3.62039	0.000294159	0.00127672
ENSG00000132386	SERPINF1	57.4398	69.8527	118.427	89.4037	440.733	96.4654	145.387	-2.07611	0.846845	-2.45158	0.014223	0.0374955
ENSG00000132623	ANKEF1	86.6819	84.5585	94.3719	89.4037	150.25	131.804	106.178	-0.718553	0.25693	-2.79669	0.00516285	0.0158017
ENSG00000132669	RIN2	120.101	109.375	110.101	146.951	168.057	192.931	141.253	-0.656611	0.236651	-2.7746	0.00552699	0.0167406
ENSG00000132763	MMACHC	81.4601	79.9629	71.2415	54.4644	133.556	154.727	95.9019	-0.838638	0.273422	-3.06719	0.00216079	0.00740507
ENSG00000132849	PATJ	131.589	175.551	185.043	165.448	253.756	231.135	190.42	-0.653814	0.208062	-3.1424	0.00167571	0.00590307
ENSG00000132953	XPO4	740.452	650.733	562.53	534.367	1071.78	1135.62	782.58	-0.667904	0.111543	-5.98788	2.12589e-09	2.62205e-08
ENSG00000133056	PIK3C2B	736.274	738.049	638.398	692.622	1185.31	1183.37	862.337	-0.683986	0.103086	-6.63513	3.24219e-11	5.43544e-10
ENSG00000133124	IRS4	36.5526	44.1175	136.932	107.901	225.932	85.0041	106.073	-1.94333	0.600387	-3.2368	0.00120878	0.00445094
ENSG00000133640	LRRIQ1	103.392	120.404	131.38	154.144	178.074	159.502	141.149	-0.589251	0.231567	-2.54463	0.0109394	0.0301361
ENSG00000133657	ATP13A3	1323.2	1190.25	1129.69	1107.78	1830.82	2065.89	1441.27	-0.634241	0.0959182	-6.61231	3.78358e-11	6.29342e-10
ENSG00000133687	TMTC1	356.127	329.962	319.199	329.869	774.622	489.968	433.291	-0.881349	0.276638	-3.18592	0.00144293	0.00518237
ENSG00000133710	SPINK5	62.6616	56.9851	54.5876	65.7683	154.702	103.151	82.9759	-1.10498	0.310561	-3.55802	0.000373666	0.00158123
ENSG00000133789	SWAP70	243.336	257.352	138.782	134.619	400.667	425.976	266.789	-0.723302	0.164084	-4.40811	1.04277e-05	6.42801e-05
ENSG00000133863	TEX15	72.0609	61.5806	68.4659	80.1551	259.32	136.58	113.027	-1.56449	0.307776	-5.08321	3.71105e-07	3.05735e-06
ENSG00000134107	BHLHE40	27.1534	35.8454	25.906	24.6631	105.731	115.567	55.8111	-1.80814	0.361469	-5.00219	5.66817e-07	4.50415e-06
ENSG00000134109	EDEM1	288.244	309.741	270.163	239.438	462.993	520.531	348.518	-0.718204	0.152835	-4.69921	2.61175e-06	1.82541e-05
ENSG00000134215	VAV3	158.743	115.808	222.977	199.36	224.819	232.09	192.299	-0.739805	0.210362	-3.51682	0.000436754	0.00181518
ENSG00000134243	SORT1	1576.98	1582.71	968.699	1017.35	2500.83	2815.64	1743.7	-0.751362	0.0877705	-8.56053	1.12354e-17	5.00783e-16
ENSG00000134247	PTGFRN	628.705	621.321	377.487	368.919	1230.94	1295.12	753.748	-1.01552	0.10715	-9.47752	2.60395e-21	1.92861e-19
ENSG00000134250	NOTCH2	1643.82	1659.92	798.46	771.75	3232.04	3191	1882.83	-0.958989	0.0784159	-12.2295	2.16225e-34	7.31577e-32
ENSG00000134318	ROCK2	1075.69	1137.86	851.197	816.965	2193.65	2237.81	1385.53	-1.00098	0.0878812	-11.3901	4.68312e-30	9.81938e-28
ENSG00000134333	LDHA	2356.08	2360.28	870.627	856.015	4878.12	4758.32	2679.91	-1.03069	0.0716641	-14.3822	6.69283e-47	4.74458e-44
ENSG00000134352	IL6ST	542.023	585.476	521.821	559.03	1125.21	1093.59	737.858	-0.975411	0.110959	-8.79071	1.48618e-18	7.3749e-17
ENSG00000134363	FST	20.8872	22.9779	14.8034	16.4421	55.6482	42.0245	28.7972	-1.15009	0.484747	-2.37255	0.0176657	0.0450479
ENSG00000134369	NAV1	1641.73	1706.79	2078.03	2019.29	3277.68	2871.99	2265.92	-0.875969	0.0853944	-10.2579	1.09029e-24	1.17616e-22
ENSG00000134532	SOX5	621.395	564.336	296.069	274.377	1976.62	1715.36	908.027	-1.63894	0.112434	-14.5769	3.93741e-48	3.08506e-45
ENSG00000134569	LRP4	165.009	200.367	222.977	232.244	507.511	399.233	287.89	-1.30642	0.180645	-7.23197	4.76026e-13	1.07048e-11
ENSG00000134595	SOX3	328.974	359.374	205.398	239.438	833.609	741.16	451.325	-1.19183	0.140502	-8.48262	2.20176e-17	9.36502e-16
ENSG00000134602	STK26	399.99	354.778	363.609	370.974	540.9	611.266	440.253	-0.613059	0.139594	-4.39172	1.12459e-05	6.8755e-05
ENSG00000134852	CLOCK	405.212	358.454	341.404	316.51	574.289	612.221	434.682	-0.63792	0.138262	-4.61385	3.95277e-06	2.65905e-05
ENSG00000134909	ARHGAP32	1128.95	1066.17	963.148	1031.74	1682.8	1616.03	1248.14	-0.587856	0.0925542	-6.35148	2.13257e-10	3.13093e-09
ENSG00000134970	TMED7	654.814	656.247	447.804	467.571	1020.59	1048.7	715.954	-0.658652	0.108459	-6.07284	1.25669e-09	1.61002e-08
ENSG00000134982	APC	1857.92	1761.94	1886.51	1770.61	3072.89	3083.07	2238.82	-0.766507	0.0782689	-9.79325	1.20362e-22	1.01808e-20
ENSG00000134987	WDR36	575.443	540.439	474.635	485.041	830.27	864.368	628.366	-0.603992	0.115625	-5.2237	1.7538e-07	1.54125e-06
ENSG00000135048	CEMIP2	1285.61	1250	549.577	530.257	1853.08	2074.48	1257.17	-0.632323	0.0942566	-6.70852	1.96605e-11	3.44741e-10
ENSG00000135116	HRK	41.7744	43.1984	65.6902	62.6854	82.3593	105.061	66.7948	-1.14374	0.331559	-3.44957	0.000561474	0.0022757
ENSG00000135272	MDFIC	184.852	180.146	93.4466	112.012	298.274	310.408	196.523	-0.738598	0.190778	-3.87151	0.000108165	0.000522469
ENSG00000135333	EPHA7	841.755	783.085	882.654	795.385	1767.39	1784.13	1142.4	-1.12903	0.0978056	-11.5436	7.95372e-31	1.82165e-28
ENSG00000135540	NHSL1	431.321	404.41	247.957	172.642	760.154	789.87	467.726	-0.892077	0.149226	-5.97804	2.25839e-09	2.76713e-08
ENSG00000135547	HEY2	15.6654	12.8676	49.9616	49.3262	87.9241	71.6327	47.8963	-2.4863	0.433025	-5.7417	9.37319e-09	1.02527e-07
ENSG00000135679	MDM2	436.543	405.329	488.513	442.908	742.346	809.927	554.261	-0.884553	0.127069	-6.96123	3.37313e-12	6.65991e-11
ENSG00000135766	EGLN1	91.9037	90.9923	45.3355	76.0446	152.476	173.829	105.097	-0.836647	0.276133	-3.02987	0.0024466	0.00828162
ENSG00000135824	RGS8	180.674	181.985	178.566	166.476	424.039	274.114	234.309	-0.94134	0.210277	-4.47667	7.58151e-06	4.8151e-05
ENSG00000135837	CEP350	792.67	782.166	540.325	568.279	1381.19	1347.65	902.046	-0.793012	0.0999823	-7.93152	2.16481e-15	6.90097e-14
ENSG00000135870	RC3H1	364.482	295.955	366.385	362.753	498.607	495.698	397.313	-0.5928	0.147885	-4.00851	6.11027e-05	0.000314971
ENSG00000135913	USP37	287.199	324.447	207.248	222.996	562.046	520.531	354.078	-0.821329	0.149692	-5.48678	4.09324e-08	4.03283e-07
ENSG00000136068	FLNB	460.563	465.072	556.054	628.909	963.826	722.058	632.747	-0.862804	0.142257	-6.06512	1.31856e-09	1.67772e-08
ENSG00000136231	IGF2BP3	500.249	484.373	370.086	361.726	733.443	757.396	534.545	-0.599241	0.121785	-4.92048	8.63303e-07	6.62474e-06
ENSG00000136267	DGKB	85.6376	93.7496	109.175	94.5419	143.572	157.592	114.045	-0.747311	0.250729	-2.98055	0.00287729	0.0095463
ENSG00000136535	TBR1	60.5729	56.9851	461.682	435.715	772.396	429.796	369.525	-3.35395	0.375854	-8.92354	4.5163e-19	2.4185e-17
ENSG00000136731	UGGT1	784.315	762.865	530.148	580.611	1693.93	1579.74	988.601	-1.08105	0.100942	-10.7096	9.17913e-27	1.26527e-24
ENSG00000137124	ALDH1B1	310.175	282.168	155.436	182.918	519.754	467.045	319.583	-0.736385	0.158465	-4.647	3.36793e-06	2.29993e-05
ENSG00000137142	IGFBPL1	3852.65	3795.02	3367.78	3438.45	5629.37	6048.67	4355.32	-0.611099	0.0684777	-8.92406	4.49492e-19	2.41573e-17
ENSG00000137413	TAF8	212.005	197.61	128.605	128.454	333.889	344.792	224.226	-0.729816	0.177318	-4.11586	3.85743e-05	0.000207687
ENSG00000137571	SLCO5A1	651.681	625.917	448.729	452.157	1283.25	1394.45	809.363	-1.06874	0.10679	-10.0079	1.40726e-23	1.32594e-21
ENSG00000137642	SORL1	292.421	280.33	257.21	219.913	481.913	398.278	321.677	-0.618409	0.163675	-3.77826	0.000157926	0.000733328
ENSG00000137672	TRPC6	11.488	17.4632	40.7094	60.6301	153.589	104.106	64.6643	-3.13973	0.41943	-7.4857	7.1167e-14	1.83298e-12
ENSG00000137693	YAP1	542.023	571.689	308.096	288.764	1232.05	1233.04	695.943	-1.14559	0.111087	-10.3126	6.18128e-25	6.86722e-23
ENSG00000137812	KNL1	574.398	534.924	136.932	103.791	1118.53	1166.18	605.792	-1.04338	0.123518	-8.44721	2.98351e-17	1.24066e-15
ENSG00000137857	DUOX1	87.7263	81.8012	98.0727	123.316	138.007	130.849	109.962	-0.665663	0.259329	-2.56687	0.0102621	0.0285395
ENSG00000137959	IFI44L	196.34	182.904	169.314	164.421	636.615	501.429	308.504	-1.58452	0.172006	-9.21205	3.19961e-20	2.00266e-18
ENSG00000137965	IFI44	122.19	117.647	74.9424	76.0446	241.513	169.053	133.565	-0.772404	0.244112	-3.16414	0.00155542	0.005533
ENSG00000137992	DBT	308.086	321.69	274.789	241.493	445.185	517.666	351.485	-0.613583	0.153885	-3.98729	6.68317e-05	0.000341078
ENSG00000138018	SELENOI	760.295	784.004	839.169	791.275	1181.97	1210.12	927.804	-0.631201	0.10048	-6.28186	3.34535e-10	4.71166e-09
ENSG00000138182	KIF20B	525.313	481.616	210.024	222.996	746.798	944.597	521.891	-0.750781	0.140092	-5.3592	8.35897e-08	7.70666e-07
ENSG00000138336	TET1	413.567	352.94	287.742	254.852	761.267	827.119	482.914	-1.05382	0.137453	-7.66673	1.76433e-14	4.97238e-13
ENSG00000138376	BARD1	286.155	289.521	74.9424	64.7406	393.989	470.866	263.369	-0.588803	0.170867	-3.44598	0.000568983	0.00229925
ENSG00000138411	HECW2	212.005	205.882	292.368	292.874	393.989	355.298	292.069	-0.841541	0.163344	-5.15196	2.57781e-07	2.19919e-06
ENSG00000138439	FAM117B	662.125	602.939	512.569	487.096	1180.85	1249.27	782.476	-0.94341	0.10932	-8.62977	6.14767e-18	2.84225e-16
ENSG00000138448	ITGAV	1090.31	966.908	644.874	601.163	1652.75	1693.4	1108.23	-0.70307	0.0989153	-7.1078	1.1791e-12	2.48982e-11
ENSG00000138587	MNS1	28.1977	47.7939	14.8034	16.4421	73.4556	78.3184	43.1685	-0.991535	0.406182	-2.44111	0.0146421	0.0383966
ENSG00000138594	TMOD3	358.216	306.984	262.761	267.184	525.319	572.107	382.095	-0.725087	0.146822	-4.93855	7.87073e-07	6.08052e-06
ENSG00000138594	LOC112268148	358.216	306.984	262.761	267.184	525.319	572.107	382.095	-0.725087	0.146822	-4.93855	7.87073e-07	6.08052e-06
ENSG00000138600	SPPL2A	489.805	455.881	273.863	238.41	823.593	918.809	533.393	-0.883389	0.12948	-6.8226	8.94076e-12	1.64526e-10
ENSG00000138604	GLCE	726.875	749.078	566.231	561.086	1328.88	1352.43	880.762	-0.861092	0.100512	-8.56703	1.06191e-17	4.76164e-16
ENSG00000138653	NDST4	89.815	56.9851	89.7458	101.735	125.765	120.343	97.3982	-0.751416	0.288396	-2.6055	0.0091741	0.0259254
ENSG00000138685	FGF2	162.92	162.683	111.951	102.763	345.019	297.992	197.221	-0.980177	0.193132	-5.07517	3.87142e-07	3.18243e-06
ENSG00000138696	BMPR1B	35.5083	30.3308	44.4103	49.3262	162.493	147.086	78.1923	-2.23589	0.318618	-7.01746	2.25939e-12	4.59502e-11
ENSG00000138767	CNOT6L	437.587	470.586	390.44	337.062	931.55	953.193	586.736	-1.05262	0.123773	-8.50443	1.82486e-17	7.89727e-16
ENSG00000138771	SHROOM3	219.316	215.992	143.408	167.504	525.319	472.776	290.719	-1.19635	0.164726	-7.26266	3.79554e-13	8.66628e-12
ENSG00000138778	CENPE	881.44	716.909	250.733	259.99	1154.14	1475.63	789.808	-0.720916	0.134425	-5.36298	8.18617e-08	7.58354e-07
ENSG00000138795	LEF1	32.3752	26.6543	334.002	357.615	625.485	719.192	349.221	-4.51787	0.234089	-19.2998	5.39338e-83	1.33819e-79
ENSG00000138798	EGF	16.7098	11.9485	35.1581	28.7736	53.4222	42.0245	31.3395	-1.74012	0.501229	-3.4717	0.000517179	0.0021117
ENSG00000138821	SLC39A8	71.0165	56.066	84.1945	81.1827	100.167	115.567	84.699	-0.769235	0.293381	-2.62197	0.00874231	0.0248955
ENSG00000138829	FBN2	114.88	90.0732	110.101	71.9341	155.815	191.021	122.304	-0.76398	0.266891	-2.86251	0.00420296	0.0132534
ENSG00000138944	SHISAL1	192.162	232.536	308.096	407.969	382.859	326.645	308.378	-0.736387	0.184511	-3.99102	6.57887e-05	0.000336331
ENSG00000139083	ETV6	87.7263	98.3452	62.9146	78.0998	168.057	150.906	107.675	-0.774603	0.257002	-3.01399	0.00257834	0.00869001
ENSG00000139132	FGD4	662.125	653.49	560.68	503.538	1115.19	1191.97	781.165	-0.811128	0.109571	-7.40278	1.33363e-13	3.27619e-12
ENSG00000139146	SINHCAF	902.328	882.349	724.443	721.396	1335.56	1479.45	1007.59	-0.658603	0.0997795	-6.60058	4.09542e-11	6.78182e-10
ENSG00000139218	SCAF11	969.167	1018.38	654.127	726.534	1719.53	1710.59	1133.05	-0.78674	0.0957452	-8.21701	2.08633e-16	7.82349e-15
ENSG00000139219	COL2A1	1072.56	1053.3	433	349.394	2176.96	1875.82	1160.17	-0.93024	0.109584	-8.48883	2.08728e-17	8.92913e-16
ENSG00000139263	LRIG3	92.9481	57.9042	86.0449	98.6524	209.237	170.963	119.292	-1.33882	0.272528	-4.9126	8.98752e-07	6.8755e-06
ENSG00000139289	PHLDA1	613.04	597.424	524.597	539.505	1515.86	1071.63	810.341	-1.0945	0.139961	-7.82007	5.27941e-15	1.60725e-13
ENSG00000139324	TMTC3	347.772	310.661	294.218	253.824	623.259	654.245	413.997	-0.958164	0.143141	-6.69383	2.17411e-11	3.78993e-10
ENSG00000139354	GAS2L3	723.742	634.189	112.876	89.4037	1134.11	1341.92	672.707	-0.86869	0.128685	-6.75052	1.47321e-11	2.62341e-10
ENSG00000139514	SLC7A1	436.543	343.749	292.368	256.907	894.822	805.152	504.923	-1.12527	0.143806	-7.82497	5.07784e-15	1.55223e-13
ENSG00000139618	BRCA2	240.203	233.455	73.0919	82.2103	531.996	456.539	269.583	-1.06043	0.169149	-6.26922	3.6287e-10	5.08667e-09
ENSG00000139668	WDFY2	419.833	367.646	337.703	303.151	666.665	558.735	442.289	-0.637704	0.145907	-4.37061	1.23902e-05	7.51556e-05
ENSG00000139722	VPS37B	349.861	283.087	246.107	228.134	497.495	499.519	350.7	-0.658071	0.154996	-4.24574	2.17868e-05	0.000124746
ENSG00000139793	MBNL2	119.057	76.2865	114.727	94.5419	181.413	191.021	129.508	-0.937469	0.257549	-3.63996	0.000272681	0.00119219
ENSG00000139946	PELI2	512.781	468.748	145.259	141.813	1237.61	1276.02	630.372	-1.35806	0.116919	-11.6154	3.44129e-31	8.26298e-29
ENSG00000139971	ARMH4	591.108	586.395	457.056	404.886	1126.32	1147.08	718.807	-0.949378	0.11178	-8.49326	2.00922e-17	8.61997e-16
ENSG00000140022	STON2	81.4601	79.0438	89.7458	83.238	224.819	170.963	121.545	-1.29971	0.253042	-5.13635	2.80125e-07	2.36407e-06
ENSG00000140057	AK7	111.747	105.698	66.6154	89.4037	218.141	190.065	130.278	-0.907932	0.239746	-3.78705	0.000152445	0.000709648
ENSG00000140332	TLE3	1147.75	1152.57	198.921	231.217	1710.62	1761.21	1033.72	-0.594045	0.0968045	-6.13655	8.43325e-10	1.11299e-08
ENSG00000140396	NCOA2	1149.84	1071.69	945.569	938.226	1692.82	1737.33	1255.91	-0.627644	0.0907158	-6.9188	4.55495e-12	8.85242e-11
ENSG00000140450	ARRDC4	568.132	492.645	304.396	290.819	860.32	933.135	574.908	-0.759877	0.125229	-6.06788	1.29611e-09	1.6534e-08
ENSG00000140807	NKD1	81.4601	97.4261	132.306	115.094	193.656	154.727	129.111	-0.956106	0.247716	-3.85968	0.000113536	0.000545405
ENSG00000140836	ZFHX3	886.662	878.673	965.924	966.999	1563.71	1789.86	1175.31	-0.926875	0.0990915	-9.35372	8.4616e-21	5.77834e-19
ENSG00000141431	ASXL3	277.8	249.999	357.133	349.394	496.382	497.609	371.386	-0.914892	0.146617	-6.24002	4.37516e-10	6.08152e-09
ENSG00000141699	RETREG3	465.785	494.483	444.103	418.245	804.672	819.478	574.461	-0.757604	0.120227	-6.30143	2.94918e-10	4.21752e-09
ENSG00000141905	NFIC	78.327	37.6837	57.3633	47.2709	115.748	105.061	73.5757	-0.936476	0.348646	-2.68604	0.0072305	0.021106
ENSG00000141965	FEM1A	30.2865	42.2792	28.6816	40.0775	72.3426	75.4531	48.1868	-1.02152	0.387019	-2.63947	0.00830359	0.0238159
ENSG00000142065	ZFP14	445.942	384.19	375.637	364.808	593.209	656.156	469.99	-0.592589	0.136569	-4.33912	1.43057e-05	8.55644e-05
ENSG00000142494	SLC47A1	20.8872	14.7058	18.5043	19.525	36.7278	54.4409	27.4652	-1.36747	0.514633	-2.65718	0.00787971	0.0227777
ENSG00000142611	PRDM16	568.132	566.174	301.62	303.151	1095.16	993.307	637.923	-0.879798	0.116023	-7.58295	3.37797e-14	9.14325e-13
ENSG00000142627	EPHA2	53.2624	99.2643	217.425	181.89	169.17	201.527	153.757	-1.27356	0.266502	-4.7788	1.76346e-06	1.27626e-05
ENSG00000142700	DMRTA2	34.4639	24.8161	299.769	273.349	489.704	456.539	263.107	-4.00731	0.243596	-16.4506	8.30286e-61	1.23605e-57
ENSG00000142798	HSPG2	148.299	121.323	91.5962	75.0169	382.859	331.421	191.753	-1.40727	0.205727	-6.84047	7.89341e-12	1.46887e-10
ENSG00000142949	PTPRF	2038.59	2116.72	1844.88	1916.53	3799.66	3603.6	2553.33	-0.832607	0.0754809	-11.0307	2.71756e-28	4.49515e-26
ENSG00000143179	UCK2	422.966	375.918	304.396	329.869	625.485	704.866	460.583	-0.738321	0.137731	-5.3606	8.29451e-08	7.65562e-07
ENSG00000143190	POU2F1	521.136	502.755	289.592	290.819	1184.19	1187.19	662.615	-1.21217	0.112245	-10.7993	3.46726e-27	4.96318e-25
ENSG00000143320	CRABP2	155.61	163.602	221.126	221.968	348.357	245.461	226.021	-0.891222	0.202873	-4.39301	1.11791e-05	6.84307e-05
ENSG00000143322	ABL2	464.74	477.02	457.056	388.444	937.115	902.572	604.491	-0.965365	0.123201	-7.83571	4.66203e-15	1.42806e-13
ENSG00000143341	HMCN1	36.5526	22.9779	71.2415	82.2103	71.2296	71.6327	59.3074	-1.27226	0.371006	-3.42921	0.000605338	0.00242967
ENSG00000143355	LHX9	48.0406	50.5513	120.278	134.619	113.522	68.7674	89.2965	-0.878885	0.318765	-2.75716	0.00583065	0.0175568
ENSG00000143376	SNX27	844.888	742.644	650.426	704.954	1285.47	1218.71	907.849	-0.658375	0.107551	-6.12154	9.26742e-10	1.21661e-08
ENSG00000143409	MINDY1	64.7504	64.338	29.6069	31.8565	313.856	277.935	130.39	-2.19583	0.244057	-8.99722	2.31515e-19	1.31048e-17
ENSG00000143412	ANXA9	18.7985	26.6543	18.5043	11.3039	85.6982	86.9143	41.3123	-1.91862	0.427371	-4.48935	7.14392e-06	4.56444e-05
ENSG00000143458	GABPB2	137.856	146.139	92.5214	122.288	254.869	242.596	166.045	-0.80738	0.213214	-3.78672	0.00015265	0.00071033
ENSG00000143476	DTL	626.616	547.792	197.996	169.559	909.291	914.033	560.881	-0.635991	0.125962	-5.04908	4.43939e-07	3.60137e-06
ENSG00000143603	KCNN3	473.095	469.667	348.806	361.726	1055.09	883.47	598.642	-1.03866	0.127009	-8.17789	2.88865e-16	1.0592e-14
ENSG00000143614	GATAD2B	811.468	741.725	724.443	648.434	1436.84	1494.74	976.274	-0.917706	0.103901	-8.83253	1.02334e-18	5.25329e-17
ENSG00000143751	SDE2	398.946	354.778	300.695	269.239	552.03	620.817	416.084	-0.640465	0.143647	-4.4586	8.2497e-06	5.20733e-05
ENSG00000143772	ITPKB	54.3068	60.6615	48.1111	48.2986	203.672	162.367	96.2363	-1.66657	0.280101	-5.94988	2.68337e-09	3.23198e-08
ENSG00000143847	PPFIA4	292.421	294.116	334.928	294.93	770.17	657.111	440.613	-1.2815	0.144398	-8.87475	7.00885e-19	3.67397e-17
ENSG00000143869	GDF7	11.488	19.3014	65.6902	98.6524	44.5185	118.433	59.6805	-2.40047	0.4838	-4.9617	6.9879e-07	5.44084e-06
ENSG00000143970	ASXL2	428.188	347.425	247.957	216.83	754.589	657.111	442.017	-0.865096	0.148861	-5.81142	6.19455e-09	7.00747e-08
ENSG00000144036	EXOC6B	614.084	674.63	515.344	521.008	1061.77	993.307	730.023	-0.671558	0.111556	-6.01992	1.74508e-09	2.17579e-08
ENSG00000144057	ST6GAL2	848.021	781.247	584.735	596.025	1246.52	1440.29	916.14	-0.723561	0.108744	-6.65383	2.85564e-11	4.8333e-10
ENSG00000144357	UBR3	1150.89	1064.33	1021.44	1046.13	1807.45	1852.9	1323.86	-0.725525	0.0900893	-8.05339	8.05299e-16	2.73833e-14
ENSG00000144366	GULP1	746.718	670.034	339.554	324.731	1336.67	967.519	730.871	-0.700666	0.140617	-4.9828	6.26723e-07	4.9313e-06
ENSG00000144369	FAM171B	1223.99	1114.89	1147.27	1149.92	1924.31	2505.23	1510.93	-0.923038	0.113287	-8.14776	3.7072e-16	1.33307e-14
ENSG00000144468	RHBDD1	213.05	197.61	179.492	186.001	279.354	353.388	234.816	-0.627283	0.185793	-3.37626	0.000734792	0.00287637
ENSG00000144554	FANCD2	490.849	498.16	177.641	149.006	841.4	736.384	482.24	-0.672543	0.13449	-5.00069	5.71247e-07	4.5283e-06
ENSG00000144674	GOLGA4	1094.49	922.791	824.366	738.865	1581.52	1588.34	1125.06	-0.653413	0.105821	-6.17467	6.63002e-10	8.90804e-09
ENSG00000144730	IL17RD	1195.79	1117.64	871.552	847.794	2006.67	2253.09	1382.09	-0.882088	0.0941337	-9.37059	7.21273e-21	5.01756e-19
ENSG00000144791	LIMD1	313.308	310.661	108.25	105.846	451.863	558.735	308.11	-0.697711	0.162698	-4.28838	1.79979e-05	0.000105321
ENSG00000144792	ZNF660	274.667	196.69	134.156	152.089	347.244	429.796	255.774	-0.726256	0.195609	-3.7128	0.000204982	0.000925277
ENSG00000144824	PHLDB2	103.392	89.1541	63.8398	59.6025	221.48	200.572	123.007	-1.13344	0.239812	-4.72638	2.28563e-06	1.61721e-05
ENSG00000144857	BOC	415.656	411.763	536.624	570.334	1006.12	950.327	648.471	-1.24113	0.117223	-10.5878	3.39592e-26	4.35819e-24
ENSG00000144893	MED12L	385.369	312.499	330.302	327.814	535.335	553.004	407.387	-0.643971	0.146309	-4.40146	1.07526e-05	6.60372e-05
ENSG00000145012	LPP	129.501	98.3452	131.38	115.094	273.789	227.314	162.571	-1.13922	0.225951	-5.04189	4.60952e-07	3.71982e-06
ENSG00000145362	ANK2	2908.54	2999.07	2318.59	2311.14	4511.95	4372.46	3236.96	-0.588324	0.0693245	-8.48653	2.12906e-17	9.08174e-16
ENSG00000145365	TIFA	122.19	102.022	255.359	207.581	237.061	239.731	193.991	-1.09175	0.209705	-5.20613	1.92817e-07	1.68454e-06
ENSG00000145375	SPATA5	104.436	102.022	51.812	47.2709	214.802	211.078	121.903	-1.04476	0.235515	-4.43606	9.16196e-06	5.72844e-05
ENSG00000145431	PDGFC	144.122	116.727	154.511	106.873	273.789	234.955	171.83	-0.964976	0.22876	-4.21829	2.46167e-05	0.000139183
ENSG00000145555	MYO10	967.078	1024.81	581.035	600.136	1594.88	1589.29	1059.54	-0.676161	0.0946879	-7.14094	9.26928e-13	2.00278e-11
ENSG00000145604	SKP2	795.803	730.696	445.953	394.61	1150.8	1262.65	796.752	-0.662427	0.112162	-5.90598	3.50549e-09	4.09625e-08
ENSG00000145703	IQGAP2	502.337	418.197	190.594	173.669	862.546	878.695	504.34	-0.921718	0.133297	-6.91475	4.68678e-12	9.07309e-11
ENSG00000145721	LIX1	960.812	874.077	918.738	821.076	1416.8	1891.1	1147.1	-0.85216	0.125669	-6.78099	1.19358e-11	2.15641e-10
ENSG00000145734	BDP1	1108.07	1079.96	1126.91	1033.8	1872	1920.71	1356.91	-0.794068	0.0901402	-8.80926	1.25973e-18	6.37879e-17
ENSG00000145779	TNFAIP8	39.6857	42.2792	30.5321	29.8012	69.0037	80.2286	48.5884	-0.865385	0.369798	-2.34016	0.0192757	0.0483256
ENSG00000145794	MEGF10	455.341	433.822	225.752	202.443	1346.69	1018.14	613.697	-1.4102	0.141932	-9.93576	2.9095e-23	2.67368e-21
ENSG00000145907	G3BP1	2023.97	2001.83	1100.08	1121.14	3230.93	3549.16	2171.19	-0.752633	0.0801748	-9.3874	6.1501e-21	4.33917e-19
ENSG00000145990	GFOD1	118.013	108.455	110.101	127.426	243.739	261.698	161.572	-1.16042	0.214009	-5.4223	5.8838e-08	5.6077e-07
ENSG00000146242	TPBG	245.425	228.859	559.755	515.87	398.441	331.421	379.962	-0.620375	0.157219	-3.94594	7.94881e-05	0.000397094
ENSG00000146243	IRAK1BP1	153.521	158.088	128.605	128.454	242.626	237.821	174.852	-0.623954	0.199007	-3.13534	0.00171657	0.00602985
ENSG00000146247	PHIP	1729.46	1614.88	1286.05	1167.39	3223.14	3005.71	2004.44	-0.897374	0.085547	-10.4898	9.62039e-26	1.17392e-23
ENSG00000146263	MMS22L	564.999	575.365	252.584	241.493	978.295	1014.32	604.509	-0.805294	0.115523	-6.97085	3.15042e-12	6.27848e-11
ENSG00000146373	RNF217	110.702	111.213	155.436	177.78	248.191	240.686	174.001	-1.139	0.208349	-5.46676	4.58325e-08	4.45371e-07
ENSG00000146374	RSPO3	24.0203	23.897	398.767	466.544	178.074	90.7348	197.006	-2.48472	0.455146	-5.45916	4.78395e-08	4.63965e-07
ENSG00000146414	SHPRH	247.513	238.97	187.819	177.78	383.972	347.657	263.952	-0.587981	0.166961	-3.52167	0.00042883	0.00178423
ENSG00000146555	SDK1	262.135	231.617	183.192	178.807	407.344	430.751	282.308	-0.765636	0.163066	-4.69524	2.66292e-06	1.85768e-05
ENSG00000146587	RBAK	408.345	379.594	352.507	369.947	587.645	617.951	452.665	-0.615119	0.132944	-4.6269	3.71177e-06	2.51397e-05
ENSG00000146592	CREB5	1703.35	1504.59	744.798	698.788	3086.25	3337.13	1845.82	-1.00292	0.0898171	-11.1663	5.9619e-29	1.0566e-26
ENSG00000146676	PURB	957.679	832.717	553.278	529.229	1557.04	1437.43	977.895	-0.742696	0.105779	-7.02122	2.19938e-12	4.48524e-11
ENSG00000146858	ZC3HAV1L	121.146	91.9114	51.812	54.4644	169.17	192.931	113.572	-0.770157	0.253188	-3.04184	0.00235135	0.00798462
ENSG00000146859	TMEM140	89.815	94.6687	55.5129	63.713	171.396	144.221	103.221	-0.771887	0.259869	-2.97029	0.00297518	0.00983383
ENSG00000147044	CASK	1425.55	1362.13	1252.74	1225.96	1988.87	2380.12	1605.89	-0.649598	0.097376	-6.67103	2.54016e-11	4.34659e-10
ENSG00000147117	ZNF157	49.0849	44.1175	16.6539	19.525	109.07	77.3633	52.6358	-0.998194	0.365154	-2.73362	0.00626418	0.0186361
ENSG00000147202	DIAPH2	79.3714	73.5291	45.3355	54.4644	119.087	158.547	88.3891	-0.864796	0.287519	-3.00779	0.00263156	0.00884814
ENSG00000147257	GPC3	71.0165	60.6615	95.2971	97.6248	369.504	113.657	134.627	-1.8748	0.674389	-2.78	0.00543593	0.0165152
ENSG00000147421	HMBOX1	180.674	184.742	172.09	186.001	327.211	353.388	234.018	-0.897847	0.177555	-5.05674	4.26488e-07	3.47327e-06
ENSG00000147862	NFIB	261.09	290.44	100.848	83.238	1463.55	999.037	533.033	-2.15763	0.265185	-8.13631	4.07493e-16	1.44781e-14
ENSG00000148019	CEP78	1061.07	949.445	898.383	830.324	1663.88	1554.91	1159.67	-0.679444	0.099542	-6.8257	8.74988e-12	1.61412e-10
ENSG00000148143	ZNF462	392.68	400.734	341.404	346.311	932.663	1014.32	571.352	-1.29556	0.122288	-10.5944	3.16484e-26	4.09696e-24
ENSG00000148204	CRB2	401.034	383.271	284.041	310.344	815.802	672.392	477.814	-0.922935	0.140126	-6.58647	4.50396e-11	7.36761e-10
ENSG00000148225	WDR31	84.5932	90.0732	92.5214	80.1551	151.363	163.323	110.338	-0.849296	0.252511	-3.36341	0.00076986	0.0029924
ENSG00000148400	NOTCH1	4083.45	4063.4	1278.65	1279.4	6924.86	6779.32	4068.18	-0.750239	0.0652248	-11.5024	1.28359e-30	2.81013e-28
ENSG00000148516	ZEB1	1323.2	1115.8	680.958	663.849	1983.3	2314.21	1346.89	-0.819093	0.106764	-7.67203	1.69298e-14	4.80064e-13
ENSG00000148730	EIF4EBP2	3290.78	3130.5	1957.75	1895.98	4931.54	5344.75	3425.22	-0.679001	0.0735869	-9.22719	2.77816e-20	1.75994e-18
ENSG00000148737	TCF7L2	215.138	256.433	136.007	139.758	412.909	421.2	263.574	-0.820685	0.169494	-4.84197	1.28559e-06	9.5741e-06
ENSG00000148773	MKI67	2392.63	2371.31	491.289	509.704	4726.75	5003.78	2582.58	-1.03068	0.0745373	-13.8278	1.73346e-43	1.122e-40
ENSG00000148943	LIN7C	403.123	319.852	498.691	549.782	642.18	637.054	508.447	-0.826057	0.140522	-5.87848	4.14044e-09	4.79678e-08
ENSG00000149115	TNKS1BP1	841.755	833.636	712.415	718.313	1461.32	1365.8	988.873	-0.754323	0.0980423	-7.69385	1.4277e-14	4.10311e-13
ENSG00000149187	CELF1	2030.24	2050.54	1849.5	1806.57	3610.45	4024.8	2562.02	-0.904312	0.0795575	-11.3668	6.12035e-30	1.24813e-27
ENSG00000149212	SESN3	1172.82	1060.66	1267.54	1125.25	2279.35	2209.15	1519.13	-1.00766	0.0939807	-10.722	8.0258e-27	1.11664e-24
ENSG00000149256	TENM4	568.132	540.439	873.402	972.137	1637.17	1291.3	980.43	-1.4006	0.122862	-11.3997	4.19349e-30	8.91835e-28
ENSG00000149311	ATM	990.054	957.717	883.58	900.203	1898.72	1548.22	1196.42	-0.822497	0.107278	-7.66699	1.76075e-14	4.97238e-13
ENSG00000149639	SOGA1	2021.88	1977.93	1685.74	1665.79	3304.39	3200.55	2309.38	-0.701566	0.074803	-9.37885	6.66971e-21	4.68358e-19
ENSG00000149948	HMGA2	698.677	621.321	1137.09	1271.18	2628.82	2663.78	1503.48	-2.00511	0.0966234	-20.7518	1.18112e-95	5.86111e-92
ENSG00000150347	ARID5B	129.501	135.11	134.156	160.31	269.337	242.596	178.502	-0.95019	0.206199	-4.60813	4.0631e-06	2.72589e-05
ENSG00000150893	FREM2	226.626	181.985	66.6154	59.6025	316.082	298.947	191.643	-0.591851	0.196971	-3.00476	0.00265793	0.00892188
ENSG00000151012	SLC7A11	73.1052	73.5291	41.6346	56.5196	123.539	141.355	84.9471	-0.854662	0.288438	-2.96307	0.00304587	0.0100496
ENSG00000151131	NOPCHAP1	184.852	200.367	232.229	207.581	388.424	349.568	260.503	-0.935497	0.173503	-5.39183	6.97454e-08	6.57091e-07
ENSG00000151151	IPMK	443.853	396.138	425.599	399.748	593.209	681.943	490.082	-0.605008	0.135855	-4.45334	8.45466e-06	5.31522e-05
ENSG00000151233	GXYLT1	390.591	403.491	228.528	244.576	539.787	680.033	414.501	-0.621058	0.149024	-4.1675	3.07955e-05	0.000169923
ENSG00000151322	NPAS3	647.504	647.056	301.62	303.151	992.763	1112.69	667.465	-0.702694	0.114821	-6.11991	9.36261e-10	1.22803e-08
ENSG00000151338	MIPOL1	89.815	89.1541	62.9146	52.4091	174.735	159.502	104.755	-0.900209	0.256478	-3.50988	0.000448305	0.00185593
ENSG00000151388	ADAMTS12	82.5045	103.86	28.6816	45.2157	186.978	130.849	96.3481	-0.764382	0.29459	-2.59473	0.00946641	0.0266252
ENSG00000151414	NEK7	196.34	200.367	149.885	141.813	286.032	352.433	221.145	-0.688593	0.186968	-3.68294	0.000230561	0.00102673
ENSG00000151422	FER	573.354	595.586	399.693	329.869	1127.43	1113.65	689.93	-0.93848	0.117993	-7.9537	1.81029e-15	5.8333e-14
ENSG00000151458	ANKRD50	993.187	960.474	774.404	805.661	1578.18	1744.97	1142.81	-0.767503	0.0966694	-7.93946	2.03057e-15	6.50087e-14
ENSG00000151693	ASAP2	648.548	625.917	420.973	435.715	890.37	1034.38	675.983	-0.596502	0.118274	-5.04341	4.57315e-07	3.69601e-06
ENSG00000151718	WWC2	186.941	161.764	171.165	179.835	345.019	295.127	223.308	-0.876696	0.187535	-4.67484	2.94183e-06	2.03509e-05
ENSG00000151746	BICD1	1096.58	1090.07	1028.84	939.253	1624.93	1809.92	1264.93	-0.652402	0.0965374	-6.75802	1.39892e-11	2.49709e-10
ENSG00000151835	SACS	1604.14	1427.38	1024.21	1006.05	2724.53	3073.52	1809.97	-0.936949	0.0921979	-10.1624	2.91905e-24	3.03888e-22
ENSG00000151892	GFRA1	269.445	244.484	55.5129	88.3761	371.73	419.29	241.473	-0.624136	0.189645	-3.29108	0.000998038	0.00376147
ENSG00000151893	CACUL1	465.785	385.109	386.74	397.693	780.187	853.862	544.896	-0.944447	0.132486	-7.12864	1.01364e-12	2.16189e-11
ENSG00000152061	RABGAP1L	457.43	484.373	538.475	544.644	743.459	824.254	598.772	-0.735545	0.121479	-6.05493	1.4048e-09	1.77382e-08
ENSG00000152104	PTPN14	41.7744	24.8161	20.3547	18.4973	102.393	81.1837	48.1698	-1.46905	0.396733	-3.70285	0.000213187	0.000956228
ENSG00000152128	TMEM163	76.2383	54.2277	154.511	169.559	140.233	103.151	116.32	-0.901144	0.27819	-3.23932	0.00119817	0.00441952
ENSG00000152217	SETBP1	1488.21	1403.49	940.943	934.115	2752.36	2731.59	1708.45	-0.92379	0.0818567	-11.2854	1.54853e-29	3.03329e-27
ENSG00000152242	C18orf25	322.707	330.881	269.237	240.465	574.289	710.596	408.029	-0.976722	0.150811	-6.47647	9.38909e-11	1.45448e-09
ENSG00000152256	PDK1	323.752	283.087	237.78	257.935	991.65	1013.36	517.928	-1.72653	0.13133	-13.1464	1.78403e-39	9.15824e-37
ENSG00000152270	PDE3B	166.053	165.441	133.231	117.15	259.32	251.192	182.064	-0.622614	0.196834	-3.16315	0.00156074	0.00554926
ENSG00000152284	TCF7L1	242.292	232.536	197.071	246.631	585.419	423.111	321.176	-1.08482	0.183403	-5.91497	3.31941e-09	3.90025e-08
ENSG00000152332	UHMK1	691.367	704.96	511.644	488.124	1052.86	1137.53	764.414	-0.650082	0.108032	-6.01752	1.77111e-09	2.2064e-08
ENSG00000152402	GUCY1A2	504.426	481.616	440.402	395.637	1082.91	829.984	622.496	-0.954681	0.138687	-6.88371	5.83136e-12	1.11297e-10
ENSG00000152409	JMY	315.397	348.344	363.609	373.029	576.515	566.376	423.878	-0.782391	0.13752	-5.68929	1.27572e-08	1.36828e-07
ENSG00000152495	CAMK4	911.727	863.967	540.325	515.87	1485.81	1367.71	947.567	-0.684194	0.101334	-6.75189	1.45936e-11	2.60186e-10
ENSG00000152601	MBNL1	271.534	268.381	220.201	198.332	488.591	484.237	321.879	-0.849515	0.152663	-5.56465	2.62684e-08	2.67393e-07
ENSG00000152749	GPR180	187.985	154.411	237.78	204.498	296.048	286.531	227.876	-0.769235	0.188861	-4.07302	4.64075e-05	0.000245523
ENSG00000152767	FARP1	1229.21	1236.21	867.851	896.093	2230.38	2349.55	1468.22	-0.89382	0.0858365	-10.4131	2.16166e-25	2.53391e-23
ENSG00000152784	PRDM8	31.3308	18.3823	84.1945	99.68	241.513	91.6899	94.4651	-2.74735	0.654133	-4.19999	2.66928e-05	0.000149727
ENSG00000152818	UTRN	791.625	766.541	506.092	444.963	1391.2	1207.25	851.279	-0.737043	0.112845	-6.53148	6.51208e-11	1.04467e-09
ENSG00000152894	PTPRK	371.792	320.771	318.274	328.841	552.03	532.947	404.109	-0.649137	0.142281	-4.56236	5.05815e-06	3.33484e-05
ENSG00000152977	ZIC1	42.8188	35.8454	206.323	225.051	193.656	288.441	165.356	-2.62374	0.270876	-9.68611	3.45448e-22	2.76489e-20
ENSG00000153094	BCL2L11	132.634	120.404	85.1197	71.9341	195.882	215.853	136.971	-0.704834	0.226859	-3.10692	0.00189047	0.0065725
ENSG00000153107	ANAPC1	569.177	570.77	468.158	428.521	869.224	943.641	641.582	-0.670094	0.116965	-5.72902	1.01014e-08	1.09846e-07
ENSG00000153179	RASSF3	16.7098	21.1396	15.7286	16.4421	42.2926	66.8572	29.8616	-1.52842	0.496385	-3.07911	0.00207619	0.00714312
ENSG00000153201	RANBP2	1620.85	1568.93	1452.59	1483.9	2589.87	2613.16	1888.21	-0.706262	0.0789004	-8.95131	3.51303e-19	1.91569e-17
ENSG00000153253	SCN3A	927.392	851.1	982.578	863.209	1405.67	1575.92	1100.98	-0.747034	0.106376	-7.02262	2.17751e-12	4.44673e-11
ENSG00000153266	FEZF2	18.7985	9.19114	211.874	237.382	465.219	260.743	200.535	-4.70959	0.523233	-9.00095	2.23769e-19	1.27634e-17
ENSG00000153561	RMND5A	633.927	649.814	526.447	626.854	1232.05	1224.44	815.589	-0.935923	0.112208	-8.341	7.36642e-17	2.88589e-15
ENSG00000153790	C7orf31	61.6173	51.4704	31.4573	26.7184	124.652	96.4654	65.3968	-0.96719	0.328159	-2.94732	0.0032054	0.0105015
ENSG00000153827	TRIP12	2227.62	2259.18	2028.99	1992.57	3363.37	3444.1	2552.64	-0.601484	0.0726766	-8.27616	1.27209e-16	4.86829e-15
ENSG00000153904	DDAH1	763.428	729.777	548.652	513.815	1012.8	1287.48	809.324	-0.625411	0.123606	-5.0597	4.19919e-07	3.43103e-06
ENSG00000153956	CACNA2D1	406.256	432.903	1253.67	1122.17	850.304	672.392	789.615	-0.856567	0.130891	-6.54411	5.98505e-11	9.6428e-10
ENSG00000154124	OTULIN	372.837	359.374	238.705	244.576	613.243	702.001	421.789	-0.846789	0.139316	-6.0782	1.21541e-09	1.56191e-08
ENSG00000154134	ROBO3	222.449	210.477	226.678	199.36	369.504	329.51	259.663	-0.690589	0.172892	-3.99434	6.48747e-05	0.000331887
ENSG00000154328	NEIL2	170.231	162.683	123.054	167.504	248.191	312.319	197.33	-0.754431	0.21068	-3.58093	0.000342367	0.00146041
ENSG00000154358	OBSCN	1250.1	1194.85	1196.3	1146.83	2233.72	1606.48	1438.05	-0.650918	0.19157	-3.39782	0.00067926	0.00268797
ENSG00000154380	ENAH	3092.35	3033.08	1829.15	1831.24	4810.23	5339.02	3322.51	-0.729036	0.0749773	-9.72343	2.39568e-22	1.97041e-20
ENSG00000154429	CCSAP	1101.8	1019.3	753.124	686.456	1939.89	1850.03	1225.1	-0.837747	0.095137	-8.80569	1.30045e-18	6.54046e-17
ENSG00000154447	SH3RF1	332.107	310.661	229.453	276.432	724.539	714.417	431.268	-1.16343	0.140971	-8.25302	1.54437e-16	5.89512e-15
ENSG00000154639	CXADR	1386.91	1133.27	1515.5	1455.12	2077.9	2202.47	1628.53	-0.766002	0.099959	-7.66316	1.81411e-14	5.07643e-13
ENSG00000154721	JAM2	507.559	417.278	143.408	154.144	777.961	762.172	460.42	-0.737612	0.138087	-5.34165	9.21037e-08	8.40679e-07
ENSG00000154734	ADAMTS1	89.815	99.2643	76.7928	71.9341	238.174	174.784	125.127	-1.12246	0.250524	-4.48045	7.4485e-06	4.74074e-05
ENSG00000154856	APCDD1	97.1255	101.103	184.118	152.089	191.43	190.065	152.655	-0.943718	0.22493	-4.19562	2.72131e-05	0.000152244
ENSG00000154914	USP43	30.2865	23.897	42.5599	52.4091	164.719	150.906	77.4629	-2.54726	0.332971	-7.65011	2.00807e-14	5.57726e-13
ENSG00000155052	CNTNAP5	716.431	709.556	964.073	937.198	1141.9	1303.72	962.146	-0.779559	0.105363	-7.39878	1.37445e-13	3.35983e-12
ENSG00000155158	TTC39B	53.2624	51.4704	52.7372	69.8788	141.346	113.657	80.3921	-1.28196	0.307336	-4.1712	3.02998e-05	0.000167561
ENSG00000155380	SLC16A1	1008.85	887.864	425.599	461.406	1580.41	1737.33	1016.91	-0.808423	0.105484	-7.66395	1.80305e-14	5.05498e-13
ENSG00000155506	LARP1	2886.61	2986.2	2420.36	2523.86	4393.98	4553.93	3294.16	-0.607479	0.0705239	-8.61381	7.06739e-18	3.2175e-16
ENSG00000155744	FAM126B	311.219	282.168	300.695	287.736	546.465	579.747	384.672	-0.926477	0.143899	-6.4384	1.20737e-10	1.8435e-09
ENSG00000155760	FZD7	513.825	544.116	349.731	342.201	801.333	859.592	568.466	-0.650778	0.120425	-5.40399	6.51738e-08	6.16811e-07
ENSG00000155846	PPARGC1B	19.8429	17.4632	38.859	40.0775	84.5852	59.2164	43.3407	-1.94548	0.432696	-4.49617	6.9187e-06	4.43196e-05
ENSG00000155850	SLC26A2	225.582	202.205	144.333	114.067	417.361	456.539	260.015	-1.03287	0.176088	-5.86564	4.47407e-09	5.16722e-08
ENSG00000155966	AFF2	708.076	583.637	606.941	675.152	1150.8	1105.05	804.944	-0.805983	0.118645	-6.79325	1.09635e-11	1.98799e-10
ENSG00000156011	PSD3	1798.39	1772.05	1061.22	1059.49	2845.85	2944.58	1913.6	-0.697927	0.0781387	-8.9319	4.18748e-19	2.26687e-17
ENSG00000156017	CARNMT1	129.501	147.058	129.53	170.586	223.706	281.755	180.356	-0.870717	0.21949	-3.96699	7.27851e-05	0.000367306
ENSG00000156103	MMP16	631.838	606.615	470.934	430.577	1239.84	1265.51	774.219	-1.01715	0.107842	-9.43186	4.02879e-21	2.89742e-19
ENSG00000156162	DPY19L4	464.74	502.755	344.18	321.648	760.154	826.164	536.607	-0.713258	0.125575	-5.67995	1.34736e-08	1.43683e-07
ENSG00000156273	BACH1	907.549	871.32	759.601	775.86	1274.34	1511.93	1016.77	-0.649045	0.107068	-6.06197	1.34465e-09	1.7051e-08
ENSG00000156273	GRIK1-AS2	907.549	871.32	759.601	775.86	1274.34	1511.93	1016.77	-0.649045	0.107068	-6.06197	1.34465e-09	1.7051e-08
ENSG00000156299	TIAM1	651.681	668.196	386.74	376.112	1112.96	1127.98	720.611	-0.763537	0.107698	-7.08958	1.34516e-12	2.82845e-11
ENSG00000156381	ANKRD9	311.219	334.558	137.857	145.923	500.833	497.609	321.333	-0.627683	0.15053	-4.16984	3.0482e-05	0.00016838
ENSG00000156650	KAT6B	1454.79	1282.16	831.768	912.535	2622.14	2310.39	1568.97	-0.849974	0.0988095	-8.60215	7.82361e-18	3.54012e-16
ENSG00000156671	SAMD8	796.847	689.336	646.725	606.301	1215.36	1337.14	881.951	-0.782462	0.111365	-7.02608	2.12419e-12	4.34379e-11
ENSG00000156735	BAG4	267.356	268.381	244.257	218.885	449.637	467.045	319.26	-0.775283	0.154095	-5.03121	4.87401e-07	3.92001e-06
ENSG00000157087	ATP2B2	603.64	590.071	507.943	439.825	1068.44	746.89	659.469	-0.602833	0.150202	-4.01348	5.98305e-05	0.000309055
ENSG00000157214	STEAP2	89.815	77.2056	127.68	106.873	158.041	107.927	111.257	-0.668655	0.275661	-2.42564	0.0152814	0.039737
ENSG00000157404	KIT	390.591	329.043	210.024	218.885	595.435	515.755	376.622	-0.627259	0.151657	-4.13603	3.53362e-05	0.000191989
ENSG00000157483	MYO1E	108.614	101.103	62.9146	48.2986	194.769	172.874	114.762	-0.809516	0.248524	-3.25729	0.00112481	0.00417373
ENSG00000157540	DYRK1A	982.743	921.871	682.808	690.567	1572.62	1803.23	1108.97	-0.82731	0.101552	-8.14667	3.74084e-16	1.34165e-14
ENSG00000157570	TSPAN18	572.31	589.152	890.981	854.988	1114.08	936.001	826.251	-0.817818	0.115726	-7.06682	1.58519e-12	3.31909e-11
ENSG00000157617	C2CD2	136.811	116.727	123.054	120.233	222.593	221.584	156.834	-0.811274	0.213896	-3.79284	0.000148934	0.000695477
ENSG00000157654	PALM2AKAP2	159.787	144.301	116.577	136.675	234.835	254.057	174.372	-0.687411	0.204929	-3.35438	0.000795418	0.0030853
ENSG00000157657	ZNF618	1284.56	1181.06	884.505	924.866	1909.84	1997.12	1363.66	-0.665194	0.0905067	-7.34966	1.98706e-13	4.71041e-12
ENSG00000157680	DGKI	596.33	545.954	510.718	481.958	941.567	835.715	652.04	-0.637571	0.119996	-5.31326	1.0768e-07	9.7449e-07
ENSG00000157741	UBN2	611.995	596.505	594.913	604.246	1273.23	1173.82	809.118	-1.01741	0.106979	-9.51035	1.90026e-21	1.436e-19
ENSG00000157823	AP3S2	240.203	272.058	247.032	259.99	389.537	421.2	305.003	-0.661604	0.159941	-4.13655	3.52573e-05	0.0001917
ENSG00000157856	DRC1	13.5767	14.7058	25.906	22.6078	75.6815	19.1021	28.5967	-1.73418	0.611228	-2.83721	0.00455099	0.0141797
ENSG00000157985	AGAP1	1453.75	1386.94	1274.02	1292.76	2215.91	2098.36	1620.29	-0.602864	0.0842855	-7.15264	8.51232e-13	1.85811e-11
ENSG00000158286	RNF207	44.9075	22.0587	34.2329	35.967	93.4889	57.3062	47.9935	-1.17625	0.427155	-2.75369	0.00589278	0.0177224
ENSG00000158445	KCNB1	296.598	346.506	312.722	352.477	519.754	535.813	393.978	-0.713241	0.147275	-4.84293	1.27937e-06	9.53732e-06
ENSG00000158528	PPP1R9A	532.624	460.476	587.511	592.942	793.543	773.633	623.455	-0.659673	0.121225	-5.44174	5.27614e-08	5.06095e-07
ENSG00000158615	PPP1R15B	830.267	855.695	554.203	542.588	1423.48	1685.76	981.998	-0.883867	0.10786	-8.19459	2.51444e-16	9.26545e-15
ENSG00000158711	ELK4	367.615	365.807	302.545	274.377	726.765	779.364	469.412	-1.03888	0.13207	-7.86611	3.65847e-15	1.13941e-13
ENSG00000158966	CACHD1	379.103	326.285	710.565	676.18	1005.01	708.686	634.304	-1.28003	0.15425	-8.2984	1.05523e-16	4.05923e-15
ENSG00000159167	STC1	60.5729	42.2792	64.765	58.5749	126.878	104.106	76.196	-1.17085	0.317048	-3.69297	0.000221646	0.000990587
ENSG00000159217	IGF2BP1	1632.34	1531.24	876.178	834.435	3338.89	3515.73	1954.8	-1.11634	0.0817306	-13.6588	1.78905e-42	1.10973e-39
ENSG00000159248	GJD2	16.7098	16.5441	78.6432	55.492	35.6148	51.5755	42.4299	-1.3965	0.461174	-3.02813	0.00246071	0.00832368
ENSG00000159399	HK2	345.683	321.69	116.577	107.901	2195.88	1883.46	828.532	-2.61221	0.12105	-21.5796	2.78984e-103	2.07661e-99
ENSG00000159658	EFCAB14	701.81	703.122	408.945	440.853	1019.47	1127.98	733.697	-0.613035	0.111499	-5.49811	3.83876e-08	3.79718e-07
ENSG00000160007	ARHGAP35	2670.43	2689.33	1851.35	1977.16	4036.72	4007.61	2872.1	-0.585716	0.0722284	-8.10922	5.09473e-16	1.76796e-14
ENSG00000160049	DFFA	413.567	401.653	281.265	299.04	661.1	765.037	470.277	-0.808607	0.13501	-5.98923	2.10834e-09	2.60255e-08
ENSG00000160131	VMA21	458.474	409.006	362.684	370.974	1125.21	1384.9	685.207	-1.53547	0.129632	-11.8449	2.2876e-32	5.97466e-30
ENSG00000160209	PDXK	518.003	540.439	587.511	552.865	996.102	1008.59	700.585	-0.921	0.111744	-8.24204	1.69303e-16	6.41328e-15
ENSG00000160209	LOC105372824	518.003	540.439	587.511	552.865	996.102	1008.59	700.585	-0.921	0.111744	-8.24204	1.69303e-16	6.41328e-15
ENSG00000160352	ZNF714	687.189	687.497	449.654	433.66	1063.99	1149.94	745.323	-0.688243	0.108529	-6.34156	2.27447e-10	3.31312e-09
ENSG00000160551	TAOK1	3885.02	3588.22	2928.3	2916.41	6928.2	6887.25	4522.23	-0.886872	0.068182	-13.0074	1.11018e-38	5.00826e-36
ENSG00000160703	NLRX1	54.3068	37.6837	12.0278	12.3316	119.087	86.9143	53.7252	-1.16521	0.369609	-3.15256	0.00161847	0.00572579
ENSG00000161638	ITGA5	43.8631	40.441	29.6069	33.9118	104.619	65.9021	53.0572	-1.01256	0.375801	-2.69442	0.00705115	0.0206553
ENSG00000161813	LARP4	760.295	762.865	636.547	629.937	1250.97	1267.42	884.673	-0.725526	0.100012	-7.25438	4.035e-13	9.17085e-12
ENSG00000162129	CLPB	120.101	137.867	113.801	77.0722	254.869	276.025	163.289	-1.04015	0.225113	-4.62055	3.82719e-06	2.58158e-05
ENSG00000162378	ZYG11B	817.734	720.585	699.462	653.572	1346.69	1516.7	959.124	-0.898464	0.109353	-8.21615	2.10138e-16	7.86011e-15
ENSG00000162409	PRKAA2	357.171	312.499	316.423	287.736	533.109	473.731	380.112	-0.588628	0.149524	-3.93667	8.26208e-05	0.000411501
ENSG00000162433	AK4	140.989	97.4261	25.906	21.5802	435.169	503.339	204.068	-1.98342	0.213353	-9.29644	1.45225e-20	9.56619e-19
ENSG00000162490	DRAXIN	1330.52	1135.11	1018.66	1052.29	1861.99	1908.3	1384.48	-0.61416	0.0963963	-6.3712	1.8756e-10	2.78942e-09
ENSG00000162599	NFIA	303.909	324.447	216.5	220.94	884.806	776.499	454.517	-1.40063	0.137753	-10.1677	2.7632e-24	2.89688e-22
ENSG00000162636	FAM102B	345.683	323.528	254.434	284.653	515.302	616.041	389.94	-0.760029	0.150142	-5.06207	4.1472e-07	3.39041e-06
ENSG00000162695	SLC30A7	354.038	340.072	292.368	295.957	503.059	543.453	388.158	-0.593799	0.140894	-4.21451	2.50319e-05	0.000141423
ENSG00000162775	RBM15	142.033	136.029	110.101	119.205	250.417	286.531	174.052	-0.951564	0.204417	-4.65502	3.23952e-06	2.22141e-05
ENSG00000162817	C1orf115	17.7541	14.7058	29.6069	22.6078	138.007	101.241	53.9872	-2.88402	0.415013	-6.94923	3.67291e-12	7.21353e-11
ENSG00000162873	KLHDC8A	268.401	270.22	529.223	533.34	668.891	471.821	456.982	-1.0796	0.163115	-6.61863	3.62541e-11	6.04383e-10
ENSG00000162909	CAPN2	1049.58	1129.59	810.488	844.711	1614.91	1697.22	1191.08	-0.603697	0.0936063	-6.44932	1.12353e-10	1.71902e-09
ENSG00000162924	REL	72.0609	60.6615	49.9616	76.0446	125.765	116.523	83.5027	-0.869911	0.303103	-2.87002	0.00410446	0.0129813
ENSG00000162989	KCNJ3	37.597	64.338	47.1859	31.8565	134.669	96.4654	68.6852	-1.17119	0.356615	-3.2842	0.00102274	0.00384288
ENSG00000162998	FRZB	109.658	101.103	160.062	125.371	189.204	138.49	137.314	-0.634047	0.249215	-2.54418	0.0109535	0.0301691
ENSG00000163071	SPATA18	98.1699	95.5879	158.212	164.421	282.693	156.637	159.287	-1.17653	0.26371	-4.46143	8.1414e-06	5.14873e-05
ENSG00000163110	PDLIM5	503.382	443.932	335.853	315.482	882.58	753.576	539.134	-0.788384	0.133038	-5.926	3.10403e-09	3.65872e-08
ENSG00000163251	FZD5	294.51	317.094	83.2693	70.9064	451.863	555.87	295.585	-0.72147	0.167663	-4.30311	1.68417e-05	9.89822e-05
ENSG00000163257	DCAF16	869.952	837.313	744.798	791.275	1545.91	1628.45	1069.62	-0.895644	0.0966326	-9.26855	1.88701e-20	1.23285e-18
ENSG00000163349	HIPK1	1133.13	1113.05	866.926	805.661	1876.46	1931.22	1287.74	-0.761846	0.089973	-8.46749	2.5073e-17	1.05441e-15
ENSG00000163412	EIF4E3	369.704	332.719	388.59	388.444	510.85	596.939	431.208	-0.660303	0.142767	-4.62503	3.74551e-06	2.53222e-05
ENSG00000163428	LRRC58	578.576	545.035	358.983	389.471	957.148	1093.59	653.801	-0.869778	0.120372	-7.22573	4.98426e-13	1.11917e-11
ENSG00000163430	FSTL1	879.352	875.916	673.556	667.959	1415.69	1599.8	1018.71	-0.781719	0.101165	-7.72715	1.09977e-14	3.22289e-13
ENSG00000163545	NUAK2	75.194	71.6909	65.6902	65.7683	122.426	155.682	92.7418	-0.924549	0.27794	-3.32643	0.000879653	0.00337336
ENSG00000163577	EIF5A2	52.218	56.9851	46.2607	50.3538	89.037	117.478	68.7221	-0.921193	0.321891	-2.86182	0.00421219	0.0132741
ENSG00000163590	PPM1L	948.279	908.085	798.46	797.44	1658.32	1737.33	1141.32	-0.872081	0.0931976	-9.35734	8.17731e-21	5.60994e-19
ENSG00000163597	SNHG16	207.828	215.992	214.65	216.83	308.291	369.625	255.536	-0.679299	0.175256	-3.87603	0.000106173	0.000513848
ENSG00000163605	PPP4R2	1301.27	1129.59	898.383	868.347	1791.87	1960.83	1325.05	-0.628158	0.0984799	-6.37854	1.78783e-10	2.67761e-09
ENSG00000163625	WDFY3	1191.62	1097.42	1094.53	1091.34	1928.77	1726.83	1355.08	-0.675266	0.0947209	-7.129	1.01098e-12	2.15931e-11
ENSG00000163629	PTPN13	727.919	772.056	473.71	482.986	1423.48	1111.74	831.982	-0.755144	0.123548	-6.11217	9.82836e-10	1.28122e-08
ENSG00000163635	ATXN7	412.522	377.756	378.413	391.527	572.063	653.29	464.262	-0.635288	0.136273	-4.66188	3.13333e-06	2.15355e-05
ENSG00000163638	ADAMTS9	67.8834	55.1468	100.848	104.818	408.457	184.335	153.582	-2.26843	0.492895	-4.60227	4.17907e-06	2.79612e-05
ENSG00000163644	PPM1K	607.818	516.542	560.68	509.704	981.633	939.821	686.033	-0.774487	0.120791	-6.4118	1.4381e-10	2.17792e-09
ENSG00000163655	GMPS	1048.54	977.018	650.426	666.931	1826.37	1899.7	1178.16	-0.880365	0.0929797	-9.46835	2.84302e-21	2.07471e-19
ENSG00000163820	FYCO1	113.835	102.022	71.2415	65.7683	219.254	184.335	126.076	-0.902442	0.238032	-3.79126	0.000149885	0.00069926
ENSG00000163848	ZNF148	875.174	771.137	615.268	647.406	1383.41	1446.03	956.404	-0.782916	0.104044	-7.52482	5.27929e-14	1.39596e-12
ENSG00000163946	TASOR	1272.03	1216.91	1145.42	1042.02	1895.38	1861.5	1405.54	-0.594258	0.0898474	-6.61408	3.73863e-11	6.22562e-10
ENSG00000163960	UBXN7	1885.07	1719.66	1337.86	1201.3	3186.41	3436.46	2127.79	-0.878539	0.0873586	-10.0567	8.58366e-24	8.41771e-22
ENSG00000163961	RNF168	343.595	342.83	169.314	224.023	497.495	644.694	370.325	-0.736606	0.168463	-4.3725	1.2283e-05	7.45749e-05
ENSG00000164031	DNAJB14	656.903	603.858	598.614	542.588	885.919	1023.87	718.625	-0.601256	0.119816	-5.01817	5.2167e-07	4.1686e-06
ENSG00000164066	INTU	816.69	793.195	1070.47	986.524	1332.22	1254.05	1042.19	-0.683658	0.0996644	-6.8596	6.9052e-12	1.29468e-10
ENSG00000164070	HSPA4L	498.16	512.866	888.206	881.706	704.506	867.233	725.446	-0.638323	0.123911	-5.15148	2.58433e-07	2.20223e-06
ENSG00000164080	RAD54L2	715.387	667.277	593.062	519.98	1533.66	1453.67	913.839	-1.11179	0.106743	-10.4156	2.10502e-25	2.4871e-23
ENSG00000164171	ITGA2	238.114	176.47	177.641	117.15	458.541	443.168	268.514	-1.12393	0.200332	-5.61031	2.0196e-08	2.09517e-07
ENSG00000164190	NIPBL	1545.65	1427.38	1087.13	1126.28	2515.3	2533.89	1705.94	-0.764856	0.0837187	-9.13602	6.47907e-20	3.95303e-18
ENSG00000164211	STARD4	1286.65	1121.32	1016.81	937.198	1897.6	1824.25	1347.3	-0.629036	0.0969612	-6.4875	8.72734e-11	1.36046e-09
ENSG00000164219	PGGT1B	352.994	342.83	191.519	206.553	564.272	581.658	373.304	-0.72043	0.141584	-5.08836	3.61182e-07	2.98386e-06
ENSG00000164236	ANKRD33B	11.488	15.6249	11.1026	12.3316	48.9704	42.9796	23.7495	-1.7545	0.546037	-3.21314	0.00131291	0.00477646
ENSG00000164284	GRPEL2	250.647	218.749	197.996	192.167	420.7	451.764	288.67	-0.896981	0.163284	-5.49338	3.9432e-08	3.89532e-07
ENSG00000164292	RHOBTB3	1179.08	1262.86	855.823	730.644	1776.29	1905.43	1285.02	-0.592296	0.0996058	-5.9464	2.74096e-09	3.28805e-08
ENSG00000164300	SERINC5	535.757	507.351	219.276	208.609	1055.09	917.854	573.989	-0.918922	0.124982	-7.35242	1.94649e-13	4.62159e-12
ENSG00000164327	RICTOR	460.563	431.984	373.787	421.328	869.224	843.356	566.707	-0.940704	0.123873	-7.5941	3.09948e-14	8.40473e-13
ENSG00000164684	ZNF704	2491.84	2444.84	1113.96	1083.12	4083.46	4265.49	2580.45	-0.75842	0.073296	-10.3474	4.30214e-25	4.88901e-23
ENSG00000164715	LMTK2	595.286	624.998	460.757	480.931	958.261	1042.02	693.708	-0.713238	0.112995	-6.3121	2.75276e-10	3.96328e-09
ENSG00000164823	OSGIN2	176.497	167.279	166.539	197.305	261.546	319.959	214.854	-0.761344	0.194802	-3.90829	9.29506e-05	0.000456384
ENSG00000164916	FOXK1	272.578	278.492	236.855	250.742	804.672	710.596	425.656	-1.45784	0.141381	-10.3115	6.25436e-25	6.89694e-23
ENSG00000164930	FZD6	67.8834	55.1468	106.4	101.735	148.024	121.298	100.081	-1.13147	0.277695	-4.07449	4.61145e-05	0.000244396
ENSG00000164938	TP53INP1	728.964	655.328	590.287	594.997	1360.04	1478.5	901.353	-1.03787	0.106108	-9.78125	1.35523e-22	1.13984e-20
ENSG00000164949	GEM	72.0609	78.1247	35.1581	42.1328	158.041	105.061	81.7631	-0.803729	0.306008	-2.6265	0.00862674	0.0246122
ENSG00000164976	MYORG	530.535	550.549	149.885	169.559	849.191	837.625	514.557	-0.64129	0.123969	-5.17297	2.30402e-07	1.97809e-06
ENSG00000165029	ABCA1	334.195	333.638	145.259	162.365	686.698	610.311	378.744	-0.956553	0.145128	-6.59109	4.36614e-11	7.15846e-10
ENSG00000165185	KIAA1958	469.962	445.77	336.778	322.676	1007.23	1038.2	603.436	-1.1604	0.117715	-9.85772	6.34769e-23	5.55871e-21
ENSG00000165219	GAPVD1	537.846	609.373	599.539	569.307	897.048	943.641	692.792	-0.681166	0.11618	-5.86303	4.54499e-09	5.23694e-08
ENSG00000165240	ATP7A	197.384	182.904	181.342	118.177	366.165	326.645	228.77	-0.865232	0.203321	-4.25551	2.08574e-05	0.000119996
ENSG00000165288	BRWD3	833.4	765.622	707.789	643.296	1333.33	1355.29	939.788	-0.750715	0.103183	-7.27557	3.44949e-13	7.92477e-12
ENSG00000165300	SLITRK5	570.221	594.667	936.317	841.628	971.617	908.303	803.792	-0.689246	0.111669	-6.17223	6.73329e-10	9.03049e-09
ENSG00000165417	GTF2A1	1064.2	999.996	765.152	768.667	1594.88	1825.2	1169.68	-0.729971	0.0996675	-7.32407	2.40568e-13	5.67402e-12
ENSG00000165476	REEP3	333.151	313.418	218.351	207.581	795.769	813.748	447.003	-1.31686	0.133375	-9.8734	5.42924e-23	4.78255e-21
ENSG00000165566	AMER2	1084.05	1050.55	809.563	768.667	1906.51	1889.19	1251.42	-0.830657	0.0897879	-9.25133	2.2172e-20	1.42677e-18
ENSG00000165588	OTX2	360.304	349.263	379.338	373.029	733.443	492.833	448.035	-0.786756	0.168309	-4.67447	2.94713e-06	2.0378e-05
ENSG00000165633	VSTM4	44.9075	34.0072	62.9146	67.8235	72.3426	73.5429	59.2564	-0.891631	0.35092	-2.54084	0.0110587	0.030386
ENSG00000165650	PDZD8	576.487	565.255	485.738	401.803	970.504	966.564	661.058	-0.762815	0.1204	-6.33565	2.36343e-10	3.43263e-09
ENSG00000165714	BORCS5	162.92	145.22	135.081	136.675	241.513	234	175.902	-0.627141	0.200765	-3.12376	0.00178556	0.0062369
ENSG00000165730	STOX1	106.525	122.242	121.203	124.343	234.835	254.057	160.534	-1.09432	0.21354	-5.12465	2.9809e-07	2.48888e-06
ENSG00000165757	JCAD	52.218	38.6028	61.0641	46.2433	99.0537	69.7225	61.1507	-0.894399	0.358868	-2.49228	0.0126925	0.0340826
ENSG00000165891	E2F7	497.116	400.734	174.866	175.725	706.732	656.156	435.221	-0.603588	0.143488	-4.20655	2.59294e-05	0.000145914
ENSG00000165959	CLMN	43.8631	28.4925	16.6539	16.4421	195.882	109.837	68.5283	-2.08223	0.373979	-5.56777	2.58018e-08	2.63451e-07
ENSG00000165983	PTER	24.0203	17.4632	49.0364	46.2433	71.2296	55.396	43.8981	-1.61357	0.424515	-3.80097	0.000144133	0.000676028
ENSG00000165997	ARL5B	1391.09	1289.52	1014.96	976.248	2169.17	2563.5	1567.41	-0.821529	0.0978973	-8.39174	4.78993e-17	1.92204e-15
ENSG00000166025	AMOTL1	974.388	949.445	532.923	494.29	1465.77	1682.89	1016.62	-0.711975	0.104017	-6.84482	7.65706e-12	1.43025e-10
ENSG00000166068	SPRED1	434.454	421.873	391.366	342.201	767.945	769.813	521.275	-0.844994	0.127285	-6.63859	3.16708e-11	5.32749e-10
ENSG00000166106	ADAMTS15	34.4639	36.7646	98.0727	110.984	62.3259	63.0368	67.608	-0.814459	0.341714	-2.38345	0.0171511	0.0439313
ENSG00000166128	RAB8B	1425.55	1289.52	844.721	851.905	2382.85	2936.94	1621.91	-0.971885	0.104159	-9.3308	1.05078e-20	7.0148e-19
ENSG00000166250	CLMP	78.327	62.4998	38.859	43.1604	134.669	100.286	76.3001	-0.738156	0.308743	-2.39084	0.0168097	0.0431311
ENSG00000166263	STXBP4	403.123	369.484	274.789	276.432	597.661	575.927	416.236	-0.603791	0.13642	-4.42597	9.601e-06	5.96536e-05
ENSG00000166265	CYYR1	49.0849	36.7646	86.0449	101.735	89.037	88.8246	75.2486	-1.0563	0.32231	-3.27729	0.00104808	0.00392712
ENSG00000166439	RNF169	351.95	319.852	195.22	147.979	539.787	607.445	360.372	-0.774089	0.158378	-4.8876	1.02071e-06	7.72902e-06
ENSG00000166450	PRTG	40.7301	38.6028	76.7928	79.1275	189.204	86.9143	85.2285	-1.79446	0.360994	-4.97089	6.66476e-07	5.21105e-06
ENSG00000166471	TMEM41B	480.406	423.712	405.244	373.029	836.948	896.841	569.363	-0.94153	0.125938	-7.47615	7.65307e-14	1.96272e-12
ENSG00000166482	MFAP4	35.5083	24.8161	111.026	110.984	215.915	178.604	112.809	-2.71691	0.297348	-9.13712	6.41351e-20	3.92913e-18
ENSG00000166501	PRKCB	859.509	823.526	1025.14	1101.62	1357.81	1311.36	1079.83	-0.665469	0.0972935	-6.83981	7.92956e-12	1.47375e-10
ENSG00000166734	GOLM2	1019.3	990.805	824.366	830.324	1520.31	1590.25	1129.22	-0.630614	0.0927686	-6.79771	1.06298e-11	1.93692e-10
ENSG00000166822	TMEM170A	313.308	278.492	196.145	199.36	651.083	712.507	391.816	-1.2067	0.144318	-8.36143	6.19651e-17	2.46651e-15
ENSG00000166833	NAV2	169.186	172.793	361.759	290.819	303.839	309.453	267.975	-0.842567	0.179884	-4.68395	2.81393e-06	1.95478e-05
ENSG00000166845	C18orf54	268.401	242.646	114.727	118.177	477.461	529.127	291.756	-0.980279	0.161244	-6.07946	1.20589e-09	1.55294e-08
ENSG00000166860	ZBTB39	425.055	442.094	278.49	286.709	691.15	712.507	472.667	-0.694674	0.12797	-5.42841	5.6859e-08	5.42951e-07
ENSG00000166949	SMAD3	412.522	403.491	173.015	193.194	781.3	775.543	456.511	-0.932169	0.130718	-7.13116	9.95257e-13	2.12879e-11
ENSG00000166963	MAP1A	1466.28	1372.24	1071.4	1062.57	2241.51	2048.7	1543.78	-0.5958	0.0885665	-6.72715	1.73015e-11	3.05899e-10
ENSG00000167291	TBC1D16	2461.56	2625.91	1694.99	1779.85	3929.87	4341.9	2805.68	-0.70134	0.0796993	-8.79984	1.37017e-18	6.86791e-17
ENSG00000167306	MYO5B	30.2865	23.897	29.6069	28.7736	217.028	51.5755	63.5279	-2.30903	0.822095	-2.80871	0.00497397	0.0152927
ENSG00000167378	IRGQ	1015.12	1011.94	1111.18	1183.83	1592.65	1566.37	1246.85	-0.639962	0.0910409	-7.0294	2.07429e-12	4.24759e-11
ENSG00000167491	GATAD2A	503.382	553.307	342.329	358.643	1051.75	1194.83	667.374	-1.08809	0.119997	-9.06761	1.21652e-19	7.10211e-18
ENSG00000167548	KMT2D	1041.23	1026.65	935.392	868.347	1930.99	1478.5	1213.52	-0.720113	0.117088	-6.15016	7.74032e-10	1.02701e-08
ENSG00000167595	PROSER3	144.122	125.919	100.848	98.6524	260.433	226.359	159.389	-0.850454	0.213477	-3.98381	6.78184e-05	0.000345167
ENSG00000167601	AXL	92.9481	74.4482	41.6346	33.9118	182.526	186.245	101.952	-1.14294	0.263771	-4.33308	1.47038e-05	8.75932e-05
ENSG00000167637	ZNF283	91.9037	91.9114	128.605	87.3485	125.765	159.502	114.173	-0.636873	0.270431	-2.35503	0.0185212	0.0467965
ENSG00000167676	PLIN4	41.7744	40.441	38.859	32.8841	87.9241	63.9919	50.9791	-0.882434	0.372285	-2.37032	0.0177727	0.0452741
ENSG00000168092	PAFAH1B2	1642.78	1606.61	1256.44	1209.52	2332.77	2927.39	1829.25	-0.696063	0.101788	-6.83834	8.01169e-12	1.48716e-10
ENSG00000168137	SETD5	2768.6	2652.56	2132.62	2004.9	4260.42	3887.27	2951.06	-0.58758	0.0777063	-7.56156	3.98276e-14	1.06831e-12
ENSG00000168172	HOOK3	718.52	609.373	502.391	538.478	1623.81	1638.96	938.589	-1.29887	0.108217	-12.0024	3.44955e-33	1.02707e-30
ENSG00000168209	DDIT4	867.864	857.533	614.342	712.147	1703.95	1543.45	1049.88	-0.911776	0.104753	-8.70404	3.20282e-18	1.52822e-16
ENSG00000168214	RBPJ	2130.5	1902.57	1441.48	1451.01	3693.92	4257.85	2479.56	-0.980589	0.089293	-10.9817	4.6802e-28	7.49184e-26
ENSG00000168264	IRF2BP2	819.823	782.166	552.353	586.776	1186.42	1233.99	860.255	-0.596268	0.102906	-5.7943	6.86054e-09	7.70233e-08
ENSG00000168394	TAP1	58.4842	48.713	29.6069	44.1881	94.6019	97.4205	62.1691	-0.843972	0.338008	-2.4969	0.0125285	0.0337395
ENSG00000168490	PHYHIP	115.924	102.022	216.5	208.609	251.53	174.784	178.228	-0.965686	0.227932	-4.23673	2.26802e-05	0.000129067
ENSG00000168615	ADAM9	590.064	597.424	534.774	458.323	948.245	876.784	667.602	-0.619132	0.119381	-5.18618	2.14649e-07	1.85568e-06
ENSG00000168672	LRATD2	73.1052	70.7718	91.5962	85.2932	222.593	140.4	113.96	-1.33134	0.279268	-4.76724	1.86763e-06	1.34057e-05
ENSG00000168675	LDLRAD4	307.042	287.683	119.353	116.122	494.156	494.743	303.183	-0.734439	0.153948	-4.7707	1.83587e-06	1.32096e-05
ENSG00000168807	SNTB2	184.852	146.139	130.455	164.421	361.713	402.098	231.613	-1.21063	0.194095	-6.23728	4.45243e-10	6.1659e-09
ENSG00000168843	FSTL5	165.009	158.088	166.539	187.029	302.726	197.706	196.183	-0.627466	0.221813	-2.82881	0.00467214	0.0144995
ENSG00000169018	FEM1B	1230.26	1244.48	1050.12	935.143	2191.42	2264.55	1486	-0.848588	0.0895669	-9.47434	2.68442e-21	1.97836e-19
ENSG00000169047	IRS1	384.325	373.16	324.75	356.587	602.113	613.176	442.352	-0.682607	0.133911	-5.09747	3.44228e-07	2.85171e-06
ENSG00000169071	ROR2	40.7301	34.9263	33.3077	35.967	93.4889	59.2164	49.6061	-1.01048	0.388461	-2.60123	0.0092891	0.0262006
ENSG00000169116	PARM1	38.6413	30.3308	141.558	130.509	180.3	138.49	109.971	-2.21147	0.29598	-7.4717	7.91657e-14	2.01805e-12
ENSG00000169155	ZBTB43	345.683	314.337	297.919	256.907	491.93	533.902	373.446	-0.638268	0.149079	-4.2814	1.85719e-05	0.000108296
ENSG00000169184	MN1	2312.21	2206.79	834.543	984.469	3411.23	3436.46	2197.62	-0.599908	0.0854674	-7.01915	2.23222e-12	4.54598e-11
ENSG00000169213	RAB3B	369.704	341.91	554.203	563.141	740.12	748.801	552.98	-1.06645	0.12459	-8.55966	1.132e-17	5.0155e-16
ENSG00000169306	IL1RAPL1	20.8872	18.3823	14.8034	18.4973	51.1963	40.1143	27.3135	-1.21672	0.500713	-2.42998	0.0150996	0.0393605
ENSG00000169379	ARL13B	412.522	395.219	337.703	337.062	661.1	607.445	458.509	-0.650802	0.13194	-4.93256	8.11569e-07	6.24707e-06
ENSG00000169499	PLEKHA2	56.3955	55.1468	32.3825	30.8289	106.844	127.029	68.1045	-1.07042	0.315276	-3.39518	0.000685847	0.00270756
ENSG00000169554	ZEB2	2663.12	2510.1	426.524	397.693	4053.41	4704.84	2459.28	-0.760388	0.087663	-8.674	4.17216e-18	1.95934e-16
ENSG00000169570	DTWD2	39.6857	44.1175	60.1389	59.6025	85.6982	76.4082	60.9418	-0.948389	0.339933	-2.78993	0.00527199	0.0160861
ENSG00000169604	ANTXR1	900.239	823.526	467.233	410.024	1579.29	1715.36	982.614	-0.93596	0.105488	-8.87268	7.14065e-19	3.72993e-17
ENSG00000169629	RGPD8	87.7263	78.1247	111.026	103.791	113.522	142.31	106.083	-0.63023	0.264716	-2.38077	0.0172763	0.0441836
ENSG00000169710	FASN	5007.71	5033.99	3806.33	3639.86	8528.64	8041.96	5676.42	-0.722402	0.065566	-11.0179	3.13164e-28	5.12316e-26
ENSG00000169760	NLGN1	307.042	277.572	307.171	310.344	564.272	492.833	376.539	-0.85447	0.148827	-5.74135	9.39251e-09	1.02662e-07
ENSG00000169836	TACR3	12.5323	21.1396	32.3825	20.5526	80.1333	18.147	30.8146	-1.52976	0.619641	-2.46879	0.0135573	0.0360534
ENSG00000169946	ZFPM2	41.7744	50.5513	127.68	114.067	332.776	158.547	137.566	-2.4086	0.472961	-5.0926	3.53177e-07	2.92097e-06
ENSG00000169967	MAP3K2	666.302	622.24	491.289	538.478	1112.96	1293.21	787.414	-0.902855	0.116167	-7.77207	7.72131e-15	2.31282e-13
ENSG00000170370	EMX2	126.368	71.6909	717.966	703.926	993.876	920.719	589.091	-3.27836	0.295981	-11.0762	1.63585e-28	2.76738e-26
ENSG00000170385	SLC30A1	388.502	355.697	395.992	424.411	582.08	539.633	447.719	-0.59219	0.136333	-4.34372	1.40092e-05	8.40948e-05
ENSG00000170412	GPRC5C	44.9075	24.8161	121.203	114.067	92.3759	61.1266	76.416	-1.14387	0.35848	-3.19088	0.00141838	0.00510899
ENSG00000170456	DENND5B	1473.59	1400.73	1155.59	1110.87	2288.25	2266.46	1615.92	-0.664525	0.0834006	-7.96786	1.61439e-15	5.23604e-14
ENSG00000170522	ELOVL6	1037.05	982.533	663.379	667.959	1622.7	1901.61	1145.87	-0.804794	0.102582	-7.84539	4.31615e-15	1.32483e-13
ENSG00000170525	PFKFB3	1520.59	1479.77	1278.65	1172.53	3276.56	2504.28	1872.06	-0.945354	0.11021	-8.57776	9.67357e-18	4.35077e-16
ENSG00000170759	KIF5B	4275.61	3906.23	2472.17	2518.72	5961.03	6823.25	4326.17	-0.644584	0.0802895	-8.02825	9.8876e-16	3.31524e-14
ENSG00000170802	FOXN2	256.913	240.808	179.492	170.586	459.654	473.731	296.864	-0.908387	0.15754	-5.76607	8.11406e-09	9.01448e-08
ENSG00000171016	PYGO1	622.439	578.123	556.054	521.008	1171.95	1177.64	771.203	-0.969667	0.108468	-8.93966	3.90358e-19	2.1209e-17
ENSG00000171105	INSR	514.87	440.256	395.067	365.836	851.417	799.421	561.144	-0.790644	0.127944	-6.1796	6.42658e-10	8.65032e-09
ENSG00000171246	NPTX1	76.2383	59.7424	352.507	362.753	645.519	297.992	299.125	-2.79516	0.481957	-5.79962	6.6467e-09	7.47917e-08
ENSG00000171316	CHD7	1871.49	1754.59	932.616	933.087	3574.84	3678.1	2124.12	-1.00084	0.0780837	-12.8175	1.30841e-37	5.26442e-35
ENSG00000171365	CLCN5	319.574	300.55	390.44	418.245	554.256	503.339	414.401	-0.769882	0.141706	-5.43295	5.54311e-08	5.30336e-07
ENSG00000171444	MCC	142.033	130.514	102.699	82.2103	181.413	255.012	148.98	-0.683618	0.237264	-2.88125	0.003961	0.0125864
ENSG00000171502	COL24A1	13.5767	22.0587	93.4466	114.067	170.283	130.849	90.7136	-3.06254	0.358785	-8.53586	1.39115e-17	6.07335e-16
ENSG00000171681	ATF7IP	1941.47	1667.27	1238.86	1209.52	2971.61	3390.61	2069.89	-0.819459	0.0947077	-8.65251	5.03804e-18	2.35568e-16
ENSG00000171714	ANO5	230.804	208.639	381.188	353.504	371.73	312.319	309.697	-0.637611	0.167226	-3.81287	0.00013736	0.000648343
ENSG00000171786	NHLH1	13.5767	17.4632	191.519	200.388	615.469	477.551	252.661	-5.12682	0.307624	-16.6659	2.32047e-62	3.83831e-59
ENSG00000171791	BCL2	162.92	143.382	175.791	157.227	357.261	337.151	222.289	-1.18226	0.1859	-6.35965	2.02212e-10	2.98052e-09
ENSG00000171862	PTEN	1083	1012.86	896.533	906.369	1637.17	1724.92	1210.14	-0.68293	0.0925977	-7.37524	1.64048e-13	3.95176e-12
ENSG00000171914	TLN2	181.719	173.713	187.819	221.968	398.441	357.208	253.478	-1.08765	0.177993	-6.11062	9.92453e-10	1.29149e-08
ENSG00000171940	ZNF217	135.767	124.08	89.7458	95.5695	500.833	355.298	216.882	-1.71905	0.209719	-8.19692	2.46635e-16	9.15623e-15
ENSG00000171943	SRGAP2C	213.05	200.367	125.829	150.034	369.504	405.919	244.117	-0.909209	0.176754	-5.14391	2.69073e-07	2.27985e-06
ENSG00000172037	LAMB2	497.116	485.292	444.103	449.074	830.27	754.531	576.731	-0.689183	0.121205	-5.68608	1.29987e-08	1.39117e-07
ENSG00000172081	MOB3A	391.635	388.785	275.714	338.09	566.498	605.535	427.71	-0.587462	0.142582	-4.12018	3.78583e-05	0.000204424
ENSG00000172137	CALB2	54.3068	68.9336	228.528	210.664	221.48	96.4654	146.73	-1.36357	0.507168	-2.68861	0.0071751	0.0209731
ENSG00000172461	FUT9	1452.71	1288.6	1088.98	1040.99	3504.72	3469.89	1974.31	-1.34827	0.0849406	-15.8732	9.72298e-57	1.11343e-53
ENSG00000172469	MANEA	377.014	352.021	215.575	205.526	573.176	661.886	397.533	-0.762743	0.143732	-5.3067	1.11626e-07	1.00774e-06
ENSG00000172493	AFF1	252.735	254.595	173.015	159.283	720.087	489.013	341.455	-1.25043	0.182211	-6.86257	6.76321e-12	1.27287e-10
ENSG00000172534	HCFC1	1591.61	1534	866.001	1030.71	3134.1	2833.79	1831.7	-0.932865	0.0949331	-9.82656	8.65241e-23	7.53266e-21
ENSG00000172575	RASGRP1	53.2624	46.8748	111.026	107.901	286.032	260.743	144.306	-2.45118	0.245181	-9.99745	1.56369e-23	1.46407e-21
ENSG00000172667	ZMAT3	343.595	303.308	368.235	383.306	887.032	985.666	545.19	-1.53627	0.130937	-11.7329	8.64434e-32	2.10964e-29
ENSG00000172728	FUT10	101.303	109.375	74.9424	72.9617	165.832	177.649	117.01	-0.704949	0.240787	-2.92769	0.00341486	0.0110756
ENSG00000172795	DCP2	455.341	405.329	283.116	268.211	943.793	1171.91	587.95	-1.30029	0.136076	-9.55564	1.22817e-21	9.52276e-20
ENSG00000172817	CYP7B1	40.7301	43.1984	35.1581	20.5526	109.07	123.208	61.9863	-1.46883	0.347479	-4.2271	2.36718e-05	0.000134248
ENSG00000172828	CES3	11.488	13.7867	45.3355	36.9947	84.5852	65.9021	43.0154	-2.56635	0.460211	-5.57646	2.45467e-08	2.51845e-07
ENSG00000172840	PDP2	244.38	185.661	159.137	153.117	383.972	402.098	254.728	-0.874101	0.180471	-4.84346	1.27599e-06	9.52163e-06
ENSG00000172869	DMXL1	640.193	568.012	614.342	540.533	944.906	915.944	703.988	-0.624083	0.118242	-5.27801	1.30598e-07	1.16839e-06
ENSG00000172915	NBEA	1065.25	1002.75	1043.64	1039.96	1756.26	1465.13	1228.83	-0.638669	0.104036	-6.1389	8.30955e-10	1.09764e-08
ENSG00000172954	LCLAT1	97.1255	96.507	108.25	107.901	207.011	230.18	141.162	-1.17631	0.225937	-5.20639	1.92554e-07	1.68324e-06
ENSG00000173157	ADAMTS20	14.621	15.6249	37.9338	35.967	57.8741	51.5755	35.5994	-1.85244	0.467236	-3.96468	7.34945e-05	0.000370258
ENSG00000173193	PARP14	45.9519	45.9557	61.9894	31.8565	168.057	149.951	83.9603	-1.78986	0.324371	-5.51795	3.42972e-08	3.42673e-07
ENSG00000173214	MFSD4B	195.295	202.205	215.575	203.471	396.215	359.119	261.98	-0.92447	0.169925	-5.44045	5.31463e-08	5.09458e-07
ENSG00000173230	GOLGB1	1330.52	1316.17	1429.46	1372.91	2144.68	2022.91	1602.77	-0.654649	0.0847609	-7.72347	1.13202e-14	3.31088e-13
ENSG00000173258	ZNF483	217.227	195.771	286.816	269.239	350.583	339.061	276.45	-0.740868	0.167221	-4.43046	9.4031e-06	5.86197e-05
ENSG00000173276	ZBTB21	358.216	319.852	333.077	354.532	560.933	589.298	419.318	-0.7645	0.139608	-5.47604	4.34954e-08	4.24879e-07
ENSG00000173281	PPP1R3B	31.3308	18.3823	12.953	16.4421	84.5852	48.7102	35.4006	-1.42604	0.476598	-2.99213	0.0027704	0.00924938
ENSG00000173320	STOX2	1480.9	1404.41	1167.62	1114.98	2645.51	2942.67	1792.68	-0.954704	0.0874089	-10.9223	9.02142e-28	1.39898e-25
ENSG00000173376	NDNF	60.5729	46.8748	57.3633	32.8841	209.237	113.657	86.7649	-1.5868	0.351375	-4.51596	6.303e-06	4.0673e-05
ENSG00000173406	DAB1	199.473	169.117	411.72	439.825	501.946	364.849	347.822	-1.23309	0.179548	-6.86774	6.52261e-12	1.2354e-10
ENSG00000173480	ZNF417	291.377	320.771	230.378	213.747	427.378	497.609	330.21	-0.59605	0.156782	-3.80178	0.000143659	0.000674227
ENSG00000173517	PEAK1	525.313	431.984	542.176	522.036	954.922	734.474	618.484	-0.8194	0.143946	-5.69241	1.2526e-08	1.34638e-07
ENSG00000173542	MOB1B	884.573	759.188	591.212	552.865	1544.79	1682.89	1002.59	-0.975512	0.107456	-9.07823	1.10351e-19	6.46768e-18
ENSG00000173548	SNX33	180.674	193.014	91.5962	63.713	278.241	289.396	182.772	-0.602778	0.204347	-2.94977	0.0031801	0.0104324
ENSG00000173588	CEP83	225.582	233.455	135.081	113.039	386.198	354.343	241.283	-0.688593	0.175435	-3.92506	8.67064e-05	0.00042955
ENSG00000173611	SCAI	332.107	308.822	386.74	322.676	601	595.029	424.396	-0.900883	0.143506	-6.27769	3.43635e-10	4.83069e-09
ENSG00000173706	HEG1	254.824	238.97	85.1197	77.0722	458.541	532.947	274.579	-1.00787	0.16773	-6.00888	1.86808e-09	2.32137e-08
ENSG00000173821	RNF213	886.662	874.077	694.836	582.666	1490.26	1295.12	970.603	-0.660838	0.112684	-5.86453	4.50418e-09	5.19797e-08
ENSG00000173852	DPY19L1	685.101	624.998	377.487	387.416	1111.85	987.576	695.738	-0.680228	0.11628	-5.84989	4.91895e-09	5.65034e-08
ENSG00000173889	PHC3	667.346	672.791	597.688	526.146	1016.14	1018.14	749.708	-0.602063	0.110803	-5.43364	5.52168e-08	5.28625e-07
ENSG00000173905	GOLIM4	663.169	691.174	294.218	333.98	1062.88	1126.07	695.248	-0.692721	0.113284	-6.11488	9.66269e-10	1.26294e-08
ENSG00000174010	KLHL15	222.449	175.551	199.846	172.642	349.47	435.527	259.247	-0.984824	0.189149	-5.20661	1.92325e-07	1.68222e-06
ENSG00000174197	MGA	665.258	669.115	547.727	545.671	1345.57	1200.56	828.985	-0.931109	0.107679	-8.64711	5.28219e-18	2.45737e-16
ENSG00000174206	KICS2	59.5286	35.8454	60.1389	44.1881	103.506	83.0939	64.3834	-0.973101	0.356244	-2.73156	0.00630353	0.0187307
ENSG00000174469	CNTNAP2	4323.65	3933.81	5400.48	5253.24	7215.34	7492.78	5603.22	-0.833406	0.0695711	-11.9792	4.56642e-33	1.33295e-30
ENSG00000174485	DENND4A	424.01	370.403	320.124	294.93	615.469	603.625	438.093	-0.619263	0.137377	-4.50777	6.55118e-06	4.21467e-05
ENSG00000174607	UGT8	67.8834	58.8233	42.5599	43.1604	140.233	122.253	79.1523	-1.05142	0.294704	-3.56773	0.000360086	0.00152942
ENSG00000174721	FGFBP3	928.437	895.217	585.661	512.787	1646.07	2079.26	1107.91	-1.03191	0.117426	-8.78777	1.52559e-18	7.54535e-17
ENSG00000174738	NR1D2	331.062	310.661	139.707	149.006	548.691	544.409	337.256	-0.76913	0.147642	-5.20943	1.89417e-07	1.65873e-06
ENSG00000174804	FZD4	67.8834	59.7424	118.427	70.9064	123.539	122.253	93.792	-0.947297	0.303166	-3.12468	0.00178001	0.00622187
ENSG00000174839	DENND6A	392.68	385.109	296.994	365.836	604.339	675.258	453.369	-0.719517	0.142675	-5.04306	4.58148e-07	3.70073e-06
ENSG00000174840	PDE12	462.652	415.44	361.759	366.864	589.87	744.98	490.261	-0.6074	0.143237	-4.24052	2.23001e-05	0.000127261
ENSG00000175066	GK5	555.6	537.682	670.78	651.517	893.709	872.964	697.042	-0.692534	0.111339	-6.22005	4.96982e-10	6.83787e-09
ENSG00000175073	VCPIP1	205.739	197.61	173.015	156.2	382.859	499.519	269.157	-1.13223	0.18155	-6.23648	4.47532e-10	6.19183e-09
ENSG00000175104	TRAF6	372.837	343.749	275.714	258.963	546.465	599.805	399.589	-0.679763	0.141415	-4.80688	1.53304e-06	1.12537e-05
[truncated: 352 more rows]

## Sheet: homo vs wt
Supplementary Data 2. DEGs from organoids RNA-seq data.
Supplementary Data 2b. Significantly upregulated genes in cortical organoids between wild-type and Ctcf homozygous mutant mice.
ensg	name	HETE_1	HETE_2	HOMO_1	HOMO_2	WT_1	WT_2	baseMean	log2FoldChange	lfcSE	stat	pvalue	padj
ENSG00000001497	LAS1L	1807.79	2005.51	2693.3	2452.95	1485.81	1355.29	1966.77	0.858313	0.0910079	9.4312	4.05441e-21	4.15859e-20
ENSG00000001617	SEMA3F	741.496	809.739	1070.47	1096.48	491.93	440.302	775.07	1.21872	0.114097	10.6814	1.24328e-26	1.79292e-25
ENSG00000003147	ICA1	122.19	90.0732	151.735	132.564	57.8741	57.3062	101.957	1.3048	0.28262	4.61681	3.89682e-06	1.2066e-05
ENSG00000003249	DBNDD1	481.45	511.027	647.65	689.539	397.328	391.592	519.764	0.761022	0.127071	5.98896	2.1119e-09	9.11371e-09
ENSG00000003509	NDUFAF7	602.596	567.093	935.392	862.181	415.135	430.751	635.525	1.0874	0.119666	9.0869	1.019e-19	9.61163e-19
ENSG00000004059	ARF5	1220.86	1170.95	1329.53	1480.81	618.807	735.429	1092.73	1.05038	0.109135	9.62465	6.29215e-22	6.80062e-21
ENSG00000004779	NDUFAB1	1268.9	1234.37	1608.95	1677.09	636.615	670.482	1182.73	1.32882	0.0955273	13.9104	5.48014e-44	1.92028e-42
ENSG00000004799	PDK4	65.7947	63.4189	87.8954	79.1275	51.1963	48.7102	66.0238	0.743428	0.324697	2.2896	0.0220443	0.0381391
ENSG00000004866	ST7	463.696	494.483	524.597	548.754	319.42	369.625	453.429	0.63665	0.138683	4.59069	4.41793e-06	1.36169e-05
ENSG00000004866	ST7-OT3	463.696	494.483	524.597	548.754	319.42	369.625	453.429	0.63665	0.138683	4.59069	4.41793e-06	1.36169e-05
ENSG00000004948	CALCR	97.1255	91.9114	221.126	214.775	43.4056	38.2041	117.758	2.42129	0.270964	8.93583	4.04116e-19	3.66449e-18
ENSG00000005075	POLR2J	610.951	620.402	675.406	710.092	302.726	342.882	543.743	1.09886	0.129431	8.48987	2.06867e-17	1.65067e-16
ENSG00000005238	FAM214B	631.838	588.233	784.582	733.727	460.767	467.045	611.032	0.710841	0.120051	5.92117	3.19663e-09	1.35791e-08
ENSG00000005249	PRKAR2B	3775.36	3380.5	4458.61	4551.37	2570.94	2871.04	3601.3	0.726622	0.0809715	8.97381	2.8644e-19	2.62353e-18
ENSG00000005379	TSPOAP1	2286.11	2279.4	3580.58	3575.12	2307.17	1940.77	2661.53	0.753594	0.0861578	8.74668	2.1973e-18	1.88125e-17
ENSG00000005486	RHBDD2	1552.96	1601.1	1854.13	1915.5	1177.51	1239.72	1556.82	0.640217	0.0856415	7.47555	7.6884e-14	4.77267e-13
ENSG00000005882	PDK2	444.898	463.233	598.614	652.545	340.567	337.151	472.835	0.884034	0.133049	6.64444	3.04382e-11	1.53609e-10
ENSG00000005884	ITGA3	414.611	413.601	655.977	625.826	342.793	340.972	465.63	0.90706	0.131485	6.89856	5.25321e-12	2.82016e-11
ENSG00000006015	REX1BD	485.628	451.285	617.118	625.826	288.257	319.959	464.679	1.02901	0.136	7.56626	3.8413e-14	2.4323e-13
ENSG00000006025	OSBPL7	632.883	628.674	786.432	782.026	534.222	492.833	642.845	0.612181	0.116071	5.27419	1.33341e-07	4.85243e-07
ENSG00000006047	YBX2	92.9481	113.97	197.996	210.664	109.07	56.3511	130.167	1.31512	0.279497	4.70533	2.53458e-06	8.01462e-06
ENSG00000006071	ABCC8	142.033	106.617	238.705	265.128	90.15	84.049	154.447	1.53304	0.232379	6.59716	4.19119e-11	2.0906e-10
ENSG00000006128	TAC1	2439.63	2496.31	6043.5	5940.72	1209.79	1431.7	3260.28	2.17976	0.0832693	26.1773	4.82394e-151	3.19233e-148
ENSG00000006283	CACNA1G	1053.76	1096.5	1519.2	1501.37	829.158	767.903	1127.98	0.920627	0.0958663	9.60324	7.74735e-22	8.3385e-21
ENSG00000006377	DLX6	3162.32	3239.88	3275.26	3297.66	1807.45	2193.87	2829.41	0.714631	0.0888662	8.04165	8.86393e-16	6.32647e-15
ENSG00000006757	PNPLA4	88.7706	91.9114	181.342	175.725	81.2463	54.4409	112.239	1.40463	0.267546	5.25005	1.52055e-07	5.49471e-07
ENSG00000006837	CDKL3	41.7744	41.3601	49.9616	73.9893	32.2759	23.8776	43.8732	1.14562	0.41811	2.73999	0.00614418	0.011789
ENSG00000007080	CCDC124	1061.07	1144.3	1191.68	1102.65	743.459	721.103	994.042	0.648566	0.102594	6.3217	2.58695e-10	1.20974e-09
ENSG00000007264	MATK	39.6857	49.6322	119.353	80.1551	27.8241	29.6082	57.7096	1.79761	0.379048	4.74242	2.11176e-06	6.74092e-06
ENSG00000007376	RPUSD1	270.489	285.844	321.975	380.223	153.589	212.033	270.692	0.935037	0.18819	4.96857	6.74495e-07	2.27694e-06
ENSG00000007384	RHBDF1	102.347	102.941	120.278	134.619	66.7778	78.3184	100.88	0.808588	0.268586	3.01054	0.00260784	0.00536392
ENSG00000007392	LUC7L	3431.77	3487.12	4404.95	4369.48	2675.56	2402.08	3461.83	0.790043	0.0746724	10.5801	3.6845e-26	5.19247e-25
ENSG00000007402	CACNA2D2	911.727	969.665	1334.16	1339	843.626	663.796	1010.33	0.829156	0.11493	7.21446	5.41493e-13	3.15644e-12
ENSG00000007516	BAIAP3	1123.73	1147.97	2442.57	2354.3	785.752	652.335	1417.78	1.74086	0.0995816	17.4818	1.97226e-68	1.87401e-66
ENSG00000007541	PIGQ	532.624	608.454	791.058	845.739	501.946	432.662	618.747	0.810198	0.127744	6.34237	2.26257e-10	1.0619e-09
ENSG00000008018	PSMB1	1627.11	1714.15	2056.75	1967.91	988.311	1159.49	1585.62	0.904366	0.0952428	9.49537	2.19439e-21	2.2933e-20
ENSG00000008056	SYN1	344.639	353.859	452.43	487.096	263.772	253.102	359.15	0.862304	0.148695	5.79913	6.66605e-09	2.73711e-08
ENSG00000008118	CAMK1G	162.92	145.22	386.74	376.112	92.3759	92.645	209.336	2.04382	0.199029	10.2689	9.72691e-25	1.24917e-23
ENSG00000008283	CYB561	460.563	465.991	734.62	796.413	396.215	368.67	537.079	1.00191	0.126667	7.9098	2.57808e-15	1.77464e-14
ENSG00000008324	SS18L2	554.555	501.836	705.013	664.876	316.082	311.363	508.954	1.12722	0.132078	8.53448	1.40784e-17	1.13981e-16
ENSG00000008394	MGST1	101.303	128.676	158.212	118.177	84.5852	82.1388	112.182	0.732183	0.268835	2.72354	0.0064586	0.0123388
ENSG00000008735	MAPK8IP2	1869.41	1863.04	2203.86	2190.91	1401.22	1510.02	1839.74	0.593317	0.0819781	7.23751	4.57014e-13	2.68013e-12
ENSG00000009950	MLXIPL	46.9962	31.2499	104.549	108.929	36.7278	22.9225	58.5624	1.85022	0.37719	4.90529	9.32906e-07	3.10862e-06
ENSG00000010270	STARD3NL	1523.72	1554.22	1824.52	1808.63	1062.88	1237.81	1501.96	0.657491	0.0937625	7.0123	2.34431e-12	1.29859e-11
ENSG00000010310	GIPR	229.759	225.183	290.517	341.173	200.333	186.245	245.535	0.70844	0.178805	3.96208	7.42984e-05	0.000195205
ENSG00000011009	LYPLA2	794.758	954.04	1115.81	1210.55	674.456	616.996	894.434	0.849793	0.116582	7.28926	3.11666e-13	1.85301e-12
ENSG00000011083	SLC6A7	76.2383	95.5879	178.566	179.835	57.8741	64.947	108.841	1.54228	0.265966	5.79881	6.67881e-09	2.7409e-08
ENSG00000011201	ANOS1	116.968	88.2349	247.957	218.885	62.3259	112.702	141.179	1.40638	0.269277	5.22282	1.76215e-07	6.31909e-07
ENSG00000011243	AKAP8L	1164.46	1090.07	1414.65	1508.56	928.211	946.507	1175.41	0.640227	0.0950444	6.73609	1.6271e-11	8.38339e-11
ENSG00000011332	DPF1	2253.73	2570.76	2685.9	2869.14	1588.2	1601.71	2261.57	0.799948	0.0865782	9.2396	2.47415e-20	2.41764e-19
ENSG00000011347	SYT7	506.515	576.285	785.507	870.402	602.113	496.653	639.579	0.593485	0.130691	4.54113	5.59526e-06	1.70825e-05
ENSG00000012822	CALCOCO1	2549.28	2783.08	3781.35	3685.08	2248.19	2040.1	2847.85	0.800907	0.0802804	9.97637	1.93411e-23	2.30605e-22
ENSG00000013306	SLC25A39	1075.69	1090.99	1639.48	1629.82	873.676	837.625	1191.21	0.934564	0.0920408	10.1538	3.18683e-24	3.96765e-23
ENSG00000013392	RWDD2A	323.752	296.874	398.767	392.554	248.191	223.494	313.939	0.748507	0.158892	4.71079	2.46759e-06	7.81556e-06
ENSG00000014641	MDH1	2854.24	3022.05	4016.36	3713.85	2058.98	2061.11	2954.43	0.9081	0.0762596	11.908	1.07504e-32	2.1103e-31
ENSG00000015592	STMN4	6153.37	6748.14	11626.2	11832.1	2710.07	3617.93	7114.64	1.88995	0.179262	10.5429	5.4781e-26	7.65057e-25
ENSG00000016082	ISL1	1602.05	1732.53	2258.45	2236.12	745.685	1230.17	1634.17	1.18502	0.290298	4.08206	4.46379e-05	0.000121056
ENSG00000019549	SNAI2	65.7947	52.3895	78.6432	93.5143	44.5185	47.7551	63.7692	0.896787	0.337022	2.66092	0.00779279	0.0146741
ENSG00000020129	NCDN	1236.52	1189.33	1683.89	1654.48	843.626	877.739	1247.6	0.955093	0.0915828	10.4287	1.83311e-25	2.47958e-24
ENSG00000021762	OSBPL5	607.818	724.262	965.924	980.358	534.222	516.711	721.549	0.889457	0.119068	7.47016	8.00989e-14	4.96229e-13
ENSG00000022267	FHL1	2734.14	2913.59	4223.6	4190.67	2355.03	2533.89	3158.49	0.782734	0.0744757	10.5099	7.77576e-26	1.07528e-24
ENSG00000022355	GABRA1	142.033	147.977	180.417	231.217	121.313	123.208	157.694	0.74909	0.222256	3.3704	0.000750602	0.00169219
ENSG00000025434	NR1H3	120.101	162.683	157.286	125.371	93.4889	71.6327	121.761	0.782224	0.269479	2.90273	0.00369931	0.00739194
ENSG00000025708	TYMP	80.4158	89.1541	109.175	107.901	20.0333	16.2367	70.486	2.58875	0.371813	6.96249	3.34305e-12	1.82636e-11
ENSG00000026103	FAS	19.8429	22.9779	57.3633	46.2433	23.3722	16.2367	31.006	1.39695	0.482218	2.89692	0.00376846	0.00752234
ENSG00000026297	RNASET2	277.8	245.403	321.975	341.173	214.802	195.796	266.158	0.692799	0.171952	4.02901	5.60114e-05	0.000149621
ENSG00000027075	PRKCH	82.5045	74.4482	106.4	99.68	43.4056	79.2735	80.9519	0.738786	0.32224	2.29265	0.021868	0.0378595
ENSG00000028277	POU2F2	628.705	676.468	1093.6	1128.34	637.728	522.441	781.214	0.940034	0.118551	7.92934	2.20314e-15	1.52399e-14
ENSG00000028839	TBPL1	426.099	431.064	490.364	453.185	284.919	299.902	397.589	0.689835	0.142972	4.82498	1.40018e-06	4.56258e-06
ENSG00000029534	ANK1	130.545	138.786	213.725	209.636	111.296	124.163	154.692	0.844419	0.215866	3.91177	9.16204e-05	0.00023805
ENSG00000030110	BAK1	144.122	135.11	143.408	145.923	86.8111	79.2735	122.441	0.802597	0.245252	3.27255	0.00106584	0.0023455
ENSG00000031003	FAM13B	1130	1131.43	1325.83	1303.03	815.802	855.772	1093.64	0.652642	0.0949807	6.87132	6.3612e-12	3.38914e-11
ENSG00000032389	EIPR1	759.25	807.901	793.834	806.689	507.511	518.621	698.968	0.640832	0.113241	5.65904	1.52226e-08	6.03912e-08
ENSG00000033122	LRRC7	978.566	930.143	1487.74	1390.38	774.622	725.878	1047.89	0.94104	0.0997588	9.43315	3.97938e-21	4.08434e-20
ENSG00000033627	ATP6V0A1	3120.55	3195.76	4346.66	4272.88	2820.25	2737.32	3415.57	0.633483	0.0688333	9.20314	3.47651e-20	3.36947e-19
ENSG00000034510	TMSB10	17218.4	18384.1	23016.6	26567.3	6536.43	8673.29	16732.7	1.70474	0.189361	9.00258	2.20465e-19	2.03855e-18
ENSG00000034713	GABARAPL2	2327.88	2445.76	3120.75	3209.29	1424.59	1510.02	2339.71	1.10821	0.0785193	14.1139	3.11957e-45	1.16424e-43
ENSG00000036448	MYOM2	174.408	204.962	264.611	243.548	151.363	137.535	196.071	0.817239	0.199116	4.10434	4.05477e-05	0.000110642
ENSG00000036530	CYP46A1	105.48	100.183	211.874	195.25	93.4889	73.5429	129.97	1.29107	0.242099	5.33281	9.67043e-08	3.55762e-07
ENSG00000037042	TUBG2	966.034	1075.36	1588.59	1522.95	717.861	694.36	1094.19	1.1404	0.100181	11.3835	5.05558e-30	8.72919e-29
ENSG00000037241	RPL26L1	611.995	735.291	873.402	826.214	353.922	409.739	635.094	1.15215	0.132327	8.70686	3.12416e-18	2.64844e-17
ENSG00000039139	DNAH5	288.244	237.131	438.552	404.886	151.363	188.155	284.722	1.30915	0.17972	7.28436	3.23193e-13	1.91419e-12
ENSG00000039650	PNKP	595.286	582.718	767.003	772.777	521.98	450.808	615.095	0.664741	0.121879	5.45412	4.92151e-08	1.86779e-07
ENSG00000040633	PHF23	1348.27	1499.99	1789.36	1937.08	1099.61	980.89	1442.53	0.841801	0.0980612	8.58444	9.12791e-18	7.4682e-17
ENSG00000041988	THAP3	340.462	313.418	363.609	389.471	231.496	234.955	312.235	0.690198	0.158803	4.34625	1.38486e-05	4.02655e-05
ENSG00000042753	AP2S1	998.409	1005.51	1332.31	1381.13	529.77	575.927	970.51	1.29342	0.102577	12.6093	1.87771e-36	4.44e-35
ENSG00000047249	ATP6V1H	910.682	1035.84	1164.84	1158.14	602.113	746.89	936.418	0.781554	0.118218	6.61111	3.81454e-11	1.91011e-10
ENSG00000047648	ARHGAP6	39.6857	44.1175	95.2971	113.039	34.5019	32.4735	59.8525	1.63744	0.351309	4.66096	3.1474e-06	9.84586e-06
ENSG00000050748	MAPK9	1312.76	1362.13	1815.27	1726.42	1107.4	1219.67	1423.94	0.605065	0.0910826	6.64304	3.07287e-11	1.54974e-10
ENSG00000051108	HERPUD1	519.047	488.969	656.902	759.418	341.68	350.523	519.423	1.03146	0.133437	7.72994	1.07597e-14	7.07931e-14
ENSG00000052126	PLEKHA5	1128.95	1158.08	1738.48	1731.56	1068.44	1165.23	1331.79	0.634482	0.0904131	7.01759	2.2573e-12	1.25219e-11
ENSG00000053108	FSTL4	112.791	91.9114	132.306	141.813	77.9074	71.6327	104.727	0.875371	0.265809	3.29324	0.000990408	0.00218885
ENSG00000053438	NNAT	12958.4	14227	13392.5	13377.7	7669.43	8653.23	11713	0.713425	0.0729582	9.77854	1.39198e-22	1.57021e-21
ENSG00000053501	USE1	328.974	338.234	395.067	465.516	193.656	251.192	328.773	0.94654	0.170297	5.55817	2.72617e-08	1.05663e-07
ENSG00000054116	TRAPPC3	1381.69	1303.3	1882.81	1865.15	810.237	889.201	1355.4	1.13971	0.0928277	12.2777	1.19336e-34	2.61055e-33
ENSG00000054148	PHPT1	1215.64	1329.04	1510.87	1630.85	762.38	793.69	1207.08	1.01264	0.0981664	10.3155	5.99528e-25	7.78331e-24
ENSG00000054356	PTPRN	674.657	645.218	1189.83	1173.55	497.495	470.866	775.269	1.28833	0.109189	11.7991	3.94606e-32	7.63004e-31
ENSG00000055813	CCDC85A	49.0849	44.1175	74.9424	89.4037	34.5019	52.5306	57.4302	0.907794	0.359479	2.52531	0.0115597	0.0211387
ENSG00000055950	MRPL43	395.813	347.425	423.748	403.858	228.157	279.845	346.474	0.701059	0.160862	4.35815	1.31165e-05	3.83024e-05
ENSG00000057704	TMCC3	119.057	136.029	174.866	165.448	79.0204	135.625	135.007	0.65731	0.261234	2.51617	0.0118637	0.0216502
ENSG00000057757	PITHD1	1336.78	1344.66	1811.57	1801.43	883.693	1028.65	1367.8	0.91596	0.0956959	9.57157	1.05295e-21	1.12392e-20
ENSG00000058335	RASGRF1	661.08	672.791	1026.06	1008.1	519.754	473.731	726.921	1.03559	0.112208	9.22926	2.72504e-20	2.65777e-19
ENSG00000058404	CAMK2B	827.134	954.04	1515.5	1515.75	529.77	539.633	980.305	1.50279	0.107001	14.0446	8.30828e-45	3.02773e-43
ENSG00000058799	YIPF1	403.123	418.197	519.97	555.947	324.985	350.523	428.791	0.669678	0.137836	4.85852	1.18264e-06	3.88561e-06
ENSG00000059588	TARBP1	1864.18	1963.23	2722.91	2830.09	1683.91	1639.91	2117.37	0.740533	0.0787714	9.40104	5.40262e-21	5.50861e-20
ENSG00000059769	DNAJC25	224.538	207.72	288.667	257.935	200.333	160.457	223.275	0.604017	0.190909	3.16391	0.00155667	0.00332868
ENSG00000059915	PSD	1515.37	1519.3	2395.38	2210.43	1246.52	1195.79	1680.46	0.916114	0.0858042	10.6768	1.307e-26	1.8813e-25
ENSG00000060709	RIMBP2	375.97	373.16	493.139	508.676	355.035	291.306	399.548	0.635177	0.147061	4.31915	1.56634e-05	4.51928e-05
ENSG00000060762	MPC1	662.125	650.733	837.319	797.44	475.235	436.482	643.222	0.844251	0.117924	7.15927	8.11081e-13	4.6526e-12
ENSG00000060971	ACAA1	460.563	522.057	636.547	627.881	345.019	390.637	497.117	0.779439	0.1349	5.77792	7.56288e-09	3.09387e-08
ENSG00000061918	GUCY1B1	616.173	602.939	977.952	933.087	627.711	554.915	718.796	0.69447	0.113969	6.09348	1.10483e-09	4.88623e-09
ENSG00000061938	TNK2	1390.04	1453.12	2037.32	2220.71	1417.91	1189.1	1618.03	0.709046	0.0983525	7.20924	5.62656e-13	3.27117e-12
ENSG00000062282	DGAT2	41.7744	39.5219	67.5406	79.1275	37.8407	23.8776	48.2805	1.25746	0.394877	3.18443	0.0014504	0.00311953
ENSG00000063177	RPL18	4386.31	4735.28	5814.05	5643.74	3215.35	3330.44	4520.86	0.80752	0.069872	11.5571	6.79475e-31	1.23084e-29
ENSG00000063180	CA11	557.689	640.622	1068.62	1191.02	283.806	313.274	675.839	1.91755	0.12884	14.8832	4.23969e-50	1.87612e-48
ENSG00000063241	ISOC2	191.118	215.073	218.351	220.94	155.815	112.702	185.666	0.715862	0.213907	3.3466	0.000818088	0.00183206
ENSG00000063660	GPC1	2169.14	2255.51	2847.81	2833.17	1708.4	1833.8	2274.64	0.680777	0.0781964	8.70599	3.14823e-18	2.66738e-17
ENSG00000063854	HAGH	710.165	779.409	941.868	1035.85	549.804	580.702	766.3	0.805431	0.113934	7.06926	1.55765e-12	8.7536e-12
ENSG00000064601	CTSA	351.95	341.91	439.477	540.533	279.354	273.159	371.064	0.8257	0.154986	5.32758	9.95298e-08	3.65809e-07
ENSG00000064687	ABCA7	1502.83	1607.53	2867.24	2839.34	1035.06	900.662	1792.11	1.56169	0.0906762	17.2227	1.79393e-66	1.5522e-64
ENSG00000064763	FAR2	352.994	374.999	604.165	561.086	233.722	344.792	411.96	1.00534	0.166747	6.02911	1.64863e-09	7.1785e-09
ENSG00000064995	TAF11	500.249	505.513	586.586	568.279	414.022	354.343	488.165	0.59064	0.133924	4.41025	1.03253e-05	3.05187e-05
ENSG00000065054	SLC9A3R2	45.9519	36.7646	76.7928	84.2656	30.05	30.5633	50.7314	1.40874	0.378307	3.7238	0.000196243	0.000485218
ENSG00000065154	OAT	1027.65	992.643	1381.34	1363.66	781.3	861.503	1068.02	0.739356	0.0982645	7.52414	5.30692e-14	3.32633e-13
ENSG00000065518	NDUFB4	1147.75	1239.88	1619.13	1545.55	697.828	643.739	1148.98	1.23971	0.0993499	12.4782	9.81565e-36	2.23566e-34
ENSG00000065609	SNAP91	1996.82	1997.23	3108.72	2920.52	1750.69	1620.81	2232.47	0.839647	0.0803264	10.4529	1.42047e-25	1.93154e-24
ENSG00000065665	SEC61A2	1321.12	1425.55	1802.32	1758.27	1080.69	1014.32	1400.38	0.766123	0.0908524	8.43261	3.38049e-17	2.66312e-16
ENSG00000065717	TLE2	387.458	420.954	557.904	665.904	381.746	226.359	440.054	1.01074	0.31421	3.21676	0.00129647	0.00280875
ENSG00000065989	PDE4A	312.264	285.844	504.242	469.627	303.839	259.788	355.934	0.792116	0.153215	5.16997	2.34127e-07	8.29216e-07
ENSG00000066248	NGEF	427.143	490.807	398.767	370.974	171.396	244.506	350.599	0.882709	0.176317	5.00636	5.54679e-07	1.89143e-06
ENSG00000066379	POLR1H	97.1255	60.6615	92.5214	96.5972	62.3259	48.7102	76.3236	0.772406	0.328952	2.34808	0.0188704	0.0330018
ENSG00000067113	PLPP1	96.0812	97.4261	137.857	110.984	55.6482	55.396	92.232	1.16606	0.287177	4.06042	4.89837e-05	0.000132033
ENSG00000067182	TNFRSF1A	204.695	241.727	306.246	278.488	180.3	164.278	229.289	0.765429	0.18669	4.10001	4.13129e-05	0.000112611
ENSG00000067221	STOML1	413.567	485.292	550.503	522.036	282.693	282.71	422.8	0.924075	0.144915	6.37668	1.80963e-10	8.56324e-10
ENSG00000067365	METTL22	415.656	527.571	576.409	616.578	398.441	352.433	481.181	0.669216	0.146717	4.56127	5.08451e-06	1.55815e-05
ENSG00000067445	TRO	4364.38	4724.25	5724.3	5681.76	3533.66	3454.61	4580.49	0.706974	0.0688967	10.2614	1.05214e-24	1.34674e-23
ENSG00000067601	PMS2P4	101.303	112.132	194.295	164.421	54.5352	98.3756	120.844	1.22096	0.278833	4.37883	1.19319e-05	3.50201e-05
ENSG00000067606	PRKCZ	359.26	452.204	576.409	598.08	294.935	302.768	430.609	0.973858	0.148375	6.56351	5.25571e-11	2.59733e-10
ENSG00000067829	IDH3G	596.33	612.13	850.272	801.551	429.604	404.008	615.649	0.988145	0.119803	8.24805	1.61e-16	1.20695e-15
ENSG00000067836	ROGDI	195.295	243.565	332.152	405.914	140.233	149.951	244.518	1.34421	0.193663	6.94101	3.893e-12	2.11264e-11
ENSG00000068028	RASSF1	264.223	329.962	338.628	336.035	191.43	232.09	282.061	0.668645	0.178622	3.74336	0.000181578	0.000451555
ENSG00000068400	GRIPAP1	1702.31	1946.68	2661.84	2669.78	1465.77	1470.86	1986.21	0.860365	0.0863952	9.95848	2.31577e-23	2.7484e-22
ENSG00000068724	TTC7A	177.541	200.367	283.116	255.88	155.815	169.053	206.962	0.72977	0.191767	3.80551	0.000141513	0.000357603
ENSG00000068745	IP6K2	4468.82	4577.19	6084.21	6445.29	2747.91	2895.87	4536.55	1.15	0.0692355	16.61	5.89761e-62	4.20931e-60
ENSG00000068831	RASGRP2	383.28	398.896	580.109	692.622	253.756	235.91	424.096	1.37837	0.148857	9.25971	2.04986e-20	2.02347e-19
ENSG00000068903	SIRT2	1269.94	1122.24	1670.94	1601.05	846.965	707.731	1203.14	1.07592	0.108033	9.95919	2.29935e-23	2.73101e-22
ENSG00000068971	PPP2R5B	1127.91	1199.44	1641.33	1771.63	832.496	892.066	1244.15	0.983432	0.0960173	10.2422	1.28236e-24	1.63332e-23
ENSG00000069399	BCL3	18.7985	27.5734	37.9338	25.6907	11.1296	15.2816	22.7346	1.26439	0.579707	2.18109	0.0291767	0.0493006
ENSG00000069482	GAL	40.7301	44.1175	63.8398	52.4091	14.4685	17.1918	38.7928	1.87316	0.456925	4.09949	4.1406e-05	0.000112845
ENSG00000069509	FUNDC1	427.143	413.601	426.524	453.185	290.483	283.666	382.434	0.615495	0.144511	4.25914	2.05211e-05	5.83496e-05
ENSG00000069535	MAOB	77.2827	70.7718	91.5962	68.8512	41.1796	49.6653	66.5578	0.819368	0.337549	2.42741	0.0152072	0.0271221
ENSG00000070404	FSTL3	136.811	165.441	198.921	213.747	111.296	112.702	156.486	0.880633	0.220339	3.99672	6.42257e-05	0.00017033
ENSG00000070501	POLB	920.082	864.886	1062.15	1016.33	537.561	531.992	822.165	0.959005	0.107723	8.90247	5.46152e-19	4.89798e-18
ENSG00000070729	CNGB1	230.804	267.462	680.033	712.147	163.606	137.535	365.264	2.21286	0.162166	13.6456	2.14332e-42	7.033e-41
ENSG00000070831	CDC42	5844.24	5832.7	8501.79	8195.34	3847.51	4136.55	6059.69	1.06401	0.0661539	16.0839	3.31051e-58	2.08428e-56
ENSG00000070886	EPHA8	25.0647	18.3823	51.812	59.6025	28.937	21.0123	34.1351	1.16287	0.454741	2.55723	0.0105511	0.0194126
ENSG00000071082	RPL31	4013.48	4380.5	4941.57	5427.94	2200.33	3030.54	3999.06	0.986834	0.200343	4.92572	8.40487e-07	2.81033e-06
ENSG00000071553	ATP6AP1	2480.36	2613.96	3041.18	3156.88	1840.84	1987.57	2520.13	0.694171	0.0783893	8.85542	8.3367e-19	7.34882e-18
ENSG00000072195	SPEG	996.32	1000.92	1434.08	1457.18	919.308	935.046	1123.81	0.640438	0.0926567	6.91195	4.78048e-12	2.5771e-11
ENSG00000072315	TRPC5	59.5286	69.8527	111.951	108.929	28.937	66.8572	74.3425	1.19157	0.355421	3.35255	0.000800701	0.00179572
ENSG00000072506	HSD17B10	867.864	966.908	802.161	853.96	499.72	512.89	750.584	0.708829	0.115164	6.15496	7.50981e-10	3.37332e-09
ENSG00000072657	TRHDE	171.275	161.764	268.312	227.106	134.669	176.694	189.97	0.666899	0.208522	3.19822	0.00138278	0.00298446
ENSG00000072778	ACADVL	4447.93	4716.89	7807.88	7948.71	2966.05	2794.63	5113.68	1.4521	0.0684036	21.2285	5.21407e-100	1.07674e-97
ENSG00000072818	ACAP1	120.101	136.948	180.417	157.227	89.037	92.645	129.396	0.894476	0.240406	3.72069	0.000198676	0.000490686
ENSG00000072954	TMEM38A	121.146	159.007	204.472	219.913	106.844	113.657	154.173	0.942837	0.226507	4.1625	3.1478e-05	8.73554e-05
ENSG00000073670	ADAM11	468.918	590.99	1049.19	1076.96	314.969	311.363	635.398	1.76333	0.133052	13.253	4.33632e-40	1.25067e-38
ENSG00000074071	MRPS34	364.482	363.969	420.047	436.742	257.094	247.372	348.284	0.764588	0.149859	5.10205	3.36002e-07	1.16944e-06
ENSG00000074211	PPP2R2C	681.967	695.769	1207.4	1126.28	521.98	487.102	786.751	1.2112	0.110133	10.9977	3.92207e-28	6.13585e-27
ENSG00000074317	SNCB	68.9278	58.8233	177.641	162.365	127.991	72.5878	111.389	0.769731	0.282157	2.72802	0.00637154	0.0121845
ENSG00000074319	TSG101	1646.96	1596.5	1804.17	1903.17	1100.72	1142.3	1532.3	0.724134	0.0867434	8.348	6.94263e-17	5.34696e-16
ENSG00000074582	BCS1L	717.476	796.872	829.917	859.098	510.85	522.441	706.109	0.708318	0.115166	6.15043	7.72743e-10	3.46906e-09
ENSG00000074842	MYDGF	428.188	500.917	562.53	569.307	308.291	342.882	452.019	0.795674	0.141517	5.62245	1.88269e-08	7.39704e-08
ENSG00000074855	ANO8	1806.74	2049.62	2434.24	2539.27	1502.5	1561.59	1982.33	0.698246	0.0870265	8.02338	1.02878e-15	7.30572e-15
ENSG00000074935	TUBE1	912.771	842.828	1149.12	1207.46	653.309	630.368	899.309	0.876655	0.104711	8.37215	5.65782e-17	4.3924e-16
ENSG00000074964	ARHGEF10L	1044.36	1172.79	1430.38	1359.55	779.074	906.392	1115.43	0.725563	0.106654	6.80294	1.02504e-11	5.36345e-11
ENSG00000075035	WSCD2	158.743	159.007	224.827	202.443	90.15	102.196	156.228	1.14955	0.221326	5.19394	2.05893e-07	7.33241e-07
ENSG00000075336	TIMM21	654.814	724.262	837.319	772.777	465.219	489.968	657.393	0.753029	0.120043	6.27297	3.54223e-10	1.63719e-09
ENSG00000075399	VPS9D1	387.458	439.337	507.017	496.345	293.822	306.588	405.094	0.740236	0.14349	5.15881	2.48521e-07	8.78185e-07
ENSG00000075826	SEC31B	713.298	761.026	1265.69	1308.17	658.874	556.825	877.315	1.08442	0.111563	9.7203	2.47053e-22	2.75079e-21
ENSG00000075914	EXOSC7	247.513	249.999	334.928	282.598	176.961	223.494	252.582	0.622387	0.184648	3.37066	0.000749882	0.00169098
ENSG00000076344	RGS11	180.674	206.801	406.169	433.66	139.12	115.567	246.999	1.72518	0.186358	9.25736	2.0955e-20	2.06589e-19
ENSG00000076826	CAMSAP3	1420.33	1488.96	2092.83	2104.58	1089.59	1108.87	1550.86	0.932731	0.0850596	10.9656	5.59187e-28	8.65203e-27
ENSG00000076864	RAP1GAP	1583.25	1618.56	1918.89	1909.34	1076.24	1057.3	1527.26	0.843718	0.0849701	9.92959	3.09511e-23	3.65374e-22
ENSG00000076944	STXBP2	93.9925	89.1541	162.838	159.283	64.5519	42.9796	102.133	1.59252	0.282642	5.63442	1.75644e-08	6.92385e-08
ENSG00000076984	MAP2K7	584.842	685.659	729.069	840.601	513.076	462.27	635.919	0.687021	0.130857	5.25017	1.51955e-07	5.49238e-07
ENSG00000077080	ACTL6B	1090.31	1190.25	1698.69	1718.2	627.711	622.727	1157.98	1.45033	0.0975122	14.8733	4.9116e-50	2.1611e-48
ENSG00000077348	EXOSC5	125.323	136.948	186.893	122.288	97.9408	102.196	128.598	0.630043	0.259438	2.42849	0.0151618	0.0270506
ENSG00000077454	LRCH4	185.896	190.257	261.836	213.747	152.476	162.367	194.43	0.595694	0.199992	2.97858	0.00289583	0.0058952
ENSG00000077463	SIRT6	528.446	564.336	706.864	633.02	330.55	307.543	511.793	1.07241	0.13375	8.01805	1.07441e-15	7.6158e-15
ENSG00000077616	NAALAD2	477.273	382.351	720.742	655.627	331.663	334.286	483.657	1.04782	0.143263	7.31395	2.59406e-13	1.55664e-12
ENSG00000078114	NEBL	308.086	298.712	562.53	491.207	335.002	276.025	378.594	0.790081	0.153695	5.14057	2.7391e-07	9.62633e-07
ENSG00000078328	RBFOX1	1641.73	1602.02	1977.18	2004.9	845.852	988.531	1510.04	1.11607	0.0944433	11.8174	3.17455e-32	6.16906e-31
ENSG00000078487	ZCWPW1	87.7263	81.8012	148.034	154.144	86.8111	85.9592	107.413	0.806388	0.253434	3.18184	0.00146341	0.00314446
ENSG00000078668	VDAC3	3220.81	3195.76	4060.77	3913.21	2109.07	2293.2	3132.14	0.856406	0.0742884	11.5281	9.51934e-31	1.71836e-29
ENSG00000078725	BRINP1	369.704	432.903	566.231	619.66	282.693	363.894	439.181	0.8709	0.153878	5.65966	1.51669e-08	6.02321e-08
ENSG00000079101	CLUL1	30.2865	31.2499	38.859	49.3262	15.5815	14.3265	29.9383	1.56018	0.502739	3.10336	0.00191339	0.00402644
ENSG00000079150	FKBP7	286.155	280.33	278.49	347.339	176.961	231.135	266.735	0.611105	0.187658	3.25647	0.00112806	0.00246911
ENSG00000079156	OSBPL6	205.739	192.095	352.507	328.841	193.656	149.951	237.131	0.992737	0.186926	5.31085	1.09114e-07	3.99895e-07
ENSG00000079462	PAFAH1B3	866.819	831.798	1040.87	1073.87	461.88	412.604	781.307	1.27592	0.112899	11.3015	1.29023e-29	2.16737e-28
ENSG00000079841	RIMS1	226.626	235.293	351.581	341.173	193.656	179.559	254.648	0.89407	0.171905	5.20094	1.98281e-07	7.0776e-07
ENSG00000079974	RABL2B	1063.16	1106.61	1653.36	1606.18	913.743	839.535	1197.1	0.895978	0.0945618	9.47505	2.66623e-21	2.76773e-20
ENSG00000080031	PTPRH	13.5767	22.0587	37.9338	52.4091	15.5815	14.3265	25.9811	1.59457	0.538638	2.96037	0.0030727	0.0062264
ENSG00000080823	MOK	702.855	661.762	1237.01	1258.85	468.557	405.919	789.158	1.5156	0.114154	13.2768	3.15474e-40	9.1671e-39
ENSG00000081148	IMPG2	55.3511	60.6615	109.175	114.067	36.7278	36.2939	68.7127	1.61217	0.328423	4.90882	9.16258e-07	3.05446e-06
ENSG00000081181	ARG2	408.345	451.285	616.193	577.528	251.53	234	423.147	1.2998	0.144054	9.02302	1.82969e-19	1.70199e-18
ENSG00000081721	DUSP12	698.677	697.608	908.56	793.33	440.733	463.225	667.022	0.912896	0.120683	7.56439	3.89693e-14	2.46551e-13
ENSG00000081842	PCDHA6	91.9037	104.779	144.333	146.951	62.3259	47.7551	99.6747	1.41001	0.280097	5.034	4.80344e-07	1.64811e-06
ENSG00000081870	HSPB11	618.261	587.314	632.847	686.456	409.57	422.155	559.434	0.664426	0.124833	5.32253	1.02333e-07	3.75665e-07
ENSG00000082014	SMARCD3	1401.53	1465.07	1961.45	1953.52	997.215	958.923	1456.29	1.0016	0.0874188	11.4574	2.15795e-30	3.81099e-29
ENSG00000082515	MRPL22	474.14	530.329	681.883	689.539	306.065	311.363	498.887	1.15091	0.132606	8.6792	3.98566e-18	3.34579e-17
ENSG00000083454	P2RX5	40.7301	34.0072	60.1389	58.5749	28.937	23.8776	41.0443	1.17308	0.41679	2.81455	0.00488457	0.00955084
ENSG00000083457	ITGAE	553.511	619.483	701.312	783.054	349.47	348.612	559.24	1.08768	0.130488	8.33542	7.72236e-17	5.90928e-16
ENSG00000083750	RRAGB	935.747	941.173	1463.69	1421.21	720.087	657.111	1023.17	1.06842	0.099673	10.7192	8.26823e-27	1.2081e-25
ENSG00000083807	SLC27A5	91.9037	109.375	164.688	132.564	95.7148	78.3184	112.094	0.777739	0.262884	2.95849	0.00309152	0.00626066
ENSG00000083845	RPS5	4223.39	4751.82	5228.39	5604.69	3163.04	3529.1	4416.74	0.694188	0.0819922	8.46651	2.52864e-17	2.00018e-16
ENSG00000083937	CHMP2B	1069.43	997.239	1465.54	1435.6	713.409	846.221	1087.91	0.893329	0.105413	8.47457	2.35954e-17	1.87504e-16
ENSG00000084734	GCKR	22.9759	25.7352	39.7842	46.2433	23.3722	17.1918	29.2171	1.08997	0.489637	2.22607	0.0260093	0.0444577
ENSG00000084764	MAPRE3	2272.53	2447.6	3834.09	3751.87	1440.17	1532.94	2546.53	1.35069	0.0788011	17.1405	7.40363e-66	6.30041e-64
ENSG00000085231	AK6	283.022	261.028	308.096	279.515	148.024	187.2	244.481	0.806174	0.186431	4.32426	1.53045e-05	4.42398e-05
ENSG00000085514	PILRA	76.2383	99.2643	177.641	121.26	61.213	59.2164	99.1389	1.31468	0.295612	4.44732	8.69465e-06	2.59366e-05
ENSG00000085662	AKR1B1	2202.56	2279.4	2780.27	2882.5	1350.02	1489.96	2164.12	0.994324	0.0822304	12.0919	1.16533e-33	2.41616e-32
ENSG00000085831	TTC39A	21.9316	22.0587	64.765	36.9947	15.5815	12.4163	28.958	1.87112	0.530469	3.5273	0.000419817	0.000987566
ENSG00000085871	MGST2	41.7744	33.0881	39.7842	66.7959	20.0333	21.0123	37.0814	1.37156	0.466537	2.93988	0.00328339	0.00662323
ENSG00000085998	POMGNT1	1659.49	1587.31	2525.84	2586.54	1440.17	1324.73	1854.01	0.887631	0.0835377	10.6255	2.26754e-26	3.21609e-25
ENSG00000086065	CHMP5	1798.39	1937.49	2523.98	2548.52	1174.18	1249.27	1871.97	1.06479	0.0841824	12.6486	1.13845e-36	2.72104e-35
ENSG00000086300	SNX10	201.562	198.529	357.133	327.814	217.028	231.135	255.533	0.611596	0.169912	3.59948	0.000318851	0.000763272
ENSG00000086504	MRPL28	684.056	750.916	801.236	876.568	543.126	508.115	694.003	0.67487	0.117977	5.72037	1.0629e-08	4.29148e-08
ENSG00000087074	PPP1R15A	1181.17	1130.51	1337.86	1347.22	715.635	786.05	1083.07	0.836918	0.098563	8.49119	2.04526e-17	1.63306e-16
ENSG00000087085	ACHE	262.135	271.139	445.028	412.079	223.706	167.143	296.872	1.13861	0.174624	6.52038	7.01315e-11	3.43625e-10
ENSG00000087086	FTL	4794.66	4759.17	6115.67	6302.45	3380.07	3492.81	4807.47	0.853111	0.065124	13.0998	3.30096e-39	8.86054e-38
ENSG00000087088	BAX	863.686	928.305	1235.16	1408.88	495.269	515.755	907.843	1.38555	0.11157	12.4186	2.07063e-35	4.64781e-34
ENSG00000087250	MT3	68.9278	52.3895	50.8868	69.8788	33.3889	33.4286	51.4834	0.850914	0.387841	2.19398	0.0282369	0.0478745
ENSG00000087266	SH3BP2	1927.89	1893.37	2509.18	2495.08	1595.99	1580.7	2000.37	0.655781	0.0776327	8.44722	2.98324e-17	2.35377e-16
ENSG00000088356	PDRG1	1184.3	1202.2	1598.77	1594.88	642.18	680.988	1150.55	1.27018	0.0953066	13.3273	1.6053e-40	4.75391e-39
ENSG00000088387	DOCK9	364.482	312.499	539.4	501.483	342.793	340.972	400.271	0.606868	0.144424	4.20199	2.64575e-05	7.41402e-05
ENSG00000088543	C3orf18	493.983	440.256	579.184	539.505	343.906	363.894	460.121	0.660007	0.136976	4.81842	1.44702e-06	4.70927e-06
ENSG00000088727	KIF9	34.4639	43.1984	101.774	113.039	46.7444	39.1592	63.0631	1.3253	0.337069	3.93185	8.42955e-05	0.000219941
ENSG00000088808	PPP1R13B	335.24	374.999	557.904	538.478	310.517	282.71	399.975	0.888017	0.144194	6.15848	7.34442e-10	3.3019e-09
ENSG00000088986	DYNLL1	3091.31	3463.22	3931.24	4043.72	1725.09	1672.38	2987.83	1.23124	0.0795678	15.4741	5.18627e-54	2.71368e-52
ENSG00000089116	LHX5	15.6654	23.897	59.2137	84.2656	32.2759	27.698	40.5026	1.25906	0.426482	2.95221	0.00315511	0.00637858
ENSG00000089169	RPH3A	52.218	46.8748	119.353	99.68	34.5019	32.4735	64.1835	1.71229	0.343639	4.9828	6.26697e-07	2.12345e-06
ENSG00000089220	PEBP1	5513.18	6080.86	6621.76	6595.32	3816.35	4345.72	5495.53	0.6948	0.0782019	8.8847	6.4092e-19	5.71149e-18
ENSG00000089248	ERP29	1216.68	1175.55	1599.7	1604.13	861.433	843.356	1216.81	0.910512	0.0916232	9.93757	2.85721e-23	3.37701e-22
ENSG00000089558	KCNH4	68.9278	66.1762	162.838	129.481	55.6482	49.6653	88.7894	1.47709	0.292876	5.0434	4.57328e-07	1.57332e-06
ENSG00000089639	GMIP	769.694	781.247	1016.81	960.833	635.502	643.739	801.304	0.628708	0.106223	5.91875	3.24396e-09	1.37726e-08
ENSG00000089693	MLF2	3202.01	3176.46	3853.52	3780.65	2255.98	2233.03	3083.61	0.766262	0.0700145	10.9443	7.07435e-28	1.08914e-26
ENSG00000089818	NECAP1	1357.67	1356.61	1753.28	1829.18	892.596	1052.52	1373.64	0.878908	0.0977003	8.99596	2.34177e-19	2.15889e-18
ENSG00000089847	ANKRD24	175.453	154.411	259.985	279.515	102.393	86.9143	176.445	1.51419	0.214402	7.06238	1.63671e-12	9.18785e-12
ENSG00000090013	BLVRB	114.88	136.029	203.547	179.835	102.393	91.6899	138.062	0.985336	0.234677	4.19869	2.68459e-05	7.51744e-05
ENSG00000090097	PCBP4	2062.61	2029.4	2914.43	2780.76	1461.32	1584.52	2138.84	0.902196	0.0807945	11.1666	5.94433e-29	9.70134e-28
ENSG00000090238	YPEL3	984.832	1198.52	1729.23	1820.96	700.054	715.372	1191.49	1.32616	0.107525	12.3334	5.98317e-35	1.32382e-33
ENSG00000090263	MRPS33	522.18	577.204	711.49	676.18	381.746	363.894	538.782	0.897342	0.128131	7.00333	2.49951e-12	1.37865e-11
ENSG00000090266	NDUFB2	186.941	211.396	247.957	222.996	136.894	127.029	188.869	0.837892	0.202558	4.13655	3.52569e-05	9.71634e-05
ENSG00000090372	STRN4	2431.27	2607.53	2772.87	2844.48	1805.23	1916.89	2396.38	0.593056	0.0789197	7.51468	5.70502e-14	3.57152e-13
ENSG00000090534	THPO	17.7541	32.169	41.6346	47.2709	13.3556	15.2816	27.911	1.63012	0.531938	3.0645	0.00218033	0.00454372
ENSG00000090539	CHRD	305.998	284.006	514.419	513.815	158.041	171.918	324.699	1.63783	0.160645	10.1953	2.08067e-24	2.61357e-23
ENSG00000090581	GNPTG	424.01	445.77	557.904	613.495	326.098	384.906	458.697	0.716996	0.140164	5.1154	3.13084e-07	1.09262e-06
ENSG00000090661	CERS4	439.676	465.072	605.09	643.296	397.328	402.098	492.093	0.642344	0.129031	4.9782	6.41781e-07	2.17171e-06
ENSG00000090674	MCOLN1	373.881	419.116	514.419	550.809	263.772	260.743	397.123	1.02181	0.145892	7.00388	2.48971e-12	1.37373e-11
ENSG00000090971	NAT14	1069.43	1113.05	1501.62	1570.22	663.326	647.56	1094.2	1.22871	0.0971544	12.647	1.16193e-36	2.77287e-35
ENSG00000091622	PITPNM3	287.199	340.072	561.605	543.616	324.985	267.429	387.484	0.902923	0.153902	5.86686	4.44118e-09	1.85705e-08
ENSG00000091640	SPAG7	1099.71	1259.19	1617.27	1671.95	808.011	716.327	1195.41	1.11102	0.103967	10.6863	1.17973e-26	1.70604e-25
ENSG00000091972	CD200	3686.59	3790.43	5252.44	5033.33	2201.44	2452.7	3736.16	1.14325	0.0752852	15.1856	4.40272e-52	2.10461e-50
ENSG00000092051	JPH4	3535.16	3530.32	5687.29	5596.47	2579.85	2413.54	3890.44	1.17683	0.0693051	16.9804	1.14675e-64	9.06166e-63
ENSG00000092094	OSGEP	966.034	1049.63	1276.8	1269.12	880.354	790.825	1038.79	0.608759	0.101764	5.98206	2.2033e-09	9.487e-09
ENSG00000092096	SLC22A17	2665.21	2845.58	3520.44	3679.94	2407.34	2173.81	2882.05	0.653019	0.0795473	8.20919	2.22689e-16	1.65738e-15
ENSG00000092295	TGM1	119.057	153.492	199.846	199.36	155.815	96.4654	154.006	0.668955	0.248337	2.69374	0.00706553	0.0134189
ENSG00000092330	TINF2	799.98	880.511	841.02	852.932	538.674	584.523	749.607	0.591414	0.113559	5.20798	1.90909e-07	6.82548e-07
ENSG00000092841	MYL6	2380.1	2530.32	3205.87	3209.29	1111.85	1440.29	2312.95	1.32758	0.101713	13.0521	6.17964e-39	1.63328e-37
ENSG00000092850	TEKT2	413.567	430.145	653.201	634.047	362.826	237.821	455.268	1.10546	0.165541	6.67783	2.425e-11	1.23183e-10
ENSG00000094841	UPRT	357.171	329.962	419.122	425.439	230.383	249.282	335.227	0.814544	0.154167	5.28352	1.26722e-07	4.62239e-07
ENSG00000094914	AAAS	1108.07	1226.1	1479.42	1482.87	794.656	950.327	1173.57	0.761436	0.106035	7.18102	6.91956e-13	3.99144e-12
ENSG00000095066	HOOK2	428.188	454.042	616.193	690.567	337.228	335.241	476.91	0.957747	0.134643	7.11324	1.13349e-12	6.42587e-12
ENSG00000095370	SH2D3C	473.095	498.16	714.265	695.705	277.128	356.253	502.434	1.15043	0.141263	8.14388	3.82813e-16	2.80331e-15
ENSG00000095383	TBC1D2	84.5932	104.779	112.876	129.481	80.1333	70.6776	97.0901	0.68556	0.276472	2.47967	0.0131503	0.023774
ENSG00000095752	IL11	41.7744	46.8748	53.6624	58.5749	20.0333	20.0572	40.1628	1.4844	0.433868	3.42132	0.00062317	0.00142586
ENSG00000095794	CREM	276.756	281.249	371.011	338.09	170.283	205.347	273.789	0.913854	0.17346	5.26839	1.37625e-07	4.99773e-07
ENSG00000096092	TMEM14A	868.908	894.298	1244.41	1288.65	536.448	569.241	900.326	1.19465	0.103953	11.4922	1.44325e-30	2.59015e-29
ENSG00000096093	EFHC1	1241.74	1243.56	1724.6	1729.5	1176.4	1035.33	1358.52	0.644627	0.0931783	6.91821	4.57393e-12	2.47005e-11
ENSG00000097021	ACOT7	1427.64	1535.84	1652.43	1726.42	840.287	963.699	1357.72	0.903353	0.0977239	9.24392	2.37617e-20	2.32484e-19
ENSG00000099204	ABLIM1	250.647	294.116	590.287	628.909	399.554	244.506	401.336	0.922524	0.298782	3.08762	0.00201769	0.00423156
ENSG00000099250	NRP1	293.465	284.925	524.597	525.119	270.45	261.698	360.042	0.980715	0.146066	6.71418	1.89129e-11	9.6898e-11
ENSG00000099260	PALMD	501.293	462.314	737.396	750.169	333.889	327.6	518.777	1.16941	0.128431	9.10538	8.59644e-20	8.16319e-19
ENSG00000099330	OCEL1	69.9722	80.882	145.259	136.675	95.7148	85.0041	102.251	0.644274	0.260686	2.47146	0.0134563	0.0242537
ENSG00000099338	CATSPERG	173.364	171.874	319.199	317.537	214.802	144.221	223.499	0.832652	0.201783	4.12646	3.68383e-05	0.000101144
ENSG00000099341	PSMD8	1715.88	1788.6	2072.48	1995.66	1055.09	1192.92	1636.77	0.854404	0.090261	9.46593	2.90972e-21	3.01242e-20
ENSG00000099624	ATP5F1D	481.45	609.373	594.913	627.881	418.474	377.266	518.226	0.620907	0.142571	4.35507	1.33026e-05	3.88152e-05
ENSG00000099715	PCDH11Y	263.179	230.698	433.926	421.328	241.513	248.327	306.495	0.803777	0.158958	5.05654	4.26931e-07	1.47235e-06
ENSG00000099725	PRKY	352.994	377.756	603.24	623.771	330.55	288.441	429.459	0.989348	0.140352	7.04906	1.80127e-12	1.00861e-11
ENSG00000099795	NDUFB7	567.088	720.585	817.889	753.252	306.065	382.996	591.313	1.18626	0.147404	8.04771	8.43606e-16	6.03234e-15
ENSG00000099797	TECR	772.827	731.615	944.644	995.773	594.322	556.825	766.001	0.75396	0.110273	6.83722	8.07437e-12	4.26253e-11
ENSG00000099800	TIMM13	611.995	603.858	753.124	789.219	292.709	340.017	565.154	1.28217	0.129023	9.93752	2.85851e-23	3.37701e-22
ENSG00000099822	HCN2	159.787	173.713	226.678	243.548	136.894	134.669	179.215	0.791753	0.202177	3.91613	8.99814e-05	0.000233949
ENSG00000099840	IZUMO4	152.477	190.257	302.545	295.957	106.844	120.343	194.737	1.39507	0.205595	6.78554	1.15652e-11	6.02091e-11
ENSG00000099849	RASSF7	231.848	208.639	433	421.328	257.094	204.392	292.717	0.892485	0.169457	5.26673	1.38874e-07	5.04073e-07
ENSG00000099866	MADCAM1	152.477	174.632	269.237	178.807	102.393	70.6776	158.037	1.38137	0.258771	5.33821	9.3871e-08	3.45831e-07
ENSG00000099899	TRMT2A	426.099	486.211	498.691	497.373	306.065	320.915	422.559	0.66701	0.141882	4.70115	2.58706e-06	8.1689e-06
ENSG00000099949	LZTR1	308.086	274.815	386.74	384.333	228.157	218.719	300.142	0.787838	0.16147	4.87916	1.06537e-06	3.51598e-06
ENSG00000099953	MMP11	314.353	295.036	311.797	332.952	203.672	222.539	280.058	0.594921	0.167125	3.55974	0.00037122	0.000879928
ENSG00000099992	TBC1D10A	98.1699	108.455	112.876	114.067	74.5685	57.3062	94.2405	0.788499	0.282116	2.79495	0.00519082	0.0100873
ENSG00000099999	RNF215	250.647	291.359	386.74	367.891	200.333	211.078	284.675	0.874609	0.167832	5.21121	1.87617e-07	6.71087e-07
ENSG00000100100	PIK3IP1	170.231	166.36	235.93	235.327	141.346	155.682	184.146	0.664113	0.198028	3.35364	0.000797574	0.00178949
ENSG00000100124	ANKRD54	485.628	519.299	664.304	664.876	331.663	349.568	502.556	0.963324	0.129618	7.43204	1.06938e-13	6.57244e-13
ENSG00000100138	SNU13	1428.69	1646.13	2043.8	1898.03	972.73	1079.27	1511.44	0.940997	0.0994591	9.46115	3.04588e-21	3.15127e-20
ENSG00000100142	POLR2F	878.307	946.687	1025.14	979.331	430.717	540.588	800.128	1.04207	0.122195	8.52789	1.49044e-17	1.20292e-16
ENSG00000100151	PICK1	596.33	590.99	828.067	913.562	369.504	349.568	608.003	1.27666	0.123391	10.3464	4.34352e-25	5.70105e-24
ENSG00000100197	CYP2D6	110.702	108.455	138.782	133.592	89.037	68.7674	108.223	0.792969	0.262137	3.02501	0.00248624	0.00512811
ENSG00000100197	LOC107987478	110.702	108.455	138.782	133.592	89.037	68.7674	108.223	0.792969	0.262137	3.02501	0.00248624	0.00512811
ENSG00000100197	LOC107987479	110.702	108.455	138.782	133.592	89.037	68.7674	108.223	0.792969	0.262137	3.02501	0.00248624	0.00512811
ENSG00000100209	HSCB	59.5286	65.2571	100.848	118.177	47.8574	51.5755	73.8741	1.13637	0.311776	3.64483	0.000267569	0.000647518
ENSG00000100246	DNAL4	419.833	392.462	433.926	510.732	254.869	285.576	382.899	0.802456	0.153212	5.23755	1.62726e-07	5.85164e-07
ENSG00000100263	RHBDD3	496.071	560.66	544.951	655.627	333.889	389.682	496.813	0.727097	0.145631	4.99274	5.95297e-07	2.02325e-06
ENSG00000100294	MCAT	288.244	271.139	324.75	335.007	185.865	237.821	273.804	0.634527	0.175532	3.61488	0.000300481	0.000722536
ENSG00000100299	ARSA	492.938	475.182	668.005	693.65	416.248	397.323	523.891	0.743532	0.125483	5.92535	3.1163e-09	1.3256e-08
ENSG00000100311	PDGFB	40.7301	58.8233	91.5962	120.233	22.2593	19.1021	58.7906	2.35924	0.394805	5.9757	2.29108e-09	9.84579e-09
ENSG00000100319	ZMAT5	96.0812	128.676	80.4936	84.2656	48.9704	49.6653	81.3587	0.739383	0.31369	2.35705	0.0184206	0.0322773
ENSG00000100346	CACNA1I	71.0165	72.61	103.624	103.791	56.7611	66.8572	79.1099	0.743348	0.296757	2.50491	0.0122484	0.022284
ENSG00000100348	TXN2	856.376	927.386	1127.84	1090.31	636.615	650.425	881.492	0.785193	0.104675	7.50127	6.3202e-14	3.94548e-13
ENSG00000100372	SLC25A17	716.431	732.534	779.03	723.451	454.089	471.821	646.226	0.69833	0.117711	5.9326	2.98177e-09	1.27047e-08
ENSG00000100387	RBX1	1380.64	1519.3	1839.33	1899.06	759.041	837.625	1372.5	1.22574	0.0961252	12.7515	3.05639e-37	7.50197e-36
ENSG00000100410	PHF5A	638.104	679.225	683.733	744.004	363.939	464.18	595.531	0.781756	0.13548	5.77028	7.91387e-09	3.23233e-08
ENSG00000100417	PMM1	232.892	260.109	298.844	271.294	172.509	183.38	236.505	0.679593	0.181522	3.74387	0.000181211	0.000450786
ENSG00000100445	SDR39U1	255.868	225.183	305.321	324.731	120.2	123.208	225.752	1.37102	0.190207	7.20807	5.67502e-13	3.29317e-12
ENSG00000100473	COCH	253.78	278.492	382.114	356.587	239.287	206.302	286.094	0.732446	0.167538	4.37182	1.23218e-05	3.60823e-05
ENSG00000100519	PSMC6	2225.53	2239.88	2653.51	2575.24	1679.46	1787	2193.44	0.592485	0.0780516	7.59093	3.17618e-14	2.0294e-13
ENSG00000100554	ATP6V1D	1391.09	1417.27	1892.99	1928.86	1066.22	1105.05	1466.91	0.815125	0.0860577	9.47184	2.74946e-21	2.85031e-20
ENSG00000100575	TIMM9	176.497	176.47	239.631	239.438	132.443	154.727	186.534	0.73537	0.199458	3.68684	0.000227054	0.000555197
ENSG00000100577	GSTZ1	148.299	170.036	210.024	201.415	135.781	126.074	165.272	0.653691	0.211215	3.09491	0.00196874	0.0041356
ENSG00000100591	AHSA1	1726.33	1736.21	2169.63	2278.25	1096.27	1167.14	1695.64	0.973522	0.084891	11.4679	1.91235e-30	3.38884e-29
ENSG00000100604	CHGA	819.823	794.115	959.447	1009.13	536.448	503.339	770.384	0.921613	0.110191	8.36375	6.07556e-17	4.70021e-16
ENSG00000100626	GALNT16	750.895	760.107	1095.45	1097.51	703.393	740.205	857.927	0.602445	0.10258	5.87293	4.28153e-09	1.79368e-08
ENSG00000100632	ERH	1591.61	1737.13	1587.67	1759.3	632.163	957.968	1377.64	1.07268	0.251204	4.27014	1.95348e-05	5.56883e-05
ENSG00000100678	SLC8A3	210.961	200.367	328.451	326.786	161.38	173.829	233.629	0.965515	0.178772	5.40081	6.63406e-08	2.48544e-07
ENSG00000100906	NFKBIA	300.776	331.8	338.628	357.615	214.802	245.461	298.18	0.594292	0.164788	3.6064	0.000310473	0.000744712
ENSG00000100911	PSME2	732.097	726.1	882.654	912.535	474.122	482.327	701.639	0.907818	0.112266	8.08628	6.15163e-16	4.44179e-15
ENSG00000100918	REC8	2015.62	2068.93	2414.81	2534.13	1594.88	1507.15	2022.59	0.674306	0.0805528	8.37098	5.71416e-17	4.43391e-16
ENSG00000100938	GMPR2	1042.27	1160.84	1294.37	1266.04	767.945	743.07	1045.76	0.761476	0.100925	7.54497	4.5239e-14	2.84822e-13
ENSG00000100983	GSS	836.533	850.181	1039.94	954.668	594.322	624.637	816.714	0.710281	0.108239	6.56216	5.30326e-11	2.61999e-10
ENSG00000101019	UQCC1	1143.57	1049.63	1360.99	1306.12	750.137	819.478	1071.65	0.763879	0.100949	7.56697	3.82024e-14	2.42128e-13
ENSG00000101104	PABPC1L	916.949	984.371	1192.6	1139.64	785.752	593.119	935.405	0.761449	0.123664	6.15738	7.39582e-10	3.32308e-09
ENSG00000101132	PFDN4	707.032	714.152	915.962	883.761	447.411	480.417	691.456	0.954829	0.114198	8.36119	6.20877e-17	4.79847e-16
ENSG00000101146	RAE1	1335.74	1362.13	1705.17	1772.66	986.085	922.629	1347.4	0.866309	0.0904016	9.5829	9.43581e-22	1.00787e-20
ENSG00000101180	HRH3	62.6616	68.0144	98.0727	137.702	64.5519	42.0245	78.8379	1.15125	0.325534	3.53649	0.000405478	0.000955892
ENSG00000101182	PSMA7	3044.31	3268.37	3525.99	3414.81	2129.1	2367.7	2958.38	0.625465	0.0797197	7.8458	4.3019e-15	2.92099e-14
ENSG00000101204	CHRNA4	453.252	488.969	704.088	714.202	422.926	428.841	535.38	0.735281	0.124321	5.91437	3.33152e-09	1.41134e-08
ENSG00000101213	PTK6	80.4158	108.455	148.034	129.481	62.3259	93.6001	103.719	0.825823	0.285851	2.88899	0.00386477	0.00769674
ENSG00000101220	C20orf27	342.55	395.219	498.691	513.815	294.935	268.384	385.599	0.847344	0.148523	5.70513	1.16257e-08	4.66714e-08
ENSG00000101246	ARFRP1	504.426	578.123	707.789	742.976	322.759	284.621	523.449	1.25821	0.136023	9.24992	2.24653e-20	2.20709e-19
ENSG00000101247	NDUFAF5	495.027	505.513	639.323	624.799	372.843	399.233	506.123	0.710308	0.127716	5.56162	2.67276e-08	1.03697e-07
ENSG00000101255	TRIB3	144.122	148.896	243.331	231.217	116.861	134.669	169.849	0.913448	0.208114	4.38918	1.1378e-05	3.34642e-05
ENSG00000101294	HM13	1248.01	1409.92	1740.33	1761.36	1096.27	1138.48	1399.06	0.647429	0.0930887	6.95497	3.52644e-12	1.92247e-11
ENSG00000101365	IDH3B	1235.48	1296.87	1472.94	1404.77	763.493	905.437	1179.83	0.784109	0.103352	7.58678	3.27958e-14	2.09288e-13
ENSG00000101421	CHMP4B	1777.5	2000.91	2027.14	2060.4	1208.68	1361.02	1739.28	0.668353	0.0933129	7.1625	7.92204e-13	4.546e-12
ENSG00000101438	SLC32A1	1446.44	1718.74	1672.79	1748	938.228	1114.6	1439.8	0.73491	0.108302	6.78574	1.15491e-11	6.01452e-11
ENSG00000101443	WFDC2	179.63	196.69	244.257	233.272	135.781	78.3184	177.991	1.16717	0.238263	4.89867	9.64889e-07	3.20622e-06
ENSG00000101457	DNTTIP1	507.559	597.424	577.334	577.528	311.63	372.49	490.661	0.752569	0.142648	5.2757	1.3225e-07	4.81383e-07
ENSG00000101460	MAP1LC3A	754.028	833.636	1484.04	1672.98	431.83	426.931	933.908	1.87791	0.112439	16.7017	1.27407e-62	9.22092e-61
ENSG00000101489	CELF4	1353.49	1359.37	1563.61	1665.79	1041.73	1081.18	1344.2	0.604342	0.0899172	6.72109	1.80369e-11	9.2594e-11
ENSG00000101844	ATG4A	176.497	185.661	241.481	238.41	143.572	139.445	187.511	0.762512	0.196907	3.87245	0.000107748	0.000277348
ENSG00000101977	MCF2	105.48	97.4261	188.744	170.586	80.1333	67.8123	118.364	1.28473	0.251857	5.10104	3.37789e-07	1.17539e-06
ENSG00000102003	SYP	1676.2	1783.08	2961.61	2827.01	1027.26	1007.63	1880.47	1.50875	0.083802	18.0037	1.82114e-72	2.07396e-70
ENSG00000102030	NAA10	295.554	295.955	394.141	452.157	213.689	191.976	307.245	1.06194	0.164503	6.45541	1.07927e-10	5.2074e-10
ENSG00000102032	RENBP	157.698	159.007	250.733	232.244	122.426	129.894	175.334	0.936147	0.20433	4.58154	4.61573e-06	1.41898e-05
ENSG00000102057	KCND1	110.702	113.97	303.47	264.101	110.183	81.1837	163.935	1.57578	0.225462	6.98913	2.76605e-12	1.52025e-11
ENSG00000102078	SLC25A14	528.446	555.145	1028.84	989.607	378.407	413.559	649.001	1.34829	0.118648	11.3638	6.33195e-30	1.08604e-28
ENSG00000102100	SLC35A2	355.083	345.587	420.973	455.24	241.513	255.012	345.568	0.817725	0.151755	5.38844	7.10722e-08	2.65309e-07
ENSG00000102103	PQBP1	761.339	861.21	937.242	1062.57	494.156	561.6	779.686	0.919067	0.121393	7.57102	3.70312e-14	2.35154e-13
ENSG00000102109	PCSK1N	1108.07	1326.28	1725.52	1789.1	668.891	707.731	1220.93	1.35129	0.105833	12.7681	2.47218e-37	6.09698e-36
ENSG00000102271	KLHL4	124.279	152.573	173.015	147.979	60.1	55.396	118.89	1.478	0.265551	5.5658	2.60946e-08	1.01317e-07
ENSG00000102309	PIN4	486.672	537.682	588.436	620.688	260.433	258.833	458.791	1.21914	0.138894	8.77751	1.67139e-18	1.44095e-17
ENSG00000102312	PORCN	361.349	381.432	562.53	588.832	280.467	267.429	407.006	1.07196	0.141231	7.59011	3.1964e-14	2.04148e-13
ENSG00000102409	BEX4	3031.78	3152.56	4465.08	4461.97	1630.49	1833.8	3095.95	1.36439	0.0780636	17.4779	2.11025e-68	1.9929e-66
ENSG00000102452	NALCN	219.316	238.051	419.122	357.615	203.672	176.694	269.078	1.03375	0.176207	5.86671	4.44518e-09	1.85822e-08
ENSG00000102466	FGF14	333.151	291.359	589.362	569.307	213.689	202.482	366.558	1.4786	0.152646	9.68643	3.44346e-22	3.78512e-21
ENSG00000102554	KLF5	77.2827	69.8527	93.4466	89.4037	46.7444	61.1266	72.9761	0.756383	0.315279	2.39909	0.016436	0.0291059
ENSG00000102804	TSC22D1	6793.57	6641.52	7434.1	7276.64	4459.64	4733.49	6223.16	0.677935	0.0644498	10.5188	7.07625e-26	9.82932e-25
ENSG00000102878	HSF4	213.05	234.374	324.75	318.565	194.769	144.221	238.288	0.929734	0.190467	4.88133	1.05374e-06	3.47833e-06
ENSG00000102879	CORO1A	434.454	458.638	701.312	729.617	293.822	284.621	483.744	1.30708	0.13251	9.86404	5.96048e-23	6.89954e-22
ENSG00000102897	LYRM1	549.334	563.417	654.127	660.766	385.085	382.041	532.462	0.777472	0.124739	6.23277	4.58264e-10	2.09616e-09
ENSG00000102901	CENPT	819.823	891.541	1117.66	1114.98	653.309	603.625	866.822	0.830079	0.1067	7.77956	7.27782e-15	4.85857e-14
ENSG00000102904	TSNAXIP1	148.299	189.337	366.385	327.814	110.183	85.9592	204.663	1.82969	0.213443	8.57229	1.01443e-17	8.28668e-17
ENSG00000102924	CBLN1	110.702	135.11	272.013	296.985	207.011	130.849	192.112	0.757453	0.224997	3.3665	0.000761286	0.00171453
ENSG00000102977	ACD	543.068	635.108	890.056	899.176	439.62	402.098	634.854	1.08935	0.124781	8.7301	2.54456e-18	2.17016e-17
ENSG00000102981	PARD6A	210.961	274.815	274.789	292.874	140.233	182.425	229.349	0.810214	0.201994	4.01108	6.04427e-05	0.00016071
ENSG00000103024	NME3	340.462	377.756	539.4	607.329	243.739	231.135	389.97	1.27215	0.150025	8.47959	2.25991e-17	1.79771e-16
ENSG00000103034	NDRG4	5270.89	5308.8	7424.84	7664.06	3602.66	3912.1	5530.56	1.00507	0.0676436	14.8583	6.14999e-50	2.69071e-48
ENSG00000103037	SETD6	646.459	661.762	830.842	859.098	564.272	535.813	683.041	0.619931	0.112778	5.49692	3.86481e-08	1.47893e-07
ENSG00000103042	SLC38A7	592.152	644.299	855.823	796.413	478.574	468	639.21	0.80451	0.118968	6.76241	1.35715e-11	7.03937e-11
ENSG00000103044	HAS3	169.186	186.58	248.883	259.99	158.041	154.727	196.234	0.702231	0.19298	3.63889	0.000273815	0.000661496
ENSG00000103056	SMPD3	792.67	869.482	1316.58	1347.22	840.287	577.837	957.346	0.910738	0.219738	4.14465	3.40334e-05	9.39757e-05
ENSG00000103145	HCFC1R1	185.896	196.69	368.235	378.168	139.12	145.176	235.548	1.39141	0.180426	7.71182	1.24039e-14	8.13344e-14
ENSG00000103152	MPG	120.101	121.323	128.605	158.255	79.0204	91.6899	116.499	0.744016	0.2549	2.91885	0.00351326	0.00704744
ENSG00000103154	NECAB2	119.057	135.11	276.639	227.106	156.928	127.984	173.804	0.826997	0.21487	3.84882	0.000118689	0.000303594
ENSG00000103168	TAF1C	1187.44	1267.46	1521.98	1534.25	1017.25	977.07	1250.91	0.616347	0.0919195	6.70528	2.01014e-11	1.02817e-10
ENSG00000103174	NAGPA	210.961	203.124	301.62	320.62	178.074	139.445	225.641	0.974772	0.189887	5.13344	2.84494e-07	9.98244e-07
ENSG00000103245	CIAO3	437.587	391.543	462.607	600.136	319.42	335.241	424.422	0.696649	0.155689	4.47462	7.65484e-06	2.29987e-05
ENSG00000103253	HAGHL	284.066	281.249	570.857	605.274	220.367	188.155	358.328	1.52854	0.154175	9.91436	3.60559e-23	4.2332e-22
ENSG00000103254	ANTKMT	384.325	425.55	491.289	517.925	279.354	275.07	395.585	0.86404	0.144523	5.97855	2.25133e-09	9.68301e-09
ENSG00000103269	RHBDL1	227.671	284.006	396.917	383.306	219.254	157.592	278.124	1.05543	0.18933	5.57455	2.48167e-08	9.6476e-08
ENSG00000103363	ELOB	1626.07	1642.46	2030.85	2153.91	722.313	884.425	1510	1.37809	0.100926	13.6545	1.8976e-42	6.25321e-41
ENSG00000103415	HMOX2	485.628	498.16	634.697	644.324	244.852	319.004	471.111	1.17684	0.14546	8.09045	5.94443e-16	4.29819e-15
ENSG00000103496	STX4	296.598	363.969	420.973	464.488	235.948	263.608	340.931	0.823246	0.162837	5.05564	4.2894e-07	1.47894e-06
ENSG00000103502	CDIPT	478.317	559.74	725.368	677.208	365.052	410.694	536.063	0.853023	0.13448	6.34312	2.25155e-10	1.05705e-09
ENSG00000103723	AP3B2	1478.81	1512.86	1984.58	2047.04	991.65	1087.86	1517.14	0.953701	0.0887114	10.7506	5.88768e-27	8.65166e-26
ENSG00000104059	FAM189A1	77.2827	53.3086	113.801	110.984	73.4556	41.0694	78.3169	0.982739	0.334881	2.93459	0.00333985	0.00672487
ENSG00000104140	RHOV	78.327	69.8527	93.4466	70.9064	41.1796	37.249	65.1602	1.07211	0.343552	3.12066	0.00180446	0.00381744
ENSG00000104221	BRF2	112.791	125	145.259	161.338	84.5852	70.6776	116.608	0.984525	0.254419	3.8697	0.000108967	0.0002803
ENSG00000104231	ZFAND1	437.587	461.395	608.791	569.307	389.537	382.041	474.776	0.611442	0.131223	4.65958	3.1685e-06	9.90789e-06
ENSG00000104327	CALB1	88.7706	90.9923	84.1945	105.846	43.4056	51.5755	77.4641	0.994614	0.314501	3.16251	0.00156413	0.00334418
ENSG00000104381	GDAP1	2472	2442.09	2775.64	2934.91	1792.98	1919.76	2389.56	0.620205	0.0782539	7.92555	2.27147e-15	1.56846e-14
ENSG00000104419	NDRG1	204.695	273.896	407.094	363.781	204.785	214.898	278.192	0.877165	0.180716	4.85382	1.21105e-06	3.97558e-06
ENSG00000104435	STMN2	15939	16424.6	23589.3	23031.2	10613.2	13023.8	17103.5	0.979622	0.0812957	12.0501	1.93675e-33	3.9521e-32
ENSG00000104522	GFUS	502.337	534.924	593.988	578.555	372.843	381.086	493.956	0.636977	0.129377	4.9234	8.50534e-07	2.84147e-06
ENSG00000104671	DCTN6	480.406	465.991	538.475	570.334	254.869	283.666	432.29	1.03931	0.140787	7.38219	1.55708e-13	9.48334e-13
ENSG00000104722	NEFM	1474.64	1633.27	2495.3	2221.73	943.793	1093.59	1643.72	1.20998	0.10082	12.0013	3.49809e-33	7.05449e-32
ENSG00000104723	TUSC3	1805.7	1866.72	2387.98	2298.81	1542.57	1522.43	1904.03	0.613068	0.0799251	7.67053	1.71287e-14	1.11232e-13
ENSG00000104763	ASAH1	1586.38	1620.4	2165.93	2222.76	1295.49	1280.79	1695.29	0.768505	0.0819908	9.37306	7.04567e-21	7.15094e-20
ENSG00000104814	MAP4K1	44.9075	31.2499	84.1945	56.5196	31.163	18.147	44.3636	1.52697	0.439344	3.47557	0.000509773	0.00118354
ENSG00000104823	ECH1	301.82	320.771	373.787	338.09	225.932	243.551	300.658	0.600086	0.162281	3.69781	0.000217465	0.000533601
ENSG00000104852	SNRNP70	7779.44	8546.84	10769.5	10347.2	6317.18	6332.33	8348.75	0.739359	0.0667665	11.0738	1.68123e-28	2.6789e-27
ENSG00000104859	CLASRP	1171.77	1375.91	1710.72	1648.32	966.052	837.625	1285.07	0.898845	0.106224	8.46178	2.63335e-17	2.08194e-16
ENSG00000104863	LIN7B	152.477	159.926	244.257	302.123	95.7148	107.927	177.071	1.41978	0.216082	6.57053	5.01358e-11	2.4864e-10
ENSG00000104886	PLEKHJ1	696.589	746.321	847.496	865.264	460.767	499.519	685.992	0.833263	0.115836	7.19345	6.31756e-13	3.65371e-12
ENSG00000104897	SF3A2	1798.39	1738.96	2450.89	2488.92	1362.27	1401.14	1873.43	0.837576	0.0801594	10.4489	1.48264e-25	2.01431e-24
ENSG00000104899	AMH	984.832	1014.7	1931.85	2001.82	829.158	725.878	1248.04	1.34073	0.0972307	13.7892	2.96123e-43	1.00799e-41
ENSG00000104904	OAZ1	2402.03	2609.36	3115.2	3130.16	1423.48	1712.5	2398.79	0.99228	0.0920829	10.7759	4.47167e-27	6.60851e-26
ENSG00000104946	TBC1D17	599.463	622.24	820.665	760.446	538.674	453.674	632.527	0.67502	0.124714	5.41256	6.21308e-08	2.33488e-07
ENSG00000104957	YJU2B	677.79	683.821	791.058	774.832	539.787	485.192	658.747	0.613257	0.116732	5.25355	1.49192e-07	5.3988e-07
ENSG00000104960	PTOV1	1143.57	1263.78	1357.29	1505.48	928.211	876.784	1179.19	0.665543	0.101041	6.58688	4.49154e-11	2.23466e-10
ENSG00000104979	C19orf53	611.995	695.769	795.684	829.297	355.035	383.951	611.955	1.1351	0.125862	9.01859	1.90519e-19	1.7701e-18
ENSG00000105048	TNNT1	160.832	147.058	251.658	243.548	47.8574	52.5306	150.581	2.29983	0.243724	9.43619	3.86589e-21	3.97048e-20
ENSG00000105058	FAM32A	2231.8	2511.94	2849.66	2877.36	1491.37	1470.86	2238.83	0.951214	0.0833791	11.4083	3.80078e-30	6.61422e-29
ENSG00000105088	OLFM2	1401.53	1544.11	1908.72	2047.04	1079.57	1211.07	1532.01	0.786636	0.0952492	8.25871	1.47252e-16	1.10765e-15
ENSG00000105143	SLC1A6	351.95	349.263	491.289	587.804	284.919	315.184	396.735	0.843666	0.149934	5.6269	1.83479e-08	7.21982e-08
ENSG00000105193	RPS16	3697.04	4171.86	3919.21	4154.71	2307.17	3030.54	3546.75	0.596626	0.176508	3.38016	0.000724441	0.00163774
ENSG00000105223	PLD3	3190.52	3290.43	4775.03	4753.81	2716.74	2489.95	3536.08	0.872674	0.0725205	12.0335	2.36945e-33	4.79087e-32
ENSG00000105248	YJU2	207.828	301.469	311.797	279.515	154.702	169.053	237.394	0.868313	0.204433	4.24742	2.16247e-05	6.13863e-05
ENSG00000105251	SHD	312.264	318.013	441.327	447.019	267.111	251.192	339.488	0.778366	0.150486	5.17233	2.3119e-07	8.19377e-07
ENSG00000105254	TBCB	1882.98	2165.43	2395.38	2297.78	1268.78	1411.64	1903.67	0.80723	0.0934998	8.63349	5.95079e-18	4.93922e-17
ENSG00000105255	FSD1	981.699	1066.17	1393.37	1407.85	895.935	803.241	1091.38	0.722597	0.100385	7.19828	6.09751e-13	3.52776e-12
ENSG00000105278	ZFR2	118.013	149.816	210.024	190.111	149.137	104.106	153.534	0.666263	0.237742	2.80246	0.00507143	0.00988004
ENSG00000105290	APLP1	6571.12	6844.64	8714.59	8527.27	4678.9	4746.86	6680.56	0.871196	0.0623469	13.9734	2.26693e-44	8.10858e-43
ENSG00000105327	BBC3	190.074	190.257	344.18	387.416	194.769	138.49	240.864	1.13952	0.193878	5.87752	4.16457e-09	1.74752e-08
ENSG00000105339	DENND3	360.304	367.646	483.887	560.058	348.357	342.882	410.522	0.593919	0.142569	4.16583	3.10222e-05	8.61369e-05
ENSG00000105372	RPS19	6192.01	7101.08	8757.15	8429.64	4231.49	4673.32	6564.11	0.948286	0.0790361	11.9981	3.63345e-33	7.30843e-32
ENSG00000105379	ETFB	739.407	640.622	866.926	949.529	377.294	433.617	667.899	1.16072	0.127702	9.0893	9.96817e-20	9.40811e-19
ENSG00000105401	CDC37	1237.57	1340.07	1592.29	1649.35	775.735	885.38	1246.73	0.962609	0.0994279	9.68147	3.6148e-22	3.96783e-21
ENSG00000105402	NAPA	381.192	306.984	415.421	445.991	210.35	212.033	328.662	1.02749	0.165322	6.21506	5.13054e-10	2.33505e-09
ENSG00000105419	MEIS3	2579.57	2777.56	3444.57	3482.64	2060.09	2111.73	2742.69	0.73131	0.0750789	9.74055	2.02452e-22	2.26559e-21
ENSG00000105472	CLEC11A	219.316	208.639	267.387	298.012	120.2	83.0939	199.441	1.48303	0.214512	6.91351	4.72804e-12	2.5506e-11
ENSG00000105499	PLA2G4C	99.2143	96.507	181.342	176.752	57.8741	70.6776	113.728	1.47348	0.257965	5.71195	1.11691e-08	4.5002e-08
ENSG00000105518	TMEM205	41.7744	34.9263	64.765	51.3815	16.6944	23.8776	38.9032	1.5105	0.446224	3.38508	0.000711566	0.00161122
ENSG00000105520	PLPPR2	2049.04	2174.62	3188.29	3279.17	1633.83	1587.38	2318.72	1.00581	0.0775572	12.9686	1.84311e-38	4.74975e-37
ENSG00000105538	RASIP1	65.7947	59.7424	63.8398	78.0998	28.937	37.249	55.6105	1.09304	0.369114	2.96126	0.00306381	0.00621022
ENSG00000105552	BCAT2	144.122	169.117	198.921	218.885	130.217	133.714	165.829	0.661337	0.212207	3.11648	0.00183024	0.00386776
ENSG00000105605	CACNG7	2273.57	2373.15	2907.02	3000.68	1640.51	1769.81	2327.46	0.791748	0.0790241	10.0191	1.25677e-23	1.50657e-22
ENSG00000105613	MAST1	2245.38	2419.11	3531.54	3557.65	1835.28	1747.84	2556.13	0.984894	0.0771964	12.7583	2.80288e-37	6.90158e-36
ENSG00000105617	LENG1	129.501	151.654	111.026	150.034	80.1333	85.0041	117.892	0.656824	0.263254	2.49502	0.0125948	0.0228713
ENSG00000105619	TFPT	190.074	261.028	260.91	227.106	140.233	170.963	208.386	0.647	0.212412	3.04596	0.00231937	0.00480632
ENSG00000105640	RPL18A	4512.68	4635.09	5253.37	5575.92	3067.33	3454.61	4416.5	0.730682	0.0757586	9.64488	5.1674e-22	5.63214e-21
ENSG00000105649	RAB3A	2113.79	2325.36	2688.67	2629.7	1288.81	1600.75	2107.85	0.878472	0.0992792	8.8485	8.87068e-19	7.80177e-18
ENSG00000105655	ISYNA1	1140.44	1255.51	1724.6	1766.49	1092.93	1065.89	1340.98	0.693613	0.0915559	7.57584	3.56798e-14	2.26851e-13
ENSG00000105669	COPE	518.003	602.02	592.137	672.07	348.357	346.702	513.215	0.86222	0.137562	6.26789	3.65977e-10	1.68899e-09
ENSG00000105671	DDX49	660.036	676.468	816.964	770.722	465.219	549.184	656.432	0.644242	0.121942	5.28319	1.26954e-07	4.62979e-07
ENSG00000105672	ETV2	39.6857	40.441	78.6432	67.8235	22.2593	12.4163	43.5448	2.09583	0.44129	4.74932	2.04104e-06	6.52728e-06
ENSG00000105677	TMEM147	415.656	410.844	492.214	555.947	288.257	244.506	401.237	0.978403	0.149661	6.53747	6.25689e-11	3.07445e-10
ENSG00000105696	TMEM59L	1810.92	1943.93	3366.85	3425.09	1122.98	1146.12	2135.98	1.58134	0.080646	19.6084	1.31131e-85	2.11559e-83
ENSG00000105723	GSK3A	639.149	601.101	818.815	741.948	511.963	527.217	640.032	0.587083	0.118865	4.93908	7.84902e-07	2.633e-06
ENSG00000105726	ATP13A1	901.283	989.886	1367.47	1328.72	777.961	783.184	1024.75	0.788398	0.0995304	7.92118	2.35271e-15	1.62311e-14
ENSG00000105755	ETHE1	37.597	38.6028	36.0834	46.2433	14.4685	19.1021	32.0162	1.28489	0.488523	2.63015	0.00853482	0.0159608
ENSG00000105784	RUNDC3B	343.595	340.072	441.327	530.257	307.178	315.184	379.602	0.640811	0.150319	4.263	2.01701e-05	5.74043e-05
ENSG00000105808	RASA4	262.135	272.977	475.56	463.461	257.094	255.968	331.199	0.872309	0.151101	5.77302	7.78636e-09	3.18193e-08
ENSG00000105894	PTN	1523.72	1507.35	2715.5	2802.35	1067.33	1549.18	1860.9	1.07573	0.214832	5.0073	5.51978e-07	1.88305e-06
ENSG00000105963	ADAP1	53.2624	44.1175	112.876	125.371	34.5019	25.7878	65.9861	1.98945	0.348602	5.70693	1.15031e-08	4.62154e-08
ENSG00000106028	SSBP1	1201.01	1138.78	1473.87	1395.52	919.308	876.784	1167.55	0.676879	0.0950838	7.11877	1.08895e-12	6.18241e-12
ENSG00000106066	CPVL	41.7744	34.0072	59.2137	43.1604	22.2593	18.147	36.427	1.34876	0.459017	2.93837	0.00329945	0.00665215
ENSG00000106078	COBL	54.3068	50.5513	93.4466	117.15	15.5815	30.5633	60.2665	2.17129	0.387862	5.59809	2.16721e-08	8.46606e-08
ENSG00000106089	STX1A	536.801	561.579	1139.86	1124.23	337.228	289.396	664.849	1.85663	0.122693	15.1323	9.91385e-52	4.70999e-50
ENSG00000106123	EPHB6	614.084	688.416	927.99	1018.38	503.059	555.87	717.967	0.876154	0.119066	7.35855	1.85917e-13	1.12567e-12
ENSG00000106133	NSUN5P2	79.3714	114.889	155.436	119.205	92.3759	79.2735	106.759	0.682614	0.280265	2.4356	0.0148672	0.0265863
ENSG00000106245	BUD31	545.156	563.417	643.024	671.042	339.454	366.759	521.475	0.894085	0.128272	6.97024	3.16405e-12	1.73162e-11
ENSG00000106305	AIMP2	181.719	181.985	190.594	182.918	131.33	111.747	163.382	0.623332	0.214349	2.90803	0.00363716	0.00728091
ENSG00000106327	TFR2	165.009	146.139	303.47	274.377	103.506	90.7348	180.539	1.57664	0.211551	7.45276	9.141e-14	5.64497e-13
ENSG00000106330	MOSPD3	579.62	618.564	644.874	703.926	332.776	382.996	543.793	0.911025	0.131904	6.9067	4.96058e-12	2.66676e-11
ENSG00000106367	AP1S1	1720.06	1916.35	2264.92	2461.17	878.128	1110.78	1725.24	1.24615	0.107733	11.5671	6.05185e-31	1.09884e-29
ENSG00000106400	ZNHIT1	905.461	978.856	1364.69	1360.58	623.259	754.531	997.897	0.981536	0.110187	8.90791	5.20022e-19	4.67718e-18
ENSG00000106404	CLDN15	265.268	277.572	440.402	389.471	160.267	188.155	286.856	1.24967	0.171743	7.27642	3.42806e-13	2.02648e-12
ENSG00000106536	POU6F2	109.658	106.617	160.062	157.227	83.4722	60.1715	112.868	1.1504	0.262384	4.38442	1.16297e-05	3.41786e-05
ENSG00000106537	TSPAN13	3500.7	3738.04	4729.7	4765.12	2121.31	2489	3557.31	1.04111	0.0830274	12.5394	4.54443e-36	1.05523e-34
ENSG00000106591	MRPL32	990.054	943.011	1285.12	1270.15	658.874	699.135	974.391	0.911109	0.100403	9.07452	1.1418e-19	1.07437e-18
ENSG00000106615	RHEB	2123.19	2262.86	2400.01	2394.38	1468	1593.11	2040.26	0.646412	0.0826159	7.82431	5.10468e-15	3.44494e-14
ENSG00000106633	GCK	40.7301	37.6837	61.9894	67.8235	18.9204	25.7878	42.1558	1.5294	0.421536	3.62816	0.000285448	0.000688848
ENSG00000106688	SLC1A1	495.027	511.027	690.21	750.169	313.856	406.874	527.86	0.994488	0.140912	7.05751	1.69517e-12	9.50913e-12
ENSG00000106803	SEC61B	1305.45	1319.85	1676.49	1602.07	685.585	761.217	1225.11	1.17877	0.0963857	12.2297	2.15806e-34	4.64223e-33
ENSG00000106991	ENG	20.8872	39.5219	56.4381	55.492	24.4852	29.6082	37.7388	1.0455	0.449165	2.32765	0.0199305	0.0347421
ENSG00000106992	AK1	180.674	208.639	268.312	283.626	144.685	144.221	205.026	0.93351	0.193108	4.83414	1.33724e-06	4.36851e-06
ENSG00000107140	TESK1	842.799	943.93	1114.88	1253.71	693.376	658.066	917.794	0.809575	0.110461	7.32903	2.31826e-13	1.39613e-12
ENSG00000107147	KCNT1	171.275	197.61	370.086	341.173	123.539	27.698	205.23	2.23671	0.792544	2.82219	0.00476973	0.00934163
ENSG00000107223	EDF1	2220.31	2590.98	2755.29	2921.55	1262.1	1637.05	2231.21	0.968751	0.178079	5.44002	5.32761e-08	2.01647e-07
ENSG00000107281	NPDC1	1596.83	1577.2	2183.51	2249.48	1288.81	1231.13	1687.83	0.815323	0.0829662	9.82716	8.60066e-23	9.85259e-22
ENSG00000107295	SH3GL2	402.079	405.329	689.285	754.28	327.211	353.388	488.595	1.08276	0.13217	8.19217	2.56549e-16	1.90207e-15
ENSG00000107819	SFXN3	726.875	746.321	1324.91	1280.43	584.306	531.992	865.804	1.22455	0.106107	11.5407	8.22315e-31	1.48612e-29
ENSG00000107829	FBXW4	191.118	201.286	248.883	246.631	180.3	119.388	197.934	0.732153	0.213886	3.42311	0.0006191	0.00141739
ENSG00000107833	NPM3	246.469	241.727	321.049	395.637	139.12	174.784	253.131	1.18533	0.189336	6.26047	3.83817e-10	1.76658e-09
ENSG00000107872	FBXL15	155.61	176.47	280.34	264.101	103.506	108.882	181.485	1.35739	0.206892	6.56088	5.34895e-11	2.64089e-10
ENSG00000107874	CUEDC2	1324.25	1435.66	1587.67	1570.22	710.07	830.939	1243.13	1.03297	0.101715	10.1555	3.13056e-24	3.90073e-23
ENSG00000107954	NEURL1	323.752	301.469	436.701	480.931	272.676	229.225	340.792	0.872834	0.158215	5.51677	3.45295e-08	1.32506e-07
ENSG00000108001	EBF3	30.2865	30.3308	156.361	177.78	94.6019	100.286	98.2743	0.775908	0.26084	2.97465	0.00293325	0.00596823
ENSG00000108018	SORCS1	576.487	568.012	913.187	865.264	609.904	552.049	680.817	0.615909	0.114707	5.36943	7.89837e-08	2.93287e-07
ENSG00000108107	RPL28	3150.84	3514.69	3736.94	3777.57	2114.63	2421.19	3119.31	0.727336	0.0850629	8.55057	1.22477e-17	9.96809e-17
ENSG00000108176	DNAJC12	172.319	141.544	407.094	443.936	104.619	106.972	229.414	2.00687	0.194391	10.3239	5.49423e-25	7.15682e-24
ENSG00000108298	RPL19	10871.8	11118.5	11902.9	12873.1	7465.76	8421.14	10442.2	0.64067	0.0721292	8.88225	6.55188e-19	5.83528e-18
ENSG00000108309	RUNDC3A	1330.52	1418.19	2262.15	2248.45	929.324	947.462	1522.68	1.26479	0.0870556	14.5285	7.98986e-48	3.23945e-46
ENSG00000108352	RAPGEFL1	713.298	684.74	878.028	939.253	615.469	533.902	727.448	0.66254	0.116469	5.68857	1.28106e-08	5.12952e-08
ENSG00000108381	ASPA	38.6413	22.0587	51.812	43.1604	12.2426	9.55103	29.5777	2.1321	0.547218	3.89625	9.76938e-05	0.000252812
ENSG00000108465	CDK5RAP3	734.185	715.99	1126.91	1177.66	475.235	482.327	785.385	1.2665	0.108608	11.6613	2.01017e-31	3.75103e-30
ENSG00000108474	PIGL	527.402	504.594	740.171	738.865	497.495	438.392	574.487	0.662242	0.123614	5.35734	8.44575e-08	3.12713e-07
ENSG00000108509	CAMTA2	598.419	548.711	841.02	824.159	500.833	522.441	639.264	0.701959	0.116981	6.00062	1.96566e-09	8.49684e-09
ENSG00000108523	RNF167	1675.15	1861.21	2042.87	1962.77	1247.63	1227.31	1669.49	0.695041	0.0882555	7.87534	3.39829e-15	2.31964e-14
ENSG00000108561	C1QBP	2157.65	2223.34	2603.55	2472.48	1470.22	1527.21	2075.74	0.759782	0.0797865	9.52268	1.68766e-21	1.78177e-20
ENSG00000108591	DRG2	544.112	631.431	714.265	749.142	465.219	454.629	593.133	0.669881	0.125344	5.34436	9.07358e-08	3.34838e-07
ENSG00000108639	SYNGR2	162.92	143.382	242.406	216.83	124.652	87.8695	163.01	1.11909	0.229145	4.88377	1.04075e-06	3.43839e-06
ENSG00000108641	B9D1	544.112	558.821	871.552	851.905	465.219	389.682	613.548	1.01452	0.124822	8.12776	4.37293e-16	3.1902e-15
ENSG00000108684	ASIC2	197.384	216.911	420.973	478.875	90.15	111.747	252.673	2.1498	0.192407	11.1732	5.51845e-29	9.04442e-28
ENSG00000108691	CCL2	24.0203	27.5734	72.1667	83.238	24.4852	10.5061	40.3316	2.171	0.463976	4.67912	2.88108e-06	9.05483e-06
ENSG00000108774	RAB5C	546.201	588.233	736.471	717.285	360.6	355.298	550.681	1.02244	0.125443	8.15063	3.6203e-16	2.65488e-15
ENSG00000108788	MLX	1003.63	988.967	1188.9	1189.99	642.18	704.866	953.09	0.819019	0.10195	8.03357	9.46774e-16	6.7388e-15
ENSG00000108797	CNTNAP1	856.376	894.298	1201.85	1258.85	803.559	611.266	937.7	0.801191	0.121539	6.59206	4.33777e-11	2.16093e-10
ENSG00000108799	EZH1	1753.48	1902.57	2463.85	2419.04	1485.81	1540.58	1927.55	0.689827	0.0823857	8.37314	5.61051e-17	4.36004e-16
ENSG00000108821	COL1A1	48.0406	96.507	122.128	123.316	70.1167	59.2164	86.5541	0.926928	0.326832	2.8361	0.00456686	0.00897267
ENSG00000108826	MRPL27	878.307	954.96	1213.88	1219.8	594.322	583.568	907.472	1.04721	0.104164	10.0535	8.86745e-24	1.0738e-22
ENSG00000108828	VAT1	3896.51	3843.73	5231.16	5268.66	3161.93	3417.36	4136.56	0.673772	0.0692616	9.72793	2.29206e-22	2.55576e-21
ENSG00000108947	EFNB3	2483.49	2512.86	3593.53	3623.42	2104.61	2048.7	2727.77	0.797377	0.0719486	11.0826	1.52406e-28	2.43849e-27
ENSG00000109065	NAT9	1120.6	1130.51	1389.67	1455.12	745.685	743.07	1097.44	0.933979	0.0955437	9.77541	1.43581e-22	1.6173e-21
ENSG00000109072	VTN	50.1293	31.2499	47.1859	55.492	11.1296	18.147	35.5556	1.79623	0.495501	3.62508	0.000288875	0.000696357
ENSG00000109083	IFT20	630.794	702.203	1050.12	1015.3	498.607	478.506	729.254	1.08075	0.114155	9.46733	2.87096e-21	2.97428e-20
ENSG00000109099	PMP22	264.223	256.433	193.37	213.747	94.6019	151.861	195.706	0.715075	0.224534	3.18471	0.00144898	0.00311692
ENSG00000109103	UNC119	1803.61	1756.43	2545.26	2750.96	1239.84	1381.08	1912.86	1.01337	0.0872838	11.6101	3.66383e-31	6.73935e-30
ENSG00000109158	GABRA4	43.8631	47.7939	82.3441	109.956	36.7278	42.9796	60.6108	1.26506	0.349903	3.61546	0.000299818	0.000721164
ENSG00000109180	OCIAD1	2490.8	2503.67	3755.44	3820.73	1720.64	1759.3	2675.1	1.12207	0.0727757	15.4182	1.2357e-53	6.29555e-52
ENSG00000109390	NDUFC1	402.079	473.344	462.607	496.345	239.287	290.351	394.002	0.852684	0.156201	5.45888	4.79139e-08	1.82108e-07
ENSG00000109472	CPE	3271.98	3391.53	4716.74	5031.27	3249.85	3165.21	3804.43	0.603626	0.0703345	8.58222	9.3059e-18	7.60981e-17
ENSG00000109475	RPL34	2553.46	2784.92	3665.7	3764.21	1267.66	1709.63	2624.26	1.31861	0.180554	7.30312	2.81167e-13	1.68265e-12
ENSG00000109736	MFSD10	981.699	995.401	1677.41	1682.23	823.593	674.303	1139.11	1.168	0.105566	11.0641	1.8731e-28	2.9785e-27
ENSG00000109738	GLRB	345.683	345.587	608.791	562.113	233.722	232.09	387.998	1.33052	0.145705	9.13164	6.74722e-20	6.45864e-19
ENSG00000109758	HGFAC	364.482	315.256	754.05	725.506	170.283	174.784	417.394	2.09979	0.150593	13.9434	3.44884e-44	1.22233e-42
ENSG00000109832	DDX25	366.571	417.278	643.949	588.832	328.324	244.506	431.577	1.11075	0.157433	7.05535	1.72167e-12	9.65081e-12
ENSG00000110002	VWA5A	408.345	485.292	896.533	817.993	431.83	404.008	574	1.03806	0.130526	7.9529	1.82198e-15	1.27055e-14
ENSG00000110031	LPXN	71.0165	70.7718	119.353	123.316	63.4389	54.4409	83.7227	1.04466	0.290487	3.59622	0.000322869	0.000772531
ENSG00000110080	ST3GAL4	367.615	332.719	478.336	564.168	283.806	265.519	382.027	0.924321	0.152492	6.06144	1.34906e-09	5.92744e-09
ENSG00000110148	CCKBR	91.9037	82.7203	160.987	149.006	74.5685	41.0694	100.043	1.435	0.298306	4.81049	1.50558e-06	4.89062e-06
ENSG00000110169	HPX	45.9519	63.4189	97.1475	119.205	56.7611	30.5633	68.8413	1.31913	0.357616	3.68868	0.000225424	0.000551732
ENSG00000110171	TRIM3	830.267	949.445	1411.88	1460.26	642.18	630.368	987.4	1.17451	0.105052	11.1803	5.09217e-29	8.37235e-28
ENSG00000110200	ANAPC15	89.815	74.4482	115.652	100.708	55.6482	72.5878	84.8098	0.750775	0.297669	2.52218	0.0116629	0.0213144
ENSG00000110324	IL10RA	34.4639	29.4116	58.2885	61.6578	21.1463	29.6082	39.096	1.23292	0.428167	2.87953	0.00398265	0.00791014
ENSG00000110442	COMMD9	714.343	729.777	1014.03	1018.38	450.75	461.315	731.433	1.15552	0.110856	10.4236	1.93484e-25	2.61263e-24
ENSG00000110619	CARS1	625.572	672.791	733.695	836.49	497.495	531.037	649.513	0.608483	0.122079	4.98434	6.2174e-07	2.10758e-06
ENSG00000110675	ELMOD1	324.796	301.469	396.917	388.444	123.539	184.335	286.583	1.34355	0.187853	7.15213	8.54405e-13	4.89568e-12
ENSG00000110700	RPS13	3984.24	4287.67	5470.79	5719.78	2612.12	2784.12	4143.12	1.05163	0.0729599	14.4138	4.2367e-47	1.69555e-45
ENSG00000110711	AIP	513.825	548.711	636.547	590.887	300.5	391.592	497.01	0.823089	0.14494	5.67882	1.35626e-08	5.41525e-08
ENSG00000110717	NDUFS8	766.561	898.894	1111.18	1181.77	566.498	594.074	853.164	0.98133	0.113701	8.63079	6.09277e-18	5.04625e-17
ENSG00000110719	TCIRG1	31.3308	34.0072	68.4659	59.6025	28.937	9.55103	38.6491	1.75828	0.484903	3.62605	0.000287786	0.000694055
ENSG00000110786	PTPN5	1290.83	1312.49	2115.04	2149.8	820.254	813.748	1417.03	1.38413	0.0878457	15.7564	6.20595e-56	3.53374e-54
ENSG00000110811	P3H3	389.546	420.035	587.511	635.075	313.856	298.947	440.828	0.996773	0.138033	7.22129	5.14964e-13	3.00632e-12
ENSG00000110844	PRPF40B	260.046	273.896	349.731	321.648	191.43	227.314	270.677	0.678712	0.172328	3.93849	8.19954e-05	0.000214192
ENSG00000110881	ASIC1	1665.76	1644.3	2449.04	2551.6	1382.3	1331.41	1837.4	0.882113	0.0811218	10.8739	1.53437e-27	2.32301e-26
ENSG00000110888	CAPRIN2	1916.4	1849.26	3199.39	3018.15	1466.89	1393.49	2140.6	1.12099	0.0803499	13.9514	3.08487e-44	1.09583e-42
ENSG00000111077	TNS2	492.938	511.947	875.253	805.661	208.124	268.384	527.051	1.81382	0.142606	12.7192	4.62721e-37	1.13038e-35
ENSG00000111203	ITFG2	295.554	351.102	337.703	399.748	228.157	217.763	305.005	0.725255	0.170545	4.25257	2.11333e-05	6.00132e-05
ENSG00000111229	ARPC3	1246.97	1221.5	1585.82	1703.81	751.25	752.621	1210.33	1.1288	0.0944996	11.945	6.89266e-33	1.37039e-31
ENSG00000111237	VPS29	1041.23	1043.19	1416.5	1343.11	749.024	701.045	1049.02	0.929712	0.0984689	9.44168	3.66851e-21	3.77277e-20
ENSG00000111639	MRPL51	1086.14	1193.93	1111.18	1141.7	557.595	713.462	967.333	0.822567	0.119258	6.89735	5.29816e-12	2.84232e-11
ENSG00000111653	ING4	1586.38	1727.02	2506.41	2571.13	934.889	1135.62	1743.57	1.29192	0.0984849	13.1179	2.59958e-39	7.02657e-38
ENSG00000111664	GNB3	232.892	284.006	371.011	361.726	232.609	170.008	275.375	0.868964	0.186644	4.65572	3.22846e-06	1.00811e-05
ENSG00000111678	C12orf57	88.7706	89.1541	167.464	171.614	44.5185	43.9347	100.909	1.93881	0.279698	6.93179	4.15551e-12	2.25194e-11
ENSG00000111775	COX6A1	62.6616	78.1247	68.4659	81.1827	40.0667	43.9347	62.406	0.829489	0.345357	2.40183	0.0163132	0.0289083
ENSG00000111834	RSPH4A	118.013	104.779	134.156	146.951	114.635	72.5878	115.187	0.593064	0.26978	2.19832	0.0279261	0.0474046
ENSG00000111906	HDDC2	585.886	643.38	812.338	733.727	479.687	484.237	623.209	0.682188	0.121828	5.5996	2.14851e-08	8.40092e-08
ENSG00000111907	TPD52L1	26.109	28.4925	148.96	139.758	41.1796	32.4735	69.4953	1.9771	0.328806	6.01296	1.82168e-09	7.89429e-09
ENSG00000112110	MRPL18	752.984	873.158	936.317	969.054	476.348	546.319	759.03	0.895498	0.120544	7.4288	1.09585e-13	6.73244e-13
ENSG00000112146	FBXO9	954.546	956.798	1450.74	1288.65	668.891	662.841	997.076	1.04136	0.10355	10.0565	8.5959e-24	1.04173e-22
ENSG00000112293	GPLD1	126.368	114.889	192.445	196.277	112.409	110.792	142.197	0.800505	0.223163	3.58709	0.000334393	0.00079764
ENSG00000112306	RPS12	2797.84	2927.38	3282.66	3378.85	2082.35	2122.24	2765.22	0.663562	0.0733553	9.04586	1.48488e-19	1.38625e-18
ENSG00000112378	PERP	22.9759	24.8161	79.5684	77.0722	52.3093	37.249	48.9985	0.812775	0.37257	2.18153	0.029144	0.0492506
ENSG00000112511	PHF1	1608.32	1720.58	2075.26	2219.68	1245.41	1303.72	1695.49	0.751763	0.0868124	8.65962	4.73328e-18	3.95197e-17
ENSG00000112514	CUTA	1509.1	1553.3	2326.91	2395.4	917.082	1033.42	1622.54	1.27386	0.0896072	14.216	7.28829e-46	2.80102e-44
ENSG00000112530	PACRG	46.9962	50.5513	90.671	112.012	42.2926	31.5184	62.3402	1.46245	0.348849	4.19221	2.76248e-05	7.71324e-05
ENSG00000112695	COX7A2	1959.22	2161.76	2944.96	2911.27	904.839	1142.3	2004.06	1.51398	0.101913	14.8556	6.39999e-50	2.7922e-48
ENSG00000112699	GMDS	173.364	147.977	186.893	196.277	101.28	100.286	151.013	0.926509	0.224228	4.132	3.5962e-05	9.88955e-05
ENSG00000112855	HARS2	754.028	778.49	967.774	1001.94	543.126	595.984	773.557	0.78835	0.110002	7.16668	7.68371e-13	4.41251e-12
ENSG00000112981	NME5	97.1255	83.6394	159.137	146.951	69.0037	61.1266	102.831	1.23732	0.268653	4.60565	4.11189e-06	1.2709e-05
ENSG00000113068	PFDN1	628.705	613.049	705.013	724.479	392.876	384.906	574.838	0.878233	0.121851	7.20744	5.7014e-13	3.30724e-12
ENSG00000113070	HBEGF	114.88	123.161	156.361	141.813	80.1333	85.0041	116.892	0.852149	0.249348	3.41751	0.000631975	0.00144366
ENSG00000113108	APBB3	756.117	777.57	1315.65	1239.32	606.565	509.07	867.383	1.19844	0.112771	10.6272	2.22675e-26	3.16403e-25
ENSG00000113141	IK	2133.63	2279.4	2594.3	2679.03	1485.81	1720.14	2148.72	0.716506	0.0883571	8.10921	5.09492e-16	3.70123e-15
ENSG00000113312	TTC1	896.061	891.541	1023.29	1062.57	564.272	638.964	846.116	0.791531	0.1086	7.28849	3.13455e-13	1.86079e-12
ENSG00000113327	GABRG2	526.358	522.976	870.627	803.606	467.444	462.27	608.88	0.849391	0.118901	7.14367	9.08712e-13	5.19149e-12
ENSG00000113356	POLR3G	51.1737	50.5513	85.1197	60.6301	43.4056	37.249	54.6882	0.859623	0.366752	2.34388	0.0190842	0.0333382
ENSG00000113558	SKP1	2670.43	2696.68	3366.85	3063.36	1530.32	1765.03	2515.45	0.963461	0.0874117	11.0221	2.99007e-28	4.7111e-27
ENSG00000113732	ATP6V0E1	431.321	484.373	546.802	545.671	350.583	370.58	454.888	0.598288	0.135985	4.39965	1.08425e-05	3.19925e-05
ENSG00000113734	BNIP1	133.678	128.676	148.96	143.868	84.5852	101.241	123.501	0.652872	0.243627	2.6798	0.00736652	0.0139444
ENSG00000113749	HRH2	45.9519	31.2499	74.0171	66.7959	35.6148	12.4163	44.341	1.57215	0.463234	3.39386	0.000689157	0.00156459
ENSG00000113761	ZNF346	637.06	677.387	955.746	757.363	505.285	528.172	676.836	0.729862	0.130242	5.60388	2.09604e-08	8.21028e-08
ENSG00000113805	CNTN3	138.9	140.624	222.051	214.775	99.0537	110.792	154.366	1.05564	0.217938	4.84375	1.27412e-06	4.17288e-06
ENSG00000113811	SELENOK	1234.43	1186.58	1417.43	1377.02	808.011	778.409	1133.65	0.817559	0.0949177	8.61334	7.09598e-18	5.84899e-17
ENSG00000114125	RNF7	448.031	461.395	646.725	638.158	373.956	380.131	491.399	0.768649	0.12799	6.00554	1.90694e-09	8.24991e-09
ENSG00000114209	PDCD10	710.165	722.424	787.357	800.523	460.767	545.364	671.1	0.655598	0.120468	5.4421	5.26564e-08	1.9935e-07
ENSG00000114270	COL7A1	1893.43	1980.69	4096.85	4000.56	1482.47	1245.45	2449.91	1.57153	0.0883513	17.7873	8.86003e-71	9.46374e-69
ENSG00000114378	HYAL1	18.7985	22.0587	46.2607	50.3538	26.7111	15.2816	29.9108	1.21288	0.49149	2.46776	0.0135962	0.0244715
ENSG00000114383	TUSC2	971.255	1071.69	1162.07	1156.08	642.18	664.751	944.671	0.826284	0.103812	7.95944	1.72824e-15	1.2068e-14
ENSG00000114388	NPRL2	603.64	643.38	916.887	848.822	370.617	401.143	630.748	1.19306	0.121928	9.78494	1.30669e-22	1.47615e-21
ENSG00000114391	RPL24	5083.95	5330.86	6440.42	6567.58	3194.2	3597.87	5035.81	0.936689	0.0736798	12.713	5.01022e-37	1.21627e-35
ENSG00000114405	C3orf14	1014.07	976.099	1414.65	1408.88	641.067	672.392	1021.19	1.10335	0.0984907	11.2025	3.96231e-29	6.54943e-28
ENSG00000114626	ABTB1	178.586	164.521	225.752	224.023	114.635	148.996	176.086	0.765931	0.211592	3.61985	0.000294771	0.000709687
ENSG00000114631	PODXL2	2902.28	2976.09	3524.14	3705.63	2011.12	2169.99	2881.54	0.789149	0.075831	10.4067	2.31154e-25	3.0943e-24
ENSG00000114770	ABCC5	3384.77	3629.58	5230.24	4966.53	2676.68	2650.41	3756.37	0.936933	0.0717857	13.0518	6.20617e-39	1.6375e-37
ENSG00000114784	EIF1B	1801.52	1762.86	2004.01	2052.18	1052.86	1315.18	1664.77	0.774247	0.10083	7.67875	1.60648e-14	1.04499e-13
ENSG00000114812	VIPR1	50.1293	63.4189	111.026	95.5695	43.4056	30.5633	65.6854	1.49096	0.346576	4.30196	1.6929e-05	4.8618e-05
ENSG00000114841	DNAH1	263.179	292.278	448.729	391.527	213.689	206.302	302.617	1.00214	0.165138	6.06853	1.29088e-09	5.68311e-09
ENSG00000114859	CLCN2	218.271	223.345	358.983	394.61	190.317	214.898	266.737	0.892135	0.170515	5.232	1.67682e-07	6.02286e-07
ENSG00000114902	SPCS1	1115.38	1009.19	1259.22	1265.01	700.054	688.629	1006.25	0.862351	0.101424	8.50242	1.85684e-17	1.49086e-16
ENSG00000114923	SLC4A3	978.566	1015.62	1099.15	1116.01	705.619	751.666	944.439	0.603066	0.101034	5.96894	2.38793e-09	1.02506e-08
ENSG00000114956	DGUOK	693.455	770.218	959.447	905.341	396.215	432.662	692.89	1.16857	0.119781	9.7559	1.74056e-22	1.95064e-21
ENSG00000115128	SF3B6	1558.19	1487.13	2027.14	1882.62	781.3	864.368	1433.46	1.24727	0.0943553	13.2188	6.831e-40	1.93416e-38
ENSG00000115211	EIF2B4	561.866	586.395	704.088	680.291	398.441	404.964	556.007	0.785022	0.123162	6.37388	1.84309e-10	8.71133e-10
ENSG00000115216	NRBP1	1816.14	1922.79	2301.93	2156.99	1386.75	1509.06	1848.95	0.622147	0.0862368	7.2144	5.41723e-13	3.15659e-12
ENSG00000115226	FNDC4	549.334	669.115	742.947	905.341	467.444	527.217	643.566	0.72628	0.139018	5.22436	1.74761e-07	6.26841e-07
ENSG00000115268	RPS15	4771.68	5262.85	5635.48	5626.27	3368.94	3896.82	4760.34	0.631543	0.0812065	7.777	7.42638e-15	4.94921e-14
ENSG00000115274	INO80B	24.0203	17.4632	32.3825	45.2157	13.3556	10.5061	23.8239	1.70494	0.569677	2.99282	0.00276415	0.00565687
ENSG00000115289	PCGF1	197.384	223.345	324.75	332.952	93.4889	97.4205	211.557	1.78329	0.199046	8.9592	3.27035e-19	2.98475e-18
ENSG00000115307	AUP1	1158.2	1180.14	1472.94	1492.12	813.576	856.727	1162.28	0.827084	0.0934538	8.85019	8.73684e-19	7.68842e-18
ENSG00000115317	HTRA2	381.192	390.623	461.682	411.052	289.37	285.576	369.916	0.603343	0.148074	4.0746	4.60939e-05	0.000124764
ENSG00000115339	GALNT3	52.218	69.8527	88.8206	126.398	30.05	36.2939	67.2723	1.69091	0.356542	4.74254	2.11056e-06	6.73987e-06
ENSG00000115353	TACR1	37.597	41.3601	67.5406	91.459	15.5815	20.0572	45.5992	2.14825	0.429859	4.99757	5.80561e-07	1.97533e-06
ENSG00000115446	UNC50	933.658	927.386	1224.06	1160.19	726.765	759.307	955.228	0.681743	0.100222	6.80235	1.02923e-11	5.38358e-11
ENSG00000115459	ELMOD3	450.119	477.939	693.911	701.871	426.265	372.49	520.433	0.807389	0.129522	6.2336	4.55828e-10	2.08563e-09
ENSG00000115541	HSPE1	99.2143	93.7496	98.0727	75.0169	45.6315	51.5755	77.2101	0.832325	0.316603	2.62893	0.00856548	0.0160143
ENSG00000115661	STK16	391.635	392.462	424.673	485.041	270.45	321.87	381.022	0.615207	0.15261	4.03123	5.54867e-05	0.000148297
ENSG00000115738	ID2	368.659	329.962	1008.48	949.529	376.182	239.731	545.424	1.67108	0.261265	6.39611	1.59387e-10	7.57469e-10
ENSG00000115756	HPCAL1	301.82	402.572	530.148	536.422	368.391	303.723	407.179	0.668617	0.161522	4.13947	3.48106e-05	9.60362e-05
ENSG00000115944	COX7A2L	1709.62	1797.79	2263.07	2139.52	1299.94	1358.16	1761.35	0.727728	0.0842959	8.63301	5.97573e-18	4.95726e-17
ENSG00000116254	CHD5	1359.76	1473.34	2797.85	2852.7	924.872	753.576	1693.68	1.75386	0.0998216	17.5699	4.1874e-69	4.15734e-67
ENSG00000116285	ERRFI1	531.58	526.652	618.043	660.766	417.361	422.155	529.426	0.60643	0.125239	4.84219	1.28418e-06	4.20404e-06
ENSG00000116288	PARK7	3197.83	3687.49	3589.83	3691.24	1985.53	2319.94	3078.64	0.756912	0.0913997	8.28134	1.218e-16	9.2066e-16
ENSG00000116299	ELAPOR1	197.384	213.234	349.731	352.477	212.576	191.021	252.737	0.800875	0.172402	4.64538	3.39448e-06	1.0574e-05
ENSG00000116337	AMPD2	633.927	686.578	860.449	922.811	593.209	538.678	705.942	0.656731	0.116115	5.65588	1.55049e-08	6.14799e-08
ENSG00000116459	ATP5PB	2113.79	2295.95	2692.37	2621.48	1628.27	1743.06	2182.49	0.655876	0.0819761	8.00082	1.23595e-15	8.72092e-15
ENSG00000116521	SCAMP3	761.339	884.188	1081.58	955.695	529.77	616.041	804.768	0.828987	0.123374	6.71931	1.82584e-11	9.36997e-11
ENSG00000116586	LAMTOR2	389.546	419.116	464.458	496.345	224.819	238.776	372.177	1.04961	0.149797	7.00689	2.43668e-12	1.34639e-11
ENSG00000116661	FBXO2	85.6376	129.595	223.902	194.222	103.506	92.645	138.251	1.09485	0.249703	4.38462	1.16189e-05	3.41532e-05
ENSG00000116691	MIIP	486.672	511.947	604.165	566.224	373.956	364.849	484.635	0.664687	0.130934	5.07649	3.84465e-07	1.33302e-06
ENSG00000116741	RGS2	857.42	930.143	1883.74	1804.52	414.022	516.711	1067.76	1.98281	0.113097	17.532	8.16739e-69	7.95576e-67
ENSG00000116752	BCAS2	1289.79	1322.61	1551.58	1483.9	772.396	832.85	1208.85	0.918251	0.0947374	9.6926	3.24172e-22	3.57351e-21
ENSG00000116819	TFAP2E	37.597	29.4116	91.5962	72.9617	33.3889	38.2041	50.5266	1.19962	0.376724	3.18436	0.00145076	0.00311988
ENSG00000116857	TMEM9	1071.51	1137.86	1444.26	1346.19	802.446	880.605	1113.81	0.728589	0.0997464	7.30441	2.78485e-13	1.6679e-12
ENSG00000116863	ADPRS	540.979	531.248	702.238	732.7	373.956	319.959	533.513	1.0507	0.130731	8.03709	9.19964e-16	6.554e-15
ENSG00000116871	MAP7D1	3323.16	3595.57	4858.3	4991.2	2548.69	2817.55	3689.08	0.875338	0.0767559	11.4042	3.98499e-30	6.91924e-29
ENSG00000116885	OSCP1	154.565	147.977	218.351	239.438	158.041	145.176	177.258	0.59505	0.20182	2.94842	0.00319399	0.00645129
ENSG00000116898	MRPS15	485.628	509.189	648.575	631.992	291.596	328.555	482.589	1.044	0.134213	7.77865	7.33022e-15	4.89144e-14
ENSG00000116983	HPCAL4	674.657	681.064	1174.1	1240.35	465.219	611.266	807.775	1.16158	0.125028	9.29053	1.53526e-20	1.52816e-19
ENSG00000117122	MFAP2	276.756	249.08	358.058	368.919	192.543	148.996	265.725	1.09455	0.18079	6.05427	1.41059e-09	6.18728e-09
ENSG00000117152	RGS4	44.9075	41.3601	80.4936	78.0998	25.5982	33.4286	50.648	1.41983	0.379712	3.73922	0.000184595	0.00045832
ENSG00000117154	IGSF21	53.2624	54.2277	184.118	251.769	102.393	104.106	124.979	1.07559	0.248801	4.32308	1.53864e-05	4.44516e-05
ENSG00000117245	KIF17	115.924	89.1541	172.09	157.227	131.33	82.1388	124.644	0.63291	0.267309	2.36771	0.0178985	0.0314585
ENSG00000117308	GALE	651.681	647.056	904.86	880.678	439.62	443.168	661.177	1.01627	0.114705	8.85983	8.01358e-19	7.07607e-18
ENSG00000117318	ID3	169.186	230.698	1447.04	1318.45	204.785	88.8246	576.496	3.23814	0.492902	6.56955	5.04688e-11	2.50212e-10
ENSG00000117360	PRPF3	1120.6	1156.25	1602.47	1570.22	869.224	893.976	1202.12	0.847217	0.0918821	9.22069	2.95181e-20	2.86991e-19
ENSG00000117395	EBNA1BP2	835.488	969.665	989.054	966.999	613.243	639.919	835.728	0.641916	0.112237	5.71929	1.06971e-08	4.31734e-08
ENSG00000117410	ATP6V0B	1515.37	1667.27	2489.75	2557.77	952.696	975.16	1693	1.38812	0.0876534	15.8364	1.744e-56	1.02314e-54
ENSG00000117419	ERI3	1199.97	1272.97	1471.09	1511.64	884.806	893.976	1205.74	0.745423	0.0929194	8.02225	1.03826e-15	7.36625e-15
ENSG00000117425	PTCH2	173.364	215.992	443.178	442.908	139.12	118.433	255.499	1.7862	0.186732	9.56557	1.1159e-21	1.18865e-20
ENSG00000117480	FAAH	741.496	814.335	978.877	946.447	565.385	582.613	771.525	0.745742	0.110534	6.7467	1.51247e-11	7.80839e-11
ENSG00000117598	PLPPR5	336.284	341.91	436.701	489.152	170.283	166.188	323.42	1.46001	0.162262	8.99788	2.30123e-19	2.12405e-18
ENSG00000117600	PLPPR4	744.629	679.225	985.353	971.11	383.972	574.972	723.21	1.027	0.234662	4.37652	1.20589e-05	3.5366e-05
ENSG00000117616	RSRP1	1679.33	1704.04	2394.45	2291.61	1189.76	1234.95	1749.02	0.950295	0.0827515	11.4837	1.59289e-30	2.83572e-29
ENSG00000117632	STMN1	26059.9	26436.5	27309.6	27461.3	14890.3	17176.6	23222.4	0.772105	0.0696445	11.0864	1.46083e-28	2.34217e-27
ENSG00000117640	MTFR1L	564.999	604.777	692.06	667.959	441.846	453.674	570.886	0.602674	0.122143	4.93417	8.04942e-07	2.69847e-06
ENSG00000118160	SLC8A2	688.234	683.821	1045.49	964.944	517.528	510.98	735.166	0.967711	0.111587	8.67228	4.23567e-18	3.54798e-17
ENSG00000118162	KPTN	229.759	244.484	375.637	435.715	130.217	133.714	258.254	1.61852	0.181431	8.92088	4.62609e-19	4.18021e-18
ENSG00000118181	RPS25	3524.72	3751.82	4008.95	4495.88	2193.65	2741.14	3452.69	0.78397	0.0973935	8.04951	8.31244e-16	5.95206e-15
ENSG00000118257	NRP2	549.334	521.138	1082.5	1138.61	496.382	455.584	707.258	1.22349	0.114286	10.7055	9.59543e-27	1.39413e-25
ENSG00000118402	ELOVL4	843.843	774.813	1100.08	1086.2	554.256	626.547	830.957	0.886928	0.110788	8.00561	1.18874e-15	8.40693e-15
ENSG00000118495	PLAGL1	622.439	602.02	1055.67	1091.34	510.85	464.18	724.417	1.14027	0.112944	10.0959	5.76149e-24	7.06523e-23
ENSG00000118514	ALDH8A1	19.8429	28.4925	39.7842	33.9118	14.4685	12.4163	24.8194	1.45993	0.549477	2.65695	0.00788519	0.0148319
ENSG00000118515	SGK1	161.876	118.566	259.985	285.681	100.167	84.049	168.387	1.56976	0.22904	6.85366	7.19855e-12	3.82343e-11
ENSG00000118600	RXYLT1	166.053	153.492	204.472	206.553	132.443	130.849	165.644	0.642707	0.208261	3.08607	0.00202821	0.00424958
ENSG00000118680	MYL12B	2341.46	2614.88	3105.94	3107.55	1452.42	1429.79	2342.01	1.10841	0.0819528	13.525	1.11365e-41	3.49156e-40
ENSG00000118733	OLFM3	165.009	137.867	373.787	329.869	232.609	160.457	233.266	0.845909	0.202456	4.17823	2.93784e-05	8.17339e-05
ENSG00000118855	MFSD1	601.552	651.652	800.31	839.573	480.8	459.404	638.882	0.802963	0.118319	6.78643	1.14939e-11	5.9878e-11
ENSG00000118898	PPL	85.6376	86.3967	158.212	115.094	87.9241	45.8449	96.5182	1.04305	0.316472	3.29587	0.000981171	0.00216967
ENSG00000119013	NDUFB3	551.422	549.63	608.791	642.268	232.609	305.633	481.726	1.21147	0.146257	8.28321	1.19896e-16	9.07121e-16
ENSG00000119048	UBE2B	1030.78	1050.55	1311.95	1354.42	686.698	745.935	1030.06	0.894714	0.0992041	9.01893	1.89942e-19	1.7658e-18
ENSG00000119227	PIGZ	135.767	138.786	202.622	220.94	89.037	98.3756	147.588	1.17345	0.224908	5.21746	1.81398e-07	6.49893e-07
ENSG00000119421	NDUFA8	644.37	726.1	839.169	756.335	363.939	398.278	621.365	1.06485	0.127705	8.33834	7.5342e-17	5.77672e-16
ENSG00000119431	HDHD3	336.284	397.976	537.55	544.644	222.593	197.706	372.792	1.36681	0.155975	8.76299	1.90145e-18	1.63246e-17
ENSG00000119559	C19orf25	273.622	339.153	433	399.748	203.672	174.784	303.997	1.14116	0.173848	6.56416	5.23259e-11	2.58839e-10
ENSG00000119599	DCAF4	204.695	213.234	249.808	291.847	130.217	162.367	208.695	0.883189	0.198918	4.43996	8.99769e-06	2.67838e-05
ENSG00000119636	BBOF1	115.924	105.698	152.66	188.056	97.9408	82.1388	123.736	0.921665	0.249273	3.69741	0.000217806	0.000534355
ENSG00000119640	ACYP1	431.321	459.557	579.184	599.108	366.165	331.421	461.126	0.757728	0.134789	5.6216	1.89194e-08	7.4296e-08
ENSG00000119650	IFT43	482.495	496.322	726.293	760.446	351.696	318.049	522.55	1.15207	0.129053	8.92713	4.37209e-19	3.95763e-18
ENSG00000119673	ACOT2	357.171	360.293	375.637	347.339	192.543	242.596	312.596	0.72897	0.167234	4.35899	1.30665e-05	3.81692e-05
ENSG00000119703	ZC2HC1C	53.2624	51.4704	88.8206	91.459	48.9704	53.4858	64.5781	0.813197	0.324283	2.50768	0.0121528	0.0221282
ENSG00000119705	SLIRP	248.558	269.3	321.975	315.482	120.2	169.053	240.761	1.13359	0.19417	5.83813	5.27908e-09	2.18733e-08
ENSG00000119718	EIF2B2	402.079	393.381	446.879	428.521	242.626	299.902	368.898	0.686954	0.154007	4.46053	8.17582e-06	2.44454e-05
ENSG00000119771	KLHL29	657.947	675.549	1291.6	1286.59	470.783	421.2	800.612	1.53343	0.110623	13.8618	1.07958e-43	3.749e-42
ENSG00000119782	FKBP1B	27.1534	21.1396	24.0556	50.3538	11.1296	11.4612	24.2155	1.71387	0.594283	2.88393	0.00392741	0.00780944
ENSG00000119865	CNRIP1	736.274	781.247	926.14	897.12	493.043	616.996	741.803	0.713117	0.122994	5.79796	6.71259e-09	2.75403e-08
ENSG00000119888	EPCAM	210.961	233.455	285.891	326.786	133.556	119.388	218.339	1.27773	0.194297	6.57618	4.82698e-11	2.39924e-10
ENSG00000119917	IFIT3	37.597	43.1984	62.9146	59.6025	22.2593	34.3837	43.3259	1.1042	0.41243	2.6773	0.00742177	0.0140352
ENSG00000119943	PYROXD2	148.299	153.492	196.145	163.393	132.443	94.5552	148.055	0.670769	0.237409	2.82537	0.0047226	0.0092587
ENSG00000119986	AVPI1	63.706	48.713	56.4381	82.2103	35.6148	35.3388	53.6702	0.963458	0.381301	2.52676	0.0115119	0.0210603
ENSG00000120053	GOT1	983.788	1129.59	1253.67	1209.52	687.811	815.658	1013.34	0.710402	0.112624	6.30771	2.83195e-10	1.31993e-09
ENSG00000120251	GRIA2	6804.01	6677.36	10288.4	9822.08	5351.13	5529.09	7412.01	0.886154	0.0624499	14.1898	1.05894e-45	4.05963e-44
ENSG00000120265	PCMT1	1466.28	1582.71	1969.78	1821.99	919.308	1105.05	1477.52	0.903768	0.102189	8.84405	9.2308e-19	8.10469e-18
ENSG00000120306	CYSTM1	126.368	122.242	238.705	239.438	119.087	83.0939	154.822	1.24886	0.229879	5.4327	5.5509e-08	2.09689e-07
ENSG00000120509	PDZD11	547.245	515.623	547.727	583.693	326.098	387.772	484.693	0.661083	0.137754	4.79901	1.59455e-06	5.16338e-06
ENSG00000120694	HSPH1	3574.85	3395.21	4206.02	4178.34	2710.07	2868.17	3488.78	0.587455	0.0712683	8.24287	1.6813e-16	1.2598e-15
ENSG00000120697	ALG5	327.929	284.006	430.225	374.057	228.157	264.563	318.156	0.705558	0.166189	4.2455	2.18103e-05	6.18792e-05
ENSG00000120820	GLT8D2	69.9722	70.7718	103.624	106.873	40.0667	42.9796	72.3813	1.33984	0.317685	4.21752	2.47002e-05	6.9543e-05
ENSG00000120832	MTERF2	336.284	293.197	401.543	437.77	269.337	245.461	330.599	0.706115	0.158454	4.45627	8.33974e-06	2.49163e-05
ENSG00000120860	WASHC3	422.966	453.123	480.186	549.782	279.354	284.621	411.672	0.867508	0.145289	5.97092	2.35923e-09	1.01331e-08
ENSG00000120875	DUSP4	448.031	427.388	589.362	598.08	274.902	385.862	453.937	0.840882	0.155085	5.42208	5.89086e-08	2.21989e-07
ENSG00000120963	ZNF706	1430.77	1485.29	1844.88	1717.17	1068.44	1178.6	1454.19	0.663898	0.0921334	7.20583	5.76922e-13	3.34407e-12
ENSG00000121022	COPS5	571.265	641.542	740.171	747.086	495.269	489.013	614.058	0.595642	0.12043	4.94596	7.57679e-07	2.54609e-06
ENSG00000121073	SLC35B1	1352.45	1387.86	1551.58	1506.5	919.308	1032.47	1291.7	0.64652	0.094559	6.83721	8.07481e-12	4.26253e-11
ENSG00000121104	FAM117A	88.7706	107.536	177.641	169.559	103.506	103.151	125.027	0.748987	0.23891	3.13502	0.00171843	0.00364739
ENSG00000121207	LRAT	21.9316	10.1103	137.857	104.818	30.05	63.0368	61.3006	1.37312	0.394616	3.47964	0.000502096	0.00116746
ENSG00000121680	PEX16	391.635	413.601	510.718	481.958	234.835	251.192	380.657	1.02939	0.147279	6.98938	2.761e-12	1.51801e-11
ENSG00000121775	TMEM39B	519.047	530.329	554.203	540.533	324.985	397.323	477.737	0.596879	0.138831	4.29933	1.71317e-05	4.91817e-05
ENSG00000121851	POLR3GL	193.207	211.396	258.135	238.41	134.669	183.38	203.199	0.63818	0.203963	3.1289	0.00175464	0.00371762
ENSG00000122026	RPL21	4747.66	4813.4	5738.18	5991.08	3232.04	3212.01	4622.4	0.863986	0.0657815	13.1342	2.09751e-39	5.7597e-38
ENSG00000122033	MTIF3	355.083	345.587	443.178	363.781	261.546	259.788	338.16	0.631971	0.159429	3.96396	7.37164e-05	0.000193906
ENSG00000122085	MTERF4	714.343	779.409	913.187	874.513	526.432	553.004	726.814	0.727348	0.113305	6.4194	1.3681e-10	6.53785e-10
ENSG00000122140	MRPS2	172.319	190.257	201.697	209.636	113.522	127.984	169.236	0.765477	0.211092	3.62628	0.000287533	0.000693553
ENSG00000122254	HS3ST2	62.6616	87.3158	123.054	88.3761	35.6148	33.4286	71.7418	1.61851	0.348272	4.64725	3.36386e-06	1.04849e-05
ENSG00000122386	ZNF205	154.565	159.007	220.201	214.775	152.476	108.882	168.318	0.740966	0.21983	3.37063	0.000749959	0.00169098
ENSG00000122420	PTGFR	20.8872	29.4116	59.2137	39.0499	28.937	11.4612	31.4935	1.30179	0.523972	2.48447	0.0129746	0.023481
ENSG00000122477	LRRC39	31.3308	30.3308	63.8398	61.6578	32.2759	13.3714	38.8011	1.47719	0.461665	3.19969	0.00137574	0.002973
ENSG00000122584	NXPH1	58.4842	66.1762	101.774	84.2656	41.1796	42.0245	65.6506	1.16203	0.334006	3.47906	0.000503171	0.00116961
ENSG00000122674	CCZ1	534.713	533.086	577.334	644.324	356.148	369.625	502.538	0.74973	0.131321	5.70915	1.13541e-08	4.56669e-08
ENSG00000122678	POLM	214.094	195.771	259.06	232.244	143.572	141.355	197.683	0.787303	0.196244	4.01185	6.02445e-05	0.000160238
ENSG00000122705	CLTA	2410.38	2579.95	3073.56	3170.24	1439.06	1683.85	2392.84	0.997969	0.0880845	11.3297	9.35475e-30	1.58693e-28
ENSG00000122873	CISD1	674.657	647.975	804.011	833.407	445.185	471.821	646.176	0.835135	0.11683	7.14832	8.78465e-13	5.02239e-12
ENSG00000123349	PFDN5	103.392	87.3158	138.782	112.012	74.5685	55.396	95.2443	0.955992	0.289227	3.30533	0.00094864	0.00210374
ENSG00000123353	ORMDL2	33.4195	33.0881	46.2607	46.2433	14.4685	15.2816	31.4603	1.63513	0.490403	3.33425	0.000855287	0.00190957
ENSG00000123360	PDE1B	230.804	219.668	294.218	301.095	166.944	175.739	231.411	0.795558	0.179386	4.43489	9.21209e-06	2.73694e-05
ENSG00000123444	KBTBD4	101.303	121.323	136.007	123.316	87.9241	66.8572	106.122	0.750666	0.270409	2.77603	0.00550265	0.0106478
ENSG00000123545	NDUFAF4	500.249	489.888	734.62	648.434	342.793	356.253	512.039	0.98459	0.131719	7.47493	7.72467e-14	4.79134e-13
ENSG00000123562	MORF4L2	5139.3	5087.3	6602.33	6570.66	3837.5	4222.51	5243.27	0.708164	0.0688563	10.2847	8.26272e-25	1.06378e-23
ENSG00000123570	RAB9B	489.805	556.064	776.255	800.523	331.663	375.355	554.944	1.15477	0.130737	8.83276	1.02122e-18	8.9158e-18
ENSG00000123595	RAB9A	253.78	260.109	259.985	268.211	159.154	179.559	230.133	0.638367	0.18244	3.49905	0.000466919	0.0010914
ENSG00000123815	COQ8B	649.592	652.571	878.954	867.319	554.256	567.331	695.004	0.638462	0.110872	5.75855	8.48406e-09	3.45429e-08
ENSG00000124140	SLC12A5	742.54	803.306	1470.17	1430.46	485.252	358.164	881.648	1.78687	0.127148	14.0535	7.33337e-45	2.68509e-43
ENSG00000124172	ATP5F1E	1745.13	2005.51	2638.71	2842.42	756.815	1042.97	1838.59	1.60563	0.206055	7.79225	6.58266e-15	4.41161e-14
ENSG00000124191	TOX2	371.792	367.646	523.671	516.898	229.27	301.812	385.182	0.965857	0.155963	6.19288	5.90746e-10	2.67528e-09
ENSG00000124194	GDAP1L1	1409.89	1563.41	1918.89	2019.29	929.324	1020.05	1476.81	1.0131	0.0946014	10.7091	9.2243e-27	1.34147e-25
ENSG00000124313	IQSEC2	177.541	181.985	275.714	272.322	196.994	148.996	208.925	0.668288	0.196185	3.40642	0.000658198	0.00149936
ENSG00000124357	NAGK	1958.18	2113.04	2609.1	2643.06	1305.51	1296.07	1987.49	1.01356	0.0815487	12.4289	1.82215e-35	4.10792e-34
ENSG00000124444	ZNF576	143.077	167.279	208.173	178.807	132.443	123.208	158.831	0.600739	0.219112	2.7417	0.00611221	0.0117292
ENSG00000124493	GRM4	121.146	135.11	185.968	229.161	116.861	97.4205	147.611	0.955885	0.231622	4.12692	3.67659e-05	0.000100963
ENSG00000124507	PACSIN1	167.098	164.521	264.611	270.267	153.589	162.367	197.076	0.758245	0.190754	3.975	7.03791e-05	0.0001856
ENSG00000124562	SNRPC	1608.32	1695.77	2003.09	1981.27	851.417	1038.2	1529.68	1.07397	0.0998182	10.7592	5.36202e-27	7.8942e-26
ENSG00000124588	NQO2	182.763	169.117	238.705	254.852	152.476	155.682	192.266	0.678575	0.19466	3.48594	0.000490403	0.00114216
ENSG00000124659	TBCC	502.337	508.27	593.988	523.063	273.789	322.825	454.045	0.902847	0.143577	6.28823	3.21098e-10	1.48764e-09
ENSG00000124688	MAD2L1BP	467.874	470.586	519.045	525.119	281.58	377.266	440.245	0.659956	0.15122	4.36421	1.27586e-05	3.72839e-05
ENSG00000124733	MEA1	772.827	834.556	759.601	869.374	508.624	523.396	711.396	0.657101	0.11905	5.51952	3.39925e-08	1.30542e-07
ENSG00000124762	CDKN1A	502.337	483.454	1299.93	1394.49	556.482	598.849	805.924	1.22013	0.108502	11.2452	2.44548e-29	4.0639e-28
ENSG00000125037	EMC3	536.801	579.961	762.377	677.208	357.261	466.09	563.283	0.803186	0.141918	5.6595	1.51815e-08	6.02503e-08
ENSG00000125084	WNT1	22.9759	14.7058	91.5962	77.0722	11.1296	39.1592	42.7732	1.72709	0.482518	3.57932	0.000344491	0.00081996
ENSG00000125148	MT2A	133.678	137.867	122.128	98.6524	35.6148	46.8	95.7901	1.41643	0.300978	4.70608	2.5252e-06	7.98657e-06
ENSG00000125170	DOK4	1463.15	1587.31	2399.08	2465.28	1047.3	1085	1674.52	1.18923	0.086374	13.7684	3.94921e-43	1.33258e-41
ENSG00000125352	RNF113A	240.203	257.352	301.62	245.603	162.493	163.323	228.432	0.749718	0.189537	3.95552	7.63669e-05	0.000200436
ENSG00000125356	NDUFA1	474.14	546.873	681.883	718.313	227.044	264.563	485.469	1.50659	0.143106	10.5278	6.4341e-26	8.96145e-25
ENSG00000125458	NT5C	66.8391	90.0732	113.801	99.68	55.6482	78.3184	84.06	0.6674	0.30645	2.17784	0.0294178	0.0496755
ENSG00000125503	PPP1R12C	1246.97	1336.39	1623.75	1517.81	853.643	861.503	1240.01	0.873413	0.0946839	9.22451	2.84866e-20	2.77484e-19
ENSG00000125508	SRMS	36.5526	32.169	75.8676	59.6025	40.0667	31.5184	45.9628	0.926915	0.391882	2.36529	0.0180159	0.0316432
ENSG00000125520	SLC2A4RG	378.059	373.16	443.178	464.488	286.032	294.172	373.181	0.644683	0.144628	4.45753	8.29113e-06	2.47806e-05
ENSG00000125611	CHCHD5	226.626	204.962	227.603	237.382	142.459	138.49	196.254	0.727051	0.196199	3.70568	0.000210828	0.000518632
ENSG00000125652	ALKBH7	381.192	470.586	554.203	502.511	263.772	282.71	409.162	0.950822	0.153194	6.20666	5.41224e-10	2.46109e-09
ENSG00000125691	RPL23	8992.99	8997.21	12294.2	12934.8	5767.37	6366.71	9225.55	1.05553	0.0673286	15.6773	2.162e-55	1.1959e-53
ENSG00000125731	SH2D3A	41.7744	34.0072	102.699	79.1275	23.3722	23.8776	50.8096	1.94541	0.395444	4.91956	8.67401e-07	2.89532e-06
ENSG00000125734	GPR108	498.16	465.072	575.483	562.113	329.437	349.568	463.305	0.743617	0.133854	5.55545	2.76898e-08	1.07134e-07
ENSG00000125743	SNRPD2	1682.46	2160.84	2358.37	2318.33	976.069	1257.87	1792.32	1.06529	0.2062	5.16631	2.38763e-07	8.44668e-07
ENSG00000125744	RTN2	578.576	620.402	609.716	650.489	383.972	429.796	545.492	0.6286	0.128687	4.8847	1.03585e-06	3.42511e-06
ENSG00000125814	NAPB	1937.29	1815.25	2398.16	2339.91	1447.96	1628.45	1927.84	0.622001	0.0867625	7.169	7.55456e-13	4.34317e-12
ENSG00000125826	RBCK1	1073.6	1017.46	1506.25	1424.29	737.895	779.364	1089.81	0.949205	0.0979017	9.69549	3.15125e-22	3.48121e-21
ENSG00000125845	BMP2	14.621	19.3014	29.6069	64.7406	21.1463	21.0123	28.4048	1.15742	0.529905	2.18421	0.0289471	0.0489606
ENSG00000125869	LAMP5	469.962	540.439	496.84	505.594	271.563	358.164	440.427	0.666511	0.154531	4.31312	1.60965e-05	4.63131e-05
ENSG00000125870	SNRPB2	1903.87	1906.24	2275.1	2131.3	1156.37	1206.29	1763.2	0.898969	0.0841823	10.6788	1.27862e-26	1.84217e-25
ENSG00000125877	ITPA	560.822	599.262	717.041	609.384	345.019	389.682	536.868	0.85145	0.136334	6.24531	4.22957e-10	1.94039e-09
ENSG00000125895	TMEM74B	228.715	280.33	353.432	439.825	219.254	223.494	290.842	0.839556	0.177635	4.7263	2.28649e-06	7.2747e-06
ENSG00000125901	MRPS26	586.931	694.85	894.682	815.938	398.441	412.604	633.908	1.07665	0.127783	8.4256	3.58909e-17	2.82315e-16
ENSG00000125968	ID1	52.218	56.066	564.381	567.251	61.213	29.6082	221.79	3.66194	0.243877	15.0155	5.80922e-51	2.67435e-49
ENSG00000125995	ROMO1	394.768	371.322	366.385	439.825	151.363	239.731	327.232	1.03585	0.192739	5.37434	7.68632e-08	2.8603e-07
ENSG00000126005	MMP24OS	193.207	193.014	278.49	308.289	171.396	149.951	215.724	0.870406	0.188186	4.62523	3.74181e-06	1.16092e-05
ENSG00000126088	UROD	677.79	725.181	772.554	827.242	490.817	428.841	653.737	0.800422	0.122061	6.55754	5.47019e-11	2.69816e-10
ENSG00000126106	TMEM53	81.4601	53.3086	110.101	101.735	42.2926	57.3062	74.3672	1.08345	0.330421	3.27899	0.00104178	0.00229582
ENSG00000126249	PDCD2L	44.9075	37.6837	39.7842	73.9893	15.5815	22.9225	39.1448	1.54989	0.474439	3.26678	0.00108779	0.00238838
ENSG00000126267	COX6B1	1038.09	1118.56	1494.22	1484.92	559.82	552.049	1041.28	1.42221	0.100447	14.1588	1.64731e-45	6.23804e-44
ENSG00000126432	PRDX5	2635.97	2832.71	3284.51	3487.77	1521.42	1680.98	2573.89	1.07926	0.0827856	13.0368	7.55786e-39	1.98065e-37
ENSG00000126524	SBDS	898.15	827.203	1026.99	1101.62	622.146	621.772	849.646	0.774557	0.107451	7.20847	5.65846e-13	3.28479e-12
ENSG00000126583	PRKCG	268.401	260.109	494.064	504.566	252.643	222.539	333.72	1.07373	0.154034	6.97078	3.15183e-12	1.72615e-11
ENSG00000126733	DACH2	290.332	283.087	468.158	529.229	272.676	226.359	344.974	1.00141	0.158567	6.31539	2.69479e-10	1.25941e-09
ENSG00000126768	TIMM17B	576.487	572.608	808.637	759.418	319.42	314.229	558.467	1.30801	0.125779	10.3992	2.49905e-25	3.33379e-24
ENSG00000126950	TMEM35A	2725.78	2717.82	3783.2	3702.55	1492.48	1592.16	2669	1.27831	0.0752345	16.9911	9.56476e-65	7.6756e-63
ENSG00000127125	PPCS	552.467	581.799	767.003	685.429	457.428	394.457	573.097	0.772786	0.129836	5.95202	2.64853e-09	1.13222e-08
ENSG00000127184	COX7C	2502.29	2742.64	3402.94	3687.13	1186.42	1571.14	2515.43	1.3616	0.176895	7.6972	1.39075e-14	9.08856e-14
ENSG00000127419	TMEM175	656.903	724.262	1101.01	1135.53	440.733	435.527	748.993	1.35187	0.113293	11.9325	8.01117e-33	1.58869e-31
ENSG00000127445	PIN1	1578.03	1541.35	1759.76	1760.33	897.048	959.878	1416.07	0.921678	0.0890233	10.3532	4.04633e-25	5.31999e-24
ENSG00000127540	UQCR11	158.743	145.22	247.032	231.217	121.313	146.131	174.943	0.835581	0.207957	4.01804	5.86838e-05	0.000156302
ENSG00000127561	SYNGR3	387.458	381.432	741.097	828.269	271.563	282.71	482.088	1.50001	0.135643	11.0585	1.99434e-28	3.16803e-27
ENSG00000127720	METTL25	60.5729	59.7424	82.3441	68.8512	30.05	30.5633	55.354	1.31988	0.367959	3.58704	0.000334448	0.000797649
ENSG00000127837	AAMP	1511.19	1622.24	1920.74	2172.41	1125.21	1164.27	1586.01	0.837247	0.0931567	8.98752	2.52881e-19	2.32441e-18
ENSG00000127838	PNKD	488.761	537.682	537.55	584.721	292.709	340.017	463.573	0.823547	0.141225	5.83146	5.49429e-09	2.27407e-08
ENSG00000127922	SEM1	996.32	1079.04	975.176	1059.49	424.039	594.074	854.689	0.994528	0.135113	7.36073	1.82901e-13	1.10828e-12
ENSG00000127952	STYXL1	209.916	238.051	304.396	293.902	190.317	200.572	239.525	0.613469	0.177685	3.45256	0.000555296	0.00128192
ENSG00000127955	GNAI1	921.126	920.033	1376.72	1325.64	736.782	859.592	1023.32	0.757636	0.104044	7.28186	3.29239e-13	1.94776e-12
ENSG00000127993	RBM48	445.942	491.726	675.406	658.71	367.278	368.67	501.289	0.858331	0.129608	6.62253	3.53113e-11	1.7722e-10
ENSG00000128159	TUBGCP6	2034.41	2147.05	2664.62	2804.4	1739.56	1573.05	2160.52	0.724088	0.0835686	8.6646	4.5312e-18	3.78733e-17
ENSG00000128185	DGCR6L	486.672	551.468	614.342	592.942	385.085	361.029	498.59	0.695657	0.13297	5.23167	1.67981e-07	6.03221e-07
ENSG00000128245	YWHAH	3202.01	3476.09	3848.89	3834.08	2164.71	2645.63	3195.24	0.674373	0.0910742	7.40465	1.31495e-13	8.04341e-13
ENSG00000128253	RFPL2	71.0165	90.9923	173.015	177.78	77.9074	66.8572	109.595	1.27993	0.262424	4.87736	1.07515e-06	3.54446e-06
ENSG00000128272	ATF4	3599.91	3699.43	4933.24	4888.43	2307.17	2305.62	3622.3	1.09037	0.0681306	16.0041	1.19615e-57	7.29371e-56
ENSG00000128482	RNF112	374.925	422.792	741.097	744.004	260.433	260.743	467.332	1.51067	0.137101	11.0186	3.10749e-28	4.89114e-27
ENSG00000128524	ATP6V1F	585.886	601.101	915.037	939.253	253.756	307.543	600.429	1.71976	0.129781	13.2513	4.437e-40	1.27733e-38
ENSG00000128563	PRKRIP1	838.622	969.665	1063.07	1031.74	657.761	654.245	869.184	0.675314	0.109877	6.14607	7.94279e-10	3.56264e-09
ENSG00000128564	VGF	305.998	340.072	485.738	524.091	191.43	144.221	331.925	1.59454	0.1712	9.31388	1.23242e-20	1.23625e-19
ENSG00000128581	IFT22	438.631	469.667	507.943	537.45	356.148	308.498	436.39	0.655359	0.140979	4.64864	3.34135e-06	1.0421e-05
ENSG00000128596	CCDC136	1741.99	1840.99	2495.3	2413.9	1660.54	1556.82	1951.59	0.610456	0.0818827	7.45525	8.96953e-14	5.5435e-13
ENSG00000128609	NDUFA5	3817.14	3723.33	4462.31	4382.84	2849.19	2855.76	3681.76	0.632724	0.0675149	9.37163	7.14237e-21	7.23959e-20
ENSG00000128626	MRPS12	176.497	134.191	228.528	267.184	115.748	133.714	175.977	0.986979	0.219492	4.49666	6.90299e-06	2.08408e-05
ENSG00000128654	MTX2	782.226	854.776	1154.67	1022.49	524.206	471.821	801.698	1.13055	0.11725	9.6422	5.30375e-22	5.77263e-21
ENSG00000128699	ORMDL1	1813.01	1738.96	2712.73	2382.04	1279.91	1168.09	1849.12	1.05889	0.092275	11.4753	1.75502e-30	3.11716e-29
ENSG00000128789	PSMG2	570.221	561.579	624.52	610.412	391.763	371.535	521.671	0.695263	0.126485	5.49683	3.86689e-08	1.47914e-07
ENSG00000128965	CHAC1	72.0609	74.4482	124.904	137.702	45.6315	40.1143	82.4769	1.61726	0.30321	5.33379	9.61856e-08	3.54021e-07
ENSG00000129055	ANAPC13	1542.52	1433.82	1907.79	1852.82	1022.81	1044.88	1467.44	0.862812	0.0885855	9.73988	2.03803e-22	2.27906e-21
ENSG00000129084	PSMA1	102.347	113.97	166.539	149.006	75.6815	80.2286	114.629	1.01684	0.252932	4.02023	5.81418e-05	0.000154991
ENSG00000129158	SERGEF	131.589	139.705	173.94	173.669	105.731	116.523	140.193	0.643389	0.225843	2.84884	0.00438793	0.00864085
ENSG00000129235	TXNDC17	579.62	579.042	715.191	764.556	323.872	384.906	557.865	1.05843	0.13062	8.10313	5.35637e-16	3.88205e-15
ENSG00000129255	MPDU1	960.812	963.232	1064.92	1082.09	594.322	621.772	881.192	0.819195	0.103202	7.93779	2.0581e-15	1.42877e-14
ENSG00000129355	CDKN2D	849.065	1027.57	1608.95	1564.05	529.77	622.727	1033.69	1.45896	0.116615	12.5109	6.5052e-36	1.49707e-34
ENSG00000129460	NGDN	814.601	868.563	1020.51	985.496	574.289	551.094	802.426	0.834846	0.108249	7.71225	1.23616e-14	8.11603e-14
ENSG00000129518	EAPP	825.045	621.321	915.962	811.827	446.298	553.96	695.736	0.786818	0.14681	5.35944	8.34808e-08	3.09244e-07
ENSG00000129559	NEDD8	99.2143	106.617	101.774	103.791	52.3093	56.3511	86.676	0.917861	0.291486	3.1489	0.00163887	0.00349144
ENSG00000129562	DAD1	973.344	1021.14	1162.07	1161.22	646.632	685.764	941.694	0.80121	0.101644	7.88248	3.2095e-15	2.19368e-14
ENSG00000129636	ITFG1	1683.51	1652.57	1956.83	1904.2	1250.97	1320.91	1628.16	0.585646	0.084208	6.95475	3.53185e-12	1.92475e-11
ENSG00000129824	RPS4Y1	264.223	262.867	311.797	345.283	181.413	192.931	259.752	0.80963	0.172654	4.68931	2.74125e-06	8.63287e-06
ENSG00000129932	DOHH	197.384	242.646	290.517	258.963	132.443	143.265	210.87	0.994287	0.198793	5.00163	5.68484e-07	1.93722e-06
ENSG00000129946	SHC2	1455.84	1538.6	1979.03	1959.69	1076.24	1199.61	1534.83	0.790056	0.0900906	8.76957	1.79345e-18	1.54316e-17
ENSG00000129990	SYT5	1529.99	1609.37	3158.68	3138.38	785.752	738.294	1826.74	2.04795	0.085616	23.9202	1.88977e-126	6.65201e-124
ENSG00000130005	GAMT	457.43	420.954	477.411	552.865	331.663	307.543	424.644	0.688811	0.144772	4.75789	1.95629e-06	6.26661e-06
ENSG00000130055	GDPD2	65.7947	50.5513	93.4466	77.0722	43.4056	33.4286	60.6165	1.15732	0.355766	3.25303	0.00114182	0.00249606
ENSG00000130066	SAT1	200.517	231.617	398.767	364.808	154.702	168.098	253.085	1.24108	0.178923	6.93638	4.02267e-12	2.18072e-11
ENSG00000130165	ELOF1	654.814	661.762	689.285	711.119	392.876	448.898	593.126	0.731825	0.123876	5.90773	3.46862e-09	1.46661e-08
ENSG00000130222	GADD45G	486.672	435.66	487.588	469.627	302.726	316.139	416.402	0.628767	0.141936	4.42993	9.42634e-06	2.79684e-05
ENSG00000130244	FAM98C	232.892	236.212	274.789	316.51	168.057	189.11	236.262	0.723919	0.182602	3.96446	7.35617e-05	0.000193565
ENSG00000130255	RPL36	1300.23	1389.7	1716.27	1703.81	840.287	923.584	1312.31	0.953986	0.0939986	10.1489	3.34977e-24	4.16382e-23
ENSG00000130270	ATP8B3	102.347	79.9629	97.1475	88.3761	48.9704	40.1143	76.1531	1.06378	0.321324	3.31062	0.000930906	0.00206767
ENSG00000130305	NSUN5	317.486	295.955	370.086	436.742	230.383	238.776	314.905	0.780259	0.162663	4.79679	1.61227e-06	5.21202e-06
ENSG00000130312	MRPL34	301.82	318.933	520.896	581.638	176.961	193.886	349.022	1.56917	0.157636	9.95442	2.41235e-23	2.86083e-22
ENSG00000130332	LSM7	1259.5	1395.22	1262.92	1294.81	704.506	812.792	1121.62	0.751305	0.104996	7.15556	8.33331e-13	4.77846e-12
ENSG00000130349	MTRES1	364.482	364.888	345.105	369.947	245.965	217.763	318.025	0.626422	0.159484	3.92779	8.57296e-05	0.000223494
ENSG00000130475	FCHO1	759.25	829.96	1329.53	1343.11	458.541	513.845	872.373	1.45657	0.109943	13.2484	4.607e-40	1.32381e-38
ENSG00000130511	SSBP4	942.013	1186.58	1358.21	1772.66	653.309	592.164	1084.16	1.32998	0.209605	6.34518	2.22162e-10	1.04426e-09
ENSG00000130529	TRPM4	59.5286	77.2056	105.474	124.343	76.7945	65.9021	84.8747	0.688911	0.293784	2.34495	0.0190294	0.0332537
ENSG00000130590	SAMD10	547.245	594.667	764.227	798.468	372.843	405.919	580.561	1.00296	0.124591	8.05003	8.27744e-16	5.92974e-15
ENSG00000130638	ATXN10	3497.56	3132.34	3898.85	4019.06	2518.64	2663.78	3288.37	0.610985	0.0779691	7.83624	4.64222e-15	3.14243e-14
ENSG00000130643	CALY	489.805	560.66	1058.45	1090.31	366.165	311.363	646.125	1.66806	0.127808	13.0512	6.25218e-39	1.64683e-37
ENSG00000130706	ADRM1	293.465	261.028	257.21	301.095	162.493	187.2	243.749	0.671037	0.185891	3.60984	0.000306384	0.000735474
ENSG00000130714	POMT1	1397.35	1379.59	1871.71	1845.62	1186.42	1119.38	1466.68	0.689842	0.0864944	7.97557	1.51681e-15	1.06396e-14
ENSG00000130724	CHMP2A	982.743	1086.39	1382.27	1435.6	686.698	708.686	1047.06	1.01323	0.100857	10.0462	9.54419e-24	1.15395e-22
ENSG00000130731	METTL26	324.796	334.558	371.011	407.969	214.802	234	314.523	0.793073	0.159652	4.9675	6.78221e-07	2.28852e-06
ENSG00000130748	TMEM160	283.022	293.197	344.18	317.537	176.961	158.547	262.241	0.98285	0.174631	5.62814	1.82164e-08	7.17174e-08
ENSG00000130770	ATP5IF1	1425.55	1515.62	1915.19	1937.08	836.948	837.625	1411.34	1.20184	0.0894414	13.4372	3.66044e-41	1.12263e-39
ENSG00000130783	CCDC62	40.7301	29.4116	61.9894	40.0775	17.8074	24.8327	35.8081	1.2554	0.471483	2.66266	0.00775261	0.0146074
ENSG00000130787	HIP1R	1658.44	1784.92	2545.26	2667.73	1289.92	1321.86	1878.02	0.996561	0.0833689	11.9536	6.21525e-33	1.23889e-31
ENSG00000130813	SHFL	17.7541	26.6543	57.3633	50.3538	13.3556	13.3714	29.8088	2.01176	0.51353	3.91752	8.94646e-05	0.000232683
ENSG00000130822	PNCK	355.083	341.91	825.291	875.54	175.848	162.367	456.007	2.33203	0.144733	16.1126	2.07966e-58	1.33651e-56
ENSG00000130827	PLXNA3	1920.58	1965.98	3027.3	2998.62	1780.74	1636.09	2221.55	0.819462	0.0790631	10.3647	3.59043e-25	4.73264e-24
ENSG00000130829	DUSP9	59.5286	60.6615	77.718	87.3485	26.7111	21.9674	55.6558	1.76616	0.378167	4.67031	3.00742e-06	9.42894e-06
ENSG00000130830	MPP1	236.025	233.455	354.357	321.648	190.317	228.27	260.679	0.689152	0.174812	3.94225	8.07221e-05	0.000211044
ENSG00000131067	GGT7	1034.96	1075.36	1275.87	1438.68	862.546	887.29	1095.79	0.632422	0.100376	6.30054	2.9661e-10	1.37914e-09
ENSG00000131100	ATP6V1E1	1457.93	1511.02	2055.83	2124.11	931.55	967.519	1507.99	1.13744	0.0870119	13.0722	4.74538e-39	1.265e-37
ENSG00000131116	ZNF428	977.522	991.724	943.719	1099.56	417.361	492.833	820.454	1.16312	0.121569	9.56759	1.09429e-21	1.16644e-20
ENSG00000131143	COX4I1	3254.23	3440.24	4171.79	4230.75	2032.27	2162.35	3215.27	1.00162	0.0735173	13.6242	2.87366e-42	9.33065e-41
ENSG00000131174	COX7B	929.481	972.423	1289.75	1278.37	569.837	616.041	942.65	1.11347	0.102836	10.8277	2.5458e-27	3.79493e-26
ENSG00000131188	PRR7	304.953	322.609	459.832	619.66	253.756	170.963	355.296	1.35	0.191326	7.05604	1.71314e-12	9.60647e-12
ENSG00000131368	MRPS25	961.856	913.599	1120.43	1110.87	801.333	644.694	925.464	0.628433	0.11461	5.48322	4.17658e-08	1.59366e-07
ENSG00000131370	SH3BP5	409.389	443.013	467.233	518.953	258.207	276.98	395.629	0.879671	0.14712	5.97928	2.2413e-09	9.64255e-09
ENSG00000131398	KCNC3	426.099	442.094	648.575	722.423	417.361	324.735	496.881	0.888541	0.143804	6.17884	6.45755e-10	2.91503e-09
ENSG00000131469	RPL27	4833.3	4789.5	5753.91	6197.63	2756.81	3189.09	4586.71	1.00619	0.0795813	12.6435	1.21496e-36	2.89497e-35
ENSG00000131475	VPS25	1195.79	1136.02	1463.69	1519.86	656.648	779.364	1125.23	1.05238	0.104538	10.0669	7.73485e-24	9.38851e-23
ENSG00000131477	RAMP2	129.501	144.301	148.96	152.089	69.0037	85.0041	121.476	0.96228	0.251286	3.82942	0.000128446	0.00032677
ENSG00000131480	AOC2	105.48	112.132	205.398	194.222	127.991	110.792	142.669	0.746056	0.223466	3.33857	0.0008421	0.0018823
ENSG00000131495	NDUFA2	98.1699	133.272	245.182	224.023	82.3593	92.645	145.942	1.42098	0.237847	5.97433	2.31045e-09	9.92626e-09
ENSG00000131507	NDFIP1	5878.71	5925.53	7383.21	7216.01	4526.42	4638.93	5928.14	0.671533	0.0622759	10.7832	4.13284e-27	6.1136e-26
ENSG00000131584	ACAP3	4280.83	4306.05	5717.82	5795.83	3636.05	3311.34	4507.99	0.729398	0.0700507	10.4124	2.17603e-25	2.92301e-24
ENSG00000131652	THOC6	230.804	241.727	281.265	262.045	169.17	182.425	227.906	0.627083	0.181858	3.4482	0.000564346	0.00130114
ENSG00000131771	PPP1R1B	198.429	236.212	341.404	336.035	223.706	122.253	243.006	0.972621	0.356012	2.73199	0.00629535	0.0120507
ENSG00000131773	KHDRBS3	542.023	540.439	902.084	931.032	441.846	456.539	635.661	1.02809	0.115934	8.86788	7.45543e-19	6.59827e-18
ENSG00000131779	PEX11B	420.877	471.506	673.556	641.241	294.935	295.127	466.207	1.15624	0.136401	8.47673	2.3161e-17	1.84147e-16
ENSG00000131797	CLUHP3	410.434	423.712	545.876	512.787	328.324	212.988	405.687	0.973908	0.172915	5.63228	1.77846e-08	7.00706e-08
ENSG00000131831	RAI2	114.88	102.941	152.66	175.725	50.0833	42.9796	106.545	1.82215	0.278716	6.53764	6.24981e-11	3.07195e-10
ENSG00000131871	SELENOS	554.555	522.976	602.315	620.688	370.617	387.772	509.82	0.688369	0.128204	5.36932	7.90358e-08	2.9341e-07
ENSG00000131966	ACTR10	1761.84	1721.5	2079.88	2101.5	1115.19	1199.61	1663.25	0.852062	0.0848709	10.0395	1.02181e-23	1.23254e-22
ENSG00000132000	PODNL1	37.597	29.4116	49.9616	52.4091	22.2593	14.3265	34.3275	1.49485	0.472995	3.16038	0.00157561	0.0033664
ENSG00000132004	FBXW9	135.767	150.735	199.846	208.609	149.137	103.151	157.874	0.700901	0.229474	3.05439	0.00225522	0.00468467
ENSG00000132017	DCAF15	861.597	997.239	1169.47	1141.7	649.97	692.449	918.737	0.783044	0.109092	7.17782	7.08332e-13	4.07982e-12
ENSG00000132024	CC2D1A	916.949	1016.54	1768.08	1772.66	649.97	605.535	1121.62	1.49697	0.100241	14.9337	1.98954e-50	8.9058e-49
ENSG00000132254	ARFIP2	923.215	1031.25	1237.94	1272.21	687.811	649.47	966.981	0.909169	0.104492	8.70084	3.29426e-18	2.78502e-17
ENSG00000132321	IQCA1	39.6857	26.6543	82.3441	80.1551	50.0833	26.7429	50.9442	1.09182	0.39799	2.74335	0.0060816	0.0116733
ENSG00000132329	RAMP1	137.856	142.463	149.885	183.946	81.2463	67.8123	127.201	1.16554	0.251169	4.64046	3.47642e-06	1.08097e-05
ENSG00000132406	TMEM128	716.431	676.468	766.077	765.584	479.687	512.89	652.856	0.624744	0.116484	5.36336	8.16875e-08	3.02964e-07
ENSG00000132423	COQ3	273.622	243.565	335.853	314.455	182.526	186.245	256.044	0.818566	0.174457	4.69208	2.70445e-06	8.52738e-06
ENSG00000132432	SEC61G	698.677	767.46	737.396	841.628	351.696	417.38	635.706	1.03424	0.131649	7.856	3.96579e-15	2.69869e-14
ENSG00000132434	LANCL2	1182.22	1108.45	1293.45	1236.24	752.363	826.164	1066.48	0.679353	0.100482	6.76097	1.37071e-11	7.10733e-11
ENSG00000132437	DDC	76.2383	91.9114	199.846	177.78	57.8741	73.5429	112.865	1.51832	0.264123	5.74852	9.00277e-09	3.65971e-08
ENSG00000132471	WBP2	2510.64	2807.89	3178.11	3267.86	2043.4	2102.18	2651.68	0.63647	0.079859	7.96992	1.58782e-15	1.11176e-14
ENSG00000132507	EIF5A	1900.74	1966.9	1916.12	2080.95	1225.37	1383.94	1745.67	0.613587	0.0909239	6.74836	1.49529e-11	7.72484e-11
ENSG00000132563	REEP2	1387.96	1476.1	1927.22	1925.78	925.985	997.127	1440.03	1.00149	0.0899978	11.128	9.16812e-29	1.48221e-27
ENSG00000132581	SDF2	953.501	1029.41	1230.54	1153	662.213	633.233	943.648	0.880772	0.104245	8.44909	2.93576e-17	2.31749e-16
ENSG00000132600	PRMT7	578.576	666.358	812.338	862.181	483.026	496.653	649.855	0.772538	0.121226	6.3727	1.85724e-10	8.77245e-10
ENSG00000132635	PCED1A	1686.64	1790.43	2070.63	2162.13	1144.13	1251.18	1684.19	0.820085	0.087838	9.33633	9.97293e-21	1.0056e-19
ENSG00000132639	SNAP25	2508.55	2429.22	3875.72	3845.39	1678.35	1672.38	2668.27	1.20441	0.0731477	16.4654	6.50077e-61	4.51498e-59
ENSG00000132676	DAP3	1244.88	1339.15	1503.47	1516.78	986.085	1012.41	1267.13	0.595347	0.0918352	6.48278	9.00488e-11	4.36791e-10
ENSG00000132680	KHDC4	1866.27	1909.92	2354.67	2208.38	1380.07	1426.92	1857.71	0.700907	0.0823441	8.51192	1.71074e-17	1.37674e-16
ENSG00000132702	HAPLN2	46.9962	72.61	136.007	122.288	66.7778	42.9796	81.2763	1.24344	0.324405	3.83297	0.000126604	0.000322296
ENSG00000132749	TESMIN	63.706	59.7424	98.0727	117.15	67.8907	59.2164	77.6297	0.760859	0.300798	2.52947	0.0114236	0.0209135
ENSG00000132821	VSTM2L	456.386	488.969	606.941	659.738	459.654	366.759	506.408	0.618707	0.140062	4.41738	9.99054e-06	2.95801e-05
ENSG00000132879	FBXO44	1083	1155.33	1717.2	1819.93	730.104	737.339	1207.15	1.26881	0.0952692	13.3181	1.81639e-40	5.33819e-39
ENSG00000132906	CASP9	200.517	246.323	259.06	232.244	165.832	151.861	209.306	0.631498	0.197572	3.1963	0.00139203	0.00300233
ENSG00000132938	MTUS2	92.9481	85.4776	100.848	95.5695	57.8741	66.8572	83.2625	0.652694	0.293027	2.22742	0.0259192	0.0443233
ENSG00000132963	POMP	1461.06	1525.73	1838.4	1927.83	829.158	1007.63	1431.64	1.03343	0.101235	10.2083	1.82014e-24	2.29376e-23
ENSG00000133101	CCNA1	178.586	236.212	341.404	387.416	172.509	168.098	247.371	1.09709	0.189123	5.80091	6.59578e-09	2.70969e-08
ENSG00000133134	BEX2	1262.63	1286.76	2404.63	2351.22	647.745	686.719	1439.95	1.83244	0.0902202	20.3107	1.03413e-91	1.841e-89
ENSG00000133142	TCEAL4	2131.54	2277.56	2508.26	2516.66	1193.1	1532.94	2026.68	0.880315	0.102923	8.55311	1.19814e-17	9.76162e-17
ENSG00000133169	BEX1	2853.19	3148.88	4243.03	4404.42	1421.25	1517.66	2931.41	1.55612	0.0802302	19.3957	8.39645e-84	1.28757e-81
ENSG00000133250	ZNF414	270.489	286.764	327.526	356.587	220.367	229.225	281.826	0.604155	0.164997	3.66161	0.000250637	0.000608539
ENSG00000133256	PDE6B	850.11	919.114	1294.37	1226.99	948.245	698.18	989.502	0.617744	0.126292	4.89141	1.00118e-06	3.32081e-06
ENSG00000133316	WDR74	265.268	292.278	355.282	361.726	253.756	206.302	289.102	0.643516	0.169518	3.79616	0.000146956	0.000370633
ENSG00000133398	MED10	901.283	1032.17	1224.98	1206.44	594.322	620.817	930.001	1.00009	0.107797	9.27751	1.73492e-20	1.72136e-19
ENSG00000133460	SLC2A11	366.571	339.153	607.866	556.975	269.337	217.763	392.944	1.26234	0.153437	8.22709	1.91818e-16	1.43175e-15
ENSG00000133636	NTS	159.787	203.124	242.406	262.045	161.38	104.106	188.808	0.932463	0.228687	4.07747	4.55288e-05	0.000123321
ENSG00000133665	DYDC2	37.597	31.2499	76.7928	69.8788	34.5019	23.8776	45.6496	1.33788	0.400725	3.33865	0.000841865	0.00188204
ENSG00000133773	CCDC59	498.16	521.138	498.691	536.422	318.307	358.164	455.147	0.611042	0.137831	4.43326	9.28183e-06	2.75675e-05
ENSG00000133872	SARAF	6293.32	6261.92	9092.08	8977.37	3984.41	4355.27	6494.06	1.11496	0.0665202	16.7613	4.68653e-63	3.48966e-61
ENSG00000133878	DUSP26	591.108	690.255	841.02	948.502	333.889	358.164	627.156	1.36869	0.131118	10.4386	1.65219e-25	2.23877e-24
ENSG00000133935	ERG28	990.054	1075.36	1177.8	1156.08	707.845	769.813	979.493	0.658339	0.102866	6.39996	1.55413e-10	7.39261e-10
ENSG00000134056	MRPS36	425.055	426.469	598.614	581.638	223.706	211.078	411.093	1.44227	0.143565	10.0461	9.55339e-24	1.15416e-22
ENSG00000134058	CDK7	370.748	432.903	420.047	511.759	284.919	273.159	382.256	0.738839	0.157952	4.67762	2.9022e-06	9.11749e-06
ENSG00000134153	EMC7	552.467	572.608	814.189	873.485	373.956	350.523	589.538	1.22079	0.123404	9.89262	4.48129e-23	5.22638e-22
ENSG00000134198	TSPAN2	1011.99	872.239	1153.74	1132.45	687.811	747.845	934.345	0.670247	0.10931	6.13163	8.69811e-10	3.88679e-09
ENSG00000134248	LAMTOR5	416.7	418.197	514.419	572.39	180.3	194.841	382.808	1.53201	0.152527	10.0442	9.7417e-24	1.17599e-22
ENSG00000134326	CMPK2	198.429	184.742	300.695	319.593	101.28	114.612	203.225	1.51924	0.198551	7.65161	1.98483e-14	1.28516e-13
ENSG00000134375	TIMM17A	1070.47	1031.25	1358.21	1278.37	770.17	805.152	1052.27	0.742761	0.0980616	7.57444	3.60678e-14	2.29157e-13
ENSG00000134594	RAB33A	435.498	460.476	598.614	587.804	225.932	272.204	430.088	1.24841	0.145141	8.60133	7.87974e-18	6.47435e-17
ENSG00000134755	DSC2	133.678	100.183	233.154	251.769	122.426	122.253	160.577	0.986337	0.220237	4.47852	7.5164e-06	2.26046e-05
ENSG00000134762	DSC3	16.7098	18.3823	66.6154	70.9064	13.3556	15.2816	33.5419	2.25948	0.48	4.70724	2.51097e-06	7.94482e-06
ENSG00000134769	DTNA	522.18	525.733	946.494	841.628	478.574	569.241	647.309	0.769397	0.125451	6.13304	8.62161e-10	3.85373e-09
ENSG00000134809	TIMM10	368.659	436.579	420.973	441.881	210.35	200.572	346.502	1.07084	0.159956	6.69456	2.16316e-11	1.10425e-10
ENSG00000134825	TMEM258	199.473	215.073	244.257	239.438	67.8907	94.5552	176.781	1.56623	0.223413	7.01047	2.37518e-12	1.31429e-11
ENSG00000134996	OSTF1	43.8631	58.8233	62.9146	76.0446	24.4852	32.4735	49.7674	1.27864	0.395319	3.23445	0.00121878	0.0026553
ENSG00000135047	CTSL	553.511	523.895	737.396	705.981	400.667	456.539	562.998	0.749935	0.126172	5.94373	2.7861e-09	1.18939e-08
ENSG00000135070	ISCA1	1143.57	1092.83	1414.65	1449.98	925.985	944.597	1161.94	0.614426	0.0929208	6.61237	3.7822e-11	1.89514e-10
ENSG00000135090	TAOK3	1888.2	1959.55	2921.83	2929.77	1212.02	1280.79	2032.03	1.23029	0.0801108	15.3574	3.16228e-53	1.60057e-51
ENSG00000135127	BICDL1	930.525	1062.5	1583.04	1427.38	672.23	697.225	1062.15	1.13635	0.106717	10.6482	1.77701e-26	2.54131e-25
ENSG00000135144	DTX1	937.836	967.827	1164.84	1188.97	691.15	750.711	950.223	0.705688	0.101502	6.95243	3.59038e-12	1.95321e-11
ENSG00000135211	TMEM60	512.781	613.968	541.25	561.086	326.098	374.4	488.264	0.651679	0.142299	4.57964	4.65777e-06	1.43134e-05
ENSG00000135269	TES	170.231	180.146	185.968	244.576	102.393	144.221	171.256	0.796314	0.23143	3.44085	0.000579893	0.00133394
ENSG00000135362	PRR5L	95.0368	78.1247	77.718	64.7406	35.6148	44.8898	66.0208	0.8201	0.344526	2.38037	0.0172953	0.0305126
ENSG00000135363	LMO2	56.3955	64.338	221.126	236.355	33.3889	45.8449	109.575	2.52006	0.282886	8.90838	5.17814e-19	4.66002e-18
ENSG00000135390	ATP5MC2	1300.23	1333.63	1474.79	1577.41	855.869	938.866	1246.8	0.764423	0.0955122	8.00341	1.21023e-15	8.55112e-15
ENSG00000135439	AGAP2	1210.41	1215.99	1614.5	1760.33	998.328	1022.92	1303.75	0.738759	0.0919959	8.03035	9.71925e-16	6.91147e-15
ENSG00000135447	PPP1R1A	339.417	404.41	569.007	660.766	207.011	221.584	400.366	1.51848	0.156754	9.68704	3.42312e-22	3.76543e-21
ENSG00000135454	B4GALNT1	1347.23	1277.57	1585.82	1735.67	1013.91	991.397	1325.26	0.727787	0.0931627	7.812	5.62885e-15	3.78877e-14
ENSG00000135469	COQ10A	245.425	205.882	334.002	263.073	176.961	189.11	235.742	0.706466	0.192756	3.66507	0.000247267	0.00060111
ENSG00000135472	FAIM2	660.036	772.975	1036.24	1092.37	601	586.433	791.509	0.842105	0.11441	7.36039	1.83376e-13	1.11073e-12
ENSG00000135519	KCNH3	52.218	45.0366	87.8954	96.5972	51.1963	20.0572	58.8334	1.38853	0.398665	3.48296	0.000495901	0.00115427
ENSG00000135525	MAP7	99.2143	98.3452	177.641	200.388	103.506	61.1266	123.37	1.20788	0.267995	4.50712	6.57142e-06	1.99188e-05
ENSG00000135549	PKIB	883.529	813.416	1056.59	1031.74	544.239	603.625	822.191	0.861926	0.110347	7.81106	5.67076e-15	3.81532e-14
ENSG00000135587	SMPD2	41.7744	54.2277	74.9424	64.7406	32.2759	43.9347	51.9826	0.869254	0.376227	2.31045	0.0208633	0.0362457
ENSG00000135596	MICAL1	3067.29	3218.74	4064.47	4012.89	2314.96	2202.47	3146.8	0.838909	0.0723276	11.5987	4.18204e-31	7.66527e-30
ENSG00000135617	PRADC1	179.63	166.36	159.137	227.106	125.765	109.837	161.306	0.712722	0.233919	3.04688	0.00231229	0.00479422
ENSG00000135750	KCNK1	52.218	38.6028	66.6154	83.238	41.1796	42.9796	54.1389	0.829651	0.365097	2.27241	0.0230616	0.0397704
ENSG00000135845	PIGC	629.749	705.88	791.058	774.832	427.378	499.519	638.069	0.754268	0.125299	6.01975	1.74688e-09	7.58286e-09
ENSG00000135916	ITM2C	1565.5	1590.07	1814.35	1811.71	1220.92	1117.47	1520	0.634011	0.0875853	7.23879	4.52713e-13	2.65591e-12
ENSG00000135919	SERPINE2	893.973	954.96	1074.17	1040.99	528.657	628.458	853.535	0.867875	0.113643	7.63686	2.22585e-14	1.43701e-13
ENSG00000135924	DNAJB2	2490.8	2690.25	3674.95	3579.23	1478.01	1679.07	2598.72	1.19902	0.0840286	14.2692	3.4026e-46	1.31749e-44
ENSG00000135940	COX5B	873.085	864.886	1166.7	1196.16	445.185	556.825	850.473	1.23401	0.117305	10.5197	7.0093e-26	9.74506e-25
ENSG00000135951	TSGA10	71.0165	77.2056	116.577	133.592	77.9074	77.3633	92.2769	0.687043	0.274123	2.50633	0.0121993	0.0222077
ENSG00000135973	GPR45	13.5767	17.4632	52.7372	32.8841	14.4685	12.4163	23.9243	1.67799	0.562508	2.98305	0.00285392	0.00581816
ENSG00000136002	ARHGEF4	606.774	708.637	1096.38	1069.76	565.385	549.184	766.02	0.959222	0.114592	8.37073	5.72628e-17	4.4411e-16
ENSG00000136003	ISCU	1295.01	1276.65	1635.78	1442.79	922.646	837.625	1235.08	0.808342	0.100425	8.04921	8.33307e-16	5.96408e-15
ENSG00000136048	DRAM1	26.109	36.7646	86.9701	95.5695	34.5019	40.1143	53.3382	1.28683	0.366236	3.51367	0.000441963	0.0010362
ENSG00000136052	SLC41A2	252.735	249.999	321.975	362.753	179.187	199.616	261.044	0.851063	0.173835	4.89582	9.78952e-07	3.25016e-06
ENSG00000136059	VILL	86.6819	77.2056	84.1945	108.929	72.3426	46.8	79.3589	0.702484	0.320141	2.1943	0.0282141	0.0478516
ENSG00000136099	PCDH8	210.961	225.183	318.274	343.228	127.991	146.131	228.628	1.26747	0.18664	6.79097	1.1138e-11	5.80826e-11
ENSG00000136146	MED4	581.709	536.763	574.558	578.555	345.019	388.727	500.888	0.650082	0.132693	4.89914	9.6255e-07	3.19982e-06
ENSG00000136158	SPRY2	224.538	180.146	361.759	399.748	124.652	182.425	245.544	1.30337	0.202932	6.4227	1.33881e-10	6.41369e-10
ENSG00000136243	NUP42	292.421	286.764	426.524	404.886	251.53	272.204	322.388	0.665759	0.154199	4.31754	1.5778e-05	4.5481e-05
ENSG00000136271	DDX56	939.925	1000.92	1217.58	1114.98	785.752	768.858	971.335	0.586243	0.102442	5.72271	1.04836e-08	4.23723e-08
ENSG00000136297	MMD2	73.1052	60.6615	105.474	117.15	58.987	55.396	78.4623	0.961139	0.301543	3.1874	0.00143556	0.00308976
ENSG00000136490	LIMD2	2010.39	2101.09	2093.76	2141.58	1188.64	1353.38	1814.81	0.73492	0.0885469	8.29978	1.04305e-16	7.92441e-16
ENSG00000136521	NDUFB5	366.571	345.587	377.487	414.135	218.141	296.082	336.334	0.617169	0.169433	3.64256	0.00026994	0.000652948
ENSG00000136522	MRPL47	700.766	654.409	755.9	745.031	445.185	423.111	620.734	0.790614	0.119472	6.61755	3.6519e-11	1.83163e-10
ENSG00000136546	SCN7A	30.2865	45.0366	58.2885	55.492	16.6944	13.3714	36.5282	1.92666	0.476928	4.03973	5.35124e-05	0.000143317
ENSG00000136710	CCDC115	1000.5	884.188	1202.78	1217.74	663.326	655.2	937.288	0.8765	0.105344	8.32039	8.76732e-17	6.69567e-16
ENSG00000136717	BIN1	2143.03	2236.2	3267.86	3279.17	1623.81	1656.15	2367.7	0.99691	0.0755662	13.1925	9.68739e-40	2.71604e-38
ENSG00000136807	CDK9	1115.38	1207.72	1397.07	1368.8	840.287	925.495	1142.46	0.646281	0.0984315	6.5658	5.17546e-11	2.56094e-10
ENSG00000136810	TXN	1103.89	1178.3	1352.66	1380.11	592.096	771.723	1063.13	0.999489	0.117152	8.53153	1.44421e-17	1.16865e-16
ENSG00000136819	C9orf78	1060.03	1134.19	1351.74	1319.48	739.007	779.364	1063.97	0.814322	0.0982568	8.28768	1.15476e-16	8.74568e-16
ENSG00000136854	STXBP1	3783.72	4253.66	5720.6	5476.24	3343.34	3724.9	4383.74	0.663211	0.0802049	8.26896	1.35134e-16	1.01847e-15
ENSG00000136888	ATP6V1G1	3324.2	3476.09	4244.88	4111.54	1924.31	2148.03	3204.84	1.03612	0.0775778	13.3559	1.09484e-40	3.25469e-39
ENSG00000136895	GARNL3	222.449	214.154	321.975	356.587	210.35	225.404	258.486	0.636909	0.17073	3.73051	0.000191091	0.000473085
ENSG00000136908	DPM2	661.08	618.564	756.825	791.275	386.198	446.988	610.155	0.891024	0.124882	7.13491	9.685e-13	5.52288e-12
ENSG00000136928	GABBR2	343.595	374.079	528.297	529.229	310.517	362.939	408.109	0.648537	0.143822	4.50932	6.50364e-06	1.97236e-05
ENSG00000136930	PSMB7	2337.28	2485.28	2454.59	2554.69	1567.05	1665.7	2177.43	0.630987	0.0808469	7.80472	5.96358e-15	4.00711e-14
ENSG00000136933	RABEPK	396.857	466.91	476.485	524.091	279.354	302.768	407.744	0.779361	0.149128	5.22611	1.7311e-07	6.21062e-07
ENSG00000136942	RPL35	2381.14	2670.03	2721.06	2985.26	1360.04	1833.8	2325.22	0.836614	0.192793	4.33944	1.42849e-05	4.14314e-05
ENSG00000136950	ARPC5L	803.113	896.136	1051.97	1055.38	503.059	574.972	814.104	0.964931	0.114304	8.44181	3.12474e-17	2.4629e-16
ENSG00000137038	DMAC1	744.629	688.416	1112.11	1099.56	535.335	518.621	783.112	1.06994	0.109092	9.80773	1.04291e-22	1.18507e-21
ENSG00000137070	IL11RA	673.613	752.754	1137.09	1219.8	653.309	652.335	848.149	0.851722	0.108305	7.86409	3.71791e-15	2.53335e-14
ENSG00000137094	DNAJB5	2149.29	2245.4	2479.57	2687.25	1612.68	1801.32	2162.59	0.596471	0.0859111	6.94289	3.84171e-12	2.08554e-11
ENSG00000137100	DCTN3	1634.42	1914.51	2033.62	2044.98	977.182	1140.39	1624.19	0.944066	0.102069	9.24932	2.25924e-20	2.21743e-19
ENSG00000137207	YIPF3	1168.64	1160.84	1360.99	1407.85	845.852	872.009	1136.03	0.687991	0.093698	7.34264	2.09424e-13	1.26356e-12
ENSG00000137210	TMEM14B	497.116	432.903	565.306	594.997	287.144	291.306	444.795	1.00359	0.140761	7.12971	1.00579e-12	5.7271e-12
ENSG00000137216	TMEM63B	1241.74	1207.72	1602.47	1535.28	939.341	1019.09	1257.61	0.679203	0.0930228	7.30147	2.84647e-13	1.69954e-12
ENSG00000137261	KIAA0319	243.336	234.374	375.637	417.217	154.702	148.041	262.218	1.38916	0.175111	7.93305	2.13837e-15	1.4825e-14
ENSG00000137267	TUBB2A	4939.83	5231.6	6334.02	6280.87	3135.22	3765.97	4947.92	0.869342	0.0833316	10.4323	1.7652e-25	2.3898e-24
ENSG00000137288	UQCC2	819.823	862.129	958.522	965.972	544.239	574.972	787.609	0.781019	0.108378	7.20643	5.7437e-13	3.33053e-12
ENSG00000137411	VARS2	67.8834	72.61	127.68	88.3761	44.5185	43.9347	74.1671	1.2915	0.327374	3.94504	7.97882e-05	0.000208814
ENSG00000137494	ANKRD42	196.34	175.551	273.863	293.902	183.639	179.559	217.142	0.644337	0.18449	3.49254	0.000478457	0.00111686
ENSG00000137500	CCDC90B	2038.59	1985.29	2757.14	2696.5	1355.59	1424.06	2042.86	0.971796	0.0793062	12.2537	1.60462e-34	3.48937e-33
ENSG00000137558	PI15	68.9278	71.6909	112.876	100.708	28.937	53.4858	72.7709	1.36172	0.340201	4.0027	6.26245e-05	0.000166197
ENSG00000137720	C11orf1	139.944	155.33	249.808	244.576	114.635	117.478	170.295	1.09046	0.208037	5.24167	1.59133e-07	5.73441e-07
ENSG00000137726	FXYD6	633.927	648.895	989.054	939.253	468.557	488.057	694.624	1.01096	0.113277	8.92469	4.46951e-19	4.04109e-18
ENSG00000137817	PARP6	2437.54	2632.34	3294.69	3357.26	1925.43	1981.84	2604.85	0.767254	0.0764396	10.0374	1.04408e-23	1.25744e-22
ENSG00000137841	PLCB2	160.832	157.169	273.863	259.99	84.5852	81.1837	169.604	1.68872	0.215854	7.82344	5.14007e-15	3.4658e-14
ENSG00000137843	PAK6	433.41	449.447	507.017	459.35	281.58	320.915	408.62	0.680152	0.145173	4.68511	2.79805e-06	8.80281e-06
ENSG00000137843	BUB1B-PAK6	433.41	449.447	507.017	459.35	281.58	320.915	408.62	0.680152	0.145173	4.68511	2.79805e-06	8.80281e-06
ENSG00000137876	RSL24D1	3045.36	3113.04	3479.73	3418.92	2072.34	2305.62	2905.83	0.655189	0.0771611	8.49118	2.04554e-17	1.63306e-16
ENSG00000137877	SPTBN5	53.2624	49.6322	107.325	109.956	48.9704	36.2939	67.5733	1.35605	0.329236	4.11878	3.80888e-05	0.000104373
ENSG00000137947	GTF2B	687.189	716.909	892.832	895.065	399.554	492.833	680.73	0.999187	0.124066	8.05366	8.03541e-16	5.76169e-15
ENSG00000137955	RABGGTB	661.08	617.645	876.178	801.551	514.189	498.564	661.534	0.72935	0.117516	6.20638	5.42195e-10	2.46478e-09
ENSG00000138028	CGREF1	156.654	153.492	241.481	255.88	130.217	110.792	174.753	1.04806	0.207501	5.05085	4.39852e-07	1.51522e-06
ENSG00000138036	DYNC2LI1	617.217	640.622	901.159	807.717	529.77	531.037	671.254	0.688616	0.116734	5.899	3.6571e-09	1.54083e-08
ENSG00000138069	RAB1A	3970.66	4109.36	4582.59	4432.17	2816.91	2994.25	3817.65	0.633092	0.0703508	8.99908	2.27621e-19	2.10346e-18
ENSG00000138111	MFSD13A	247.513	269.3	329.376	286.709	195.882	208.212	256.165	0.608549	0.175681	3.46395	0.000532308	0.00123161
ENSG00000138115	CYP2C8	33.4195	39.5219	51.812	46.2433	23.3722	18.147	35.4193	1.24688	0.455545	2.73711	0.00619818	0.0118853
ENSG00000138134	STAMBPL1	184.852	170.036	351.581	407.969	96.8278	134.669	224.323	1.70636	0.203431	8.38793	4.94795e-17	3.85871e-16
ENSG00000138162	TACC2	1312.76	1340.99	1685.74	1783.96	1022.81	1150.9	1382.86	0.672951	0.0935667	7.1922	6.37545e-13	3.68582e-12
ENSG00000138311	ZNF365	51.1737	38.6028	78.6432	64.7406	33.3889	42.9796	51.5881	0.905483	0.376905	2.40242	0.0162871	0.0288654
ENSG00000138326	RPS24	8600.31	8508.24	10396.6	11104.6	6191.41	6919.72	8620.15	0.713129	0.0704216	10.1266	4.21152e-24	5.20159e-23
ENSG00000138400	MDH1B	76.2383	85.4776	103.624	96.5972	46.7444	55.396	77.3462	0.967969	0.30736	3.14931	0.00163658	0.00348733
ENSG00000138495	COX17	275.711	278.492	468.158	421.328	132.443	173.829	291.66	1.53309	0.1773	8.64691	5.29121e-18	4.39884e-17
ENSG00000138663	COPS4	730.008	716.909	794.759	891.982	486.365	547.274	694.55	0.703946	0.119567	5.88745	3.92209e-09	1.64845e-08
ENSG00000138785	INTS12	172.319	166.36	202.622	197.305	116.861	139.445	165.819	0.638751	0.2121	3.01155	0.00259917	0.00534679
ENSG00000139044	B4GALNT3	56.3955	47.7939	97.1475	105.846	51.1963	63.9919	70.3952	0.812528	0.315808	2.57285	0.0100865	0.0186086
ENSG00000139112	GABARAPL1	1317.98	1340.99	1979.03	1941.19	961.6	1044.88	1430.95	0.965215	0.0889955	10.8457	2.09106e-27	3.13214e-26
ENSG00000139200	PIANP	1180.13	1229.77	1584.89	1666.81	964.939	1002.86	1271.57	0.723789	0.0914852	7.91155	2.54207e-15	1.75062e-14
ENSG00000139266	MARCHF9	701.81	793.195	911.336	985.496	608.791	563.511	760.69	0.694851	0.115708	6.00522	1.91069e-09	8.26384e-09
ENSG00000139318	DUSP6	41.7744	44.1175	70.3163	57.5472	26.7111	24.8327	44.2165	1.3142	0.406873	3.23	0.00123788	0.00269388
ENSG00000139343	SNRPF	972.3	982.533	904.86	1073.87	469.67	602.67	834.318	0.879895	0.129521	6.79345	1.09481e-11	5.71307e-11
ENSG00000139546	TARBP2	592.152	690.255	849.347	785.109	388.424	396.368	616.942	1.05859	0.126979	8.3367	7.63898e-17	5.84837e-16
ENSG00000139624	CERS5	1637.56	1622.24	2690.52	2606.07	1173.06	1145.17	1812.44	1.19254	0.0813171	14.6653	1.07613e-48	4.55387e-47
ENSG00000139625	MAP3K12	1006.76	1058.82	1448.89	1407.85	996.102	845.266	1127.28	0.635653	0.102976	6.17285	6.7069e-10	3.02318e-09
ENSG00000139636	LMBR1L	1678.29	1867.64	2288.98	2319.36	1363.38	1352.43	1811.68	0.762896	0.0855444	8.91812	4.74267e-19	4.27807e-18
ENSG00000139714	MORN3	123.235	92.8305	121.203	134.619	76.7945	76.4082	104.182	0.738864	0.271174	2.72469	0.00643626	0.0123007
ENSG00000139890	REM2	333.151	313.418	574.558	516.898	198.107	170.963	351.183	1.56821	0.159186	9.85143	6.75758e-23	7.79891e-22
ENSG00000139970	RTN1	9080.72	9831.76	15359.5	15180.1	4563.15	5094.52	9851.63	1.66043	0.0709212	23.4123	3.20515e-121	1.01309e-118
ENSG00000139974	SLC38A6	149.344	130.514	216.5	206.553	134.669	119.388	159.495	0.73835	0.214827	3.43695	0.000588298	0.00135166
ENSG00000139998	RAB15	1488.21	1455.88	2039.17	2023.4	998.328	1047.75	1508.79	0.988875	0.0860593	11.4906	1.47051e-30	2.63602e-29
ENSG00000140044	JDP2	63.706	60.6615	80.4936	83.238	43.4056	52.5306	64.0059	0.766958	0.331114	2.3163	0.020542	0.0357276
ENSG00000140067	FAM181A	43.8631	56.066	68.4659	84.2656	43.4056	44.8898	56.826	0.788111	0.354707	2.22187	0.0262923	0.0449019
ENSG00000140104	CLBA1	234.981	258.271	395.067	397.693	235.948	193.886	285.974	0.886539	0.169132	5.2417	1.59104e-07	5.73441e-07
ENSG00000140105	WARS1	637.06	671.872	865.075	837.518	491.93	482.327	664.297	0.805939	0.114765	7.0225	2.17939e-12	1.2094e-11
ENSG00000140264	SERF2	359.26	473.344	566.231	502.511	260.433	280.8	407.097	0.981133	0.161037	6.09259	1.11099e-09	4.91207e-09
ENSG00000140280	LYSMD2	79.3714	97.4261	134.156	132.564	40.0667	49.6653	88.875	1.56641	0.298873	5.24106	1.59658e-07	5.75068e-07
ENSG00000140307	GTF2A2	1133.13	1173.71	1279.57	1182.8	697.828	780.319	1041.23	0.735164	0.103122	7.12908	1.01043e-12	5.74716e-12
ENSG00000140319	SRP14	4028.1	4353.84	6344.19	6314.78	2166.94	2520.52	4288.06	1.43218	0.0809274	17.6971	4.41428e-70	4.55789e-68
ENSG00000140365	COMMD4	787.448	824.445	893.757	852.932	477.461	489.013	720.843	0.853748	0.112627	7.5803	3.44744e-14	2.19728e-13
ENSG00000140398	NEIL1	337.328	334.558	620.819	628.909	297.161	242.596	410.229	1.21489	0.146431	8.29665	1.0709e-16	8.12244e-16
ENSG00000140474	ULK3	1443.31	1595.58	2685.9	2686.22	878.128	949.372	1706.42	1.55448	0.0896112	17.3469	2.08201e-67	1.89683e-65
ENSG00000140600	SH3GL3	488.761	570.77	770.704	741.948	312.743	346.702	538.605	1.19614	0.133968	8.92851	4.31799e-19	3.91093e-18
ENSG00000140612	SEC11A	1121.64	1218.75	1464.61	1421.21	818.028	938.866	1163.85	0.714408	0.101448	7.04212	1.89338e-12	1.05827e-11
ENSG00000140688	RUSF1	561.866	590.071	664.304	627.881	486.365	369.625	550.019	0.598163	0.140594	4.25455	2.09471e-05	5.95062e-05
ENSG00000140830	TXNL4B	357.171	330.881	530.148	508.676	261.546	270.294	376.453	0.965578	0.145707	6.62686	3.42911e-11	1.72267e-10
ENSG00000140839	CLEC18B	19.8429	26.6543	56.4381	45.2157	26.7111	16.2367	31.8498	1.25496	0.48292	2.59869	0.00935795	0.017368
ENSG00000140859	KIFC3	334.195	322.609	400.618	452.157	247.078	230.18	331.139	0.837743	0.156863	5.34061	9.26364e-08	3.41445e-07
ENSG00000140939	NOL3	273.622	233.455	315.498	358.643	204.785	189.11	262.519	0.775644	0.177212	4.37693	1.2036e-05	3.53057e-05
ENSG00000140990	NDUFB10	870.997	999.996	1061.22	1003.99	494.156	670.482	850.141	0.82336	0.133345	6.17465	6.63117e-10	2.98991e-09
ENSG00000141013	GAS8	124.279	133.272	147.109	149.006	89.037	56.3511	116.509	1.03532	0.269425	3.8427	0.000121688	0.000310648
ENSG00000141127	PRPSAP2	3019.25	3093.74	3626.84	3537.1	1996.66	2122.24	2899.3	0.79798	0.0735783	10.8453	2.0991e-27	3.14115e-26
ENSG00000141349	G6PC3	673.613	702.203	880.804	863.209	510.85	547.274	696.325	0.719923	0.113048	6.36829	1.91148e-10	9.01494e-10
ENSG00000141378	PTRH2	479.362	495.402	721.667	738.865	343.906	318.049	516.209	1.14304	0.128512	8.89445	5.87118e-19	5.25017e-18
ENSG00000141428	C18orf21	242.292	268.381	363.609	354.532	114.635	152.816	249.378	1.41904	0.189223	7.49929	6.41643e-14	4.00393e-13
ENSG00000141449	GREB1L	231.848	198.529	324.75	296.985	149.137	194.841	232.682	0.850099	0.193035	4.40385	1.06344e-05	3.14145e-05
ENSG00000141503	MINK1	2486.62	2394.29	3493.61	3339.8	2034.5	1931.22	2613.34	0.785728	0.0757578	10.3716	3.33953e-25	4.41696e-24
ENSG00000141504	SAT2	2155.56	2448.52	3976.57	3931.71	1376.74	1295.12	2530.7	1.56626	0.0842866	18.5826	4.44299e-77	5.88145e-75
ENSG00000141505	ASGR1	490.849	477.939	878.954	947.474	307.178	326.645	571.507	1.52514	0.125825	12.1212	8.15878e-34	1.70531e-32
ENSG00000141519	CCDC40	469.962	460.476	656.902	671.042	481.913	362.939	517.206	0.656011	0.142552	4.60191	4.18635e-06	1.29237e-05
ENSG00000141542	RAB40B	395.813	421.873	580.109	529.229	329.437	341.927	433.065	0.724608	0.138151	5.24504	1.56245e-07	5.63558e-07
ENSG00000141642	ELAC1	101.303	85.4776	136.932	139.758	51.1963	74.498	98.194	1.13053	0.284299	3.97654	6.99243e-05	0.000184432
ENSG00000141668	CBLN2	591.108	621.321	1459.99	1479.79	195.882	351.478	783.26	2.42296	0.330703	7.32668	2.35919e-13	1.4201e-12
ENSG00000141698	NT5C3B	2263.13	2159	2544.34	2618.4	1592.65	1761.21	2156.45	0.621176	0.0824312	7.5357	4.85737e-14	3.05196e-13
ENSG00000141741	MIEN1	285.11	340.072	478.336	438.798	166.944	170.963	313.371	1.44059	0.168297	8.55976	1.131e-17	9.22913e-17
ENSG00000142046	TMEM91	158.743	138.786	178.566	199.36	89.037	104.106	144.766	0.964269	0.231091	4.17267	3.01045e-05	8.36488e-05
ENSG00000142082	SIRT3	598.419	657.167	851.197	922.811	520.867	531.037	680.25	0.75316	0.116695	6.45407	1.08888e-10	5.25214e-10
ENSG00000142156	COL6A1	4398.85	4481.6	8120.61	8116.22	4773.5	3836.65	5621.24	0.91594	0.0869887	10.5294	6.32329e-26	8.81504e-25
ENSG00000142168	SOD1	2369.65	2450.36	3059.68	3147.63	1501.39	1648.51	2362.87	0.977506	0.0798669	12.2392	1.91954e-34	4.15801e-33
ENSG00000142186	SCYL1	911.727	899.813	1138.94	1024.55	677.795	689.584	890.401	0.662405	0.105613	6.272	3.56445e-10	1.64696e-09
[truncated: 4,690 more rows]
