# Supplementary material for: CTCF mutation at R567 causes developmental disorders via 3D genome rearrangement and abnormal neurodevelopment
Source: Nat Commun. 2024 Jul 1;15:5524. doi: 10.1038/s41467-024-49684-1 (PMC11217373; doi:10.1038/s41467-024-49684-1)
Supplement: Supplementary file 9 — Supplementary Data 6 [file 41467_2024_49684_MOESM9_ESM.xlsx]

## Sheet: Wild-type brain tissue
Supplementary Data 6. CTCF ChIP-seq peaks in brain, heat and lung tissues.
Supplementary Data 6a. CTCF binding sites in brain tissue of wild-type mice.
chromosome	start	end
chr1	3671340	3671724
chr1	4142598	4142818
chr1	4228279	4228471
chr1	4332472	4332861
chr1	4382876	4383087
chr1	4416771	4417009
chr1	4492051	4492294
chr1	4516572	4516950
chr1	4768356	4768762
chr1	4769847	4770278
chr1	4780108	4780493
chr1	4807958	4808153
chr1	5017890	5018239
chr1	5070304	5070542
chr1	5103261	5103537
chr1	5183580	5183793
chr1	5904880	5905107
chr1	5915294	5915746
chr1	5917836	5918119
chr1	6135119	6135383
chr1	6143962	6144194
chr1	6152522	6152780
chr1	6214711	6215069
chr1	6272308	6272603
chr1	6382663	6383057
chr1	6401533	6401812
chr1	6406319	6406725
chr1	6410161	6410438
chr1	6479932	6480167
chr1	6483245	6483538
chr1	6859041	6859380
chr1	6979681	6979899
chr1	7010246	7010451
chr1	7088385	7088616
chr1	7141284	7141743
chr1	7204770	7205141
chr1	7218955	7219236
chr1	7396840	7397726
chr1	7396840	7397726
chr1	7398076	7398607
chr1	7543561	7543781
chr1	8410605	8410802
chr1	8678836	8679066
chr1	9299718	9299910
chr1	9541218	9541719
chr1	9545165	9545534
chr1	9545812	9546197
chr1	9573202	9573567
chr1	9621523	9621747
chr1	9696728	9697154
chr1	9700254	9700465
chr1	9772800	9773132
chr1	10007284	10007588
chr1	10039483	10040106
chr1	10089361	10089938
chr1	10221035	10221284
chr1	10229041	10229258
chr1	10430021	10430241
chr1	10488325	10488527
chr1	10759656	10759930
chr1	10771811	10772215
chr1	10835738	10836048
chr1	10837280	10837487
chr1	11065253	11065527
chr1	11233979	11234217
chr1	11413858	11414401
chr1	11466392	11466642
chr1	11565408	11565737
chr1	11657724	11658080
chr1	12834660	12834883
chr1	12836808	12837158
chr1	12864001	12864435
chr1	12990064	12990571
chr1	12992550	12992914
chr1	13050114	13050739
chr1	13052006	13052362
chr1	13117823	13118071
chr1	13134340	13134629
chr1	13142973	13143211
chr1	13151057	13151488
chr1	13227280	13227497
chr1	13355850	13356055
chr1	13372888	13373218
chr1	13500522	13500768
chr1	13531509	13531802
chr1	13589478	13590269
chr1	13589478	13590269
chr1	13659818	13660145
chr1	13697327	13697629
chr1	13706352	13706731
chr1	13784389	13784752
chr1	13789233	13789598
chr1	14635913	14636232
chr1	14706212	14706469
chr1	14729024	14729412
chr1	14738313	14738741
chr1	14740072	14740420
chr1	14862351	14862732
chr1	14980387	14980591
chr1	15007631	15008011
chr1	15286546	15286948
chr1	15621912	15622260
chr1	15683649	15684030
chr1	15791877	15792319
chr1	15875165	15875403
chr1	15902461	15902771
chr1	15993554	15993898
chr1	16105584	16106009
chr1	16304967	16305203
chr1	16433411	16433735
chr1	16440225	16440573
chr1	16519120	16519333
chr1	16519722	16520026
chr1	16746078	16746346
chr1	16798377	16798651
chr1	17123396	17123830
chr1	17163563	17163952
chr1	17629570	17629939
chr1	17707348	17707541
chr1	17980627	17980954
chr1	18012967	18013283
chr1	18106089	18107262
chr1	18106089	18107262
chr1	18131676	18132055
chr1	18288933	18289197
chr1	18359996	18360347
chr1	18976738	18977094
chr1	19056443	19056659
chr1	19179034	19179400
chr1	19205607	19206536
chr1	19205607	19206536
chr1	19973417	19973654
chr1	20311533	20311895
chr1	20450133	20450505
chr1	20513715	20514091
chr1	20554445	20554763
chr1	20612745	20613240
chr1	20700076	20700370
chr1	20801687	20802063
chr1	20890950	20891260
chr1	20933392	20933826
chr1	20938988	20939385
chr1	21101262	21101510
chr1	21161811	21162205
chr1	21166010	21166555
chr1	21218286	21218884
chr1	21271470	21271712
chr1	21344277	21344693
chr1	21411205	21411550
chr1	21419427	21419742
chr1	21461068	21461496
chr1	21960720	21960919
chr1	21961118	21961895
chr1	21967189	21967453
chr1	22105631	22105829
chr1	22268945	22269386
chr1	22487339	22487678
chr1	22532998	22533314
chr1	22604294	22604694
chr1	22734531	22734730
chr1	23062011	23062344
chr1	23140577	23140826
chr1	23286751	23287167
chr1	23324285	23324553
chr1	23495389	23495719
chr1	23705566	23705907
chr1	23762745	23763218
chr1	23792777	23793129
chr1	23827101	23827513
chr1	23906097	23906412
chr1	24034069	24034390
chr1	24134925	24135262
chr1	24137156	24137516
chr1	24171525	24171849
chr1	24230374	24230659
chr1	24249115	24249531
chr1	24261217	24261494
chr1	24300812	24301053
chr1	24302683	24303125
chr1	24367515	24367973
chr1	24374990	24375218
chr1	24378438	24378805
chr1	24586513	24586714
chr1	24633752	24634090
chr1	24678430	24678834
chr1	24718511	24718708
chr1	24719682	24720108
chr1	24901250	24901640
chr1	25085675	25085873
chr1	25471661	25471987
chr1	25504398	25504673
chr1	25510332	25510792
chr1	25526961	25527279
chr1	25616980	25617324
chr1	25696847	25697047
chr1	25826794	25827250
chr1	25828947	25829264
chr1	25894311	25894574
chr1	27895428	27895632
chr1	30145015	30145381
chr1	30503270	30503580
chr1	30584854	30585209
chr1	30700405	30700731
chr1	30740922	30741143
chr1	30778680	30779046
chr1	30780298	30780631
chr1	30873244	30873748
chr1	30920857	30921127
chr1	30948384	30948681
chr1	31154030	31154303
chr1	31210140	31210479
chr1	31337209	31337417
chr1	31452589	31452814
chr1	32174531	32174885
chr1	32554053	32554296
chr1	32965077	32965294
chr1	33022883	33023089
chr1	33175030	33175353
chr1	33536709	33536902
chr1	33627890	33628145
chr1	33647266	33647553
chr1	33663124	33663635
chr1	33672517	33672906
chr1	33684588	33684878
chr1	33739371	33739772
chr1	33742818	33743148
chr1	33814349	33814742
chr1	33846925	33847128
chr1	33875764	33876020
chr1	33883471	33883727
chr1	33892759	33893195
chr1	33906988	33907190
chr1	33907478	33907858
chr1	33964560	33965025
chr1	33966359	33966789
chr1	34005657	34006092
chr1	34011059	34011695
chr1	34011059	34011695
chr1	34061123	34061544
chr1	34068357	34068662
chr1	34093703	34093971
chr1	34097671	34097965
chr1	34117715	34118126
chr1	34164629	34165053
chr1	34190034	34190334
chr1	34201460	34201843
chr1	34218290	34218830
chr1	34409943	34410179
chr1	34439928	34440310
chr1	34459748	34459959
chr1	34462789	34463249
chr1	34485861	34486252
chr1	34511091	34511481
chr1	34584030	34584358
chr1	34602302	34602788
chr1	34642487	34642853
chr1	34700700	34701125
chr1	34738366	34738686
chr1	34775660	34775879
chr1	34842503	34842767
chr1	34867063	34867613
chr1	34891608	34892005
chr1	34896211	34896436
chr1	34896904	34897311
chr1	34988307	34988520
chr1	35032656	35032970
chr1	35266652	35266958
chr1	35385392	35385774
chr1	35388236	35388502
chr1	35465129	35465381
chr1	35715972	35716332
chr1	35726698	35726978
chr1	36064828	36065256
chr1	36134551	36134915
chr1	36145027	36145494
chr1	36149390	36149761
chr1	36224765	36224960
chr1	36252779	36253218
chr1	36254648	36255015
chr1	36256327	36256533
chr1	36277248	36277639
chr1	36279208	36279567
chr1	36321876	36322124
chr1	36324049	36324362
chr1	36471686	36471911
chr1	36492500	36492721
chr1	36496826	36497062
chr1	36501214	36501716
chr1	36511304	36511658
chr1	36513691	36514041
chr1	36547131	36547656
chr1	36557013	36557534
chr1	36634951	36635351
chr1	36664536	36664752
chr1	36684032	36684633
chr1	36709275	36709606
chr1	36737303	36737707
chr1	36744488	36745000
chr1	36746505	36746760
chr1	36784605	36785070
chr1	36786463	36786741
chr1	36805556	36806023
chr1	37249294	37249555
chr1	37250637	37251117
chr1	37272429	37273368
chr1	37329261	37329472
chr1	37401663	37402034
chr1	37419406	37419883
chr1	37448421	37448679
chr1	37471835	37472110
chr1	37634583	37635022
chr1	37639193	37639553
chr1	37678395	37678814
chr1	37719785	37720183
chr1	37802371	37802613
chr1	37864908	37865219
chr1	37867075	37867382
chr1	37891455	37891721
chr1	37985807	37986105
chr1	37997711	37998256
chr1	38129225	38129527
chr1	38129772	38130364
chr1	38185474	38185882
chr1	38202827	38203168
chr1	38252685	38253076
chr1	38264709	38264912
chr1	38318726	38318926
chr1	38390903	38391136
chr1	38392994	38393264
chr1	38767833	38768292
chr1	38769908	38770248
chr1	38787386	38787858
chr1	38788911	38789331
chr1	38799371	38799763
chr1	38834942	38835242
chr1	38856215	38856582
chr1	38862270	38862562
chr1	38897961	38898206
chr1	38934685	38934994
chr1	38936788	38937145
chr1	39001096	39001533
chr1	39010751	39011103
chr1	39196709	39196952
chr1	39207027	39207272
chr1	39217599	39217939
chr1	39253856	39254096
chr1	39340637	39340998
chr1	39344944	39345268
chr1	39392172	39392662
chr1	39504326	39504563
chr1	39522498	39523288
chr1	39527435	39527876
chr1	39530283	39530640
chr1	39562058	39562251
chr1	39576705	39577013
chr1	39614945	39615288
chr1	39650669	39651220
chr1	39685876	39686222
chr1	39720615	39720828
chr1	39761468	39761759
chr1	39911513	39911889
chr1	39936498	39936912
chr1	39976961	39977243
chr1	39983218	39983439
chr1	40001035	40001307
chr1	40095735	40095946
chr1	40115253	40115665
chr1	40116446	40116731
chr1	40378712	40379138
chr1	40380153	40380372
chr1	40544739	40545041
chr1	40579747	40580195
chr1	40658048	40658332
chr1	40694488	40694729
chr1	40764128	40764348
chr1	40768674	40768903
chr1	40797404	40797711
chr1	40802769	40803206
chr1	40844663	40845031
chr1	40879071	40879488
chr1	40880605	40880848
chr1	40887608	40888010
chr1	41001592	41001923
chr1	41152571	41152925
chr1	41264287	41264718
chr1	41271095	41271287
chr1	41274616	41274914
chr1	41744573	41744898
chr1	41810355	41810759
chr1	41897878	41898098
chr1	42250119	42250333
chr1	42490817	42491063
chr1	42684841	42685223
chr1	42686331	42686537
chr1	42691192	42691654
chr1	42698606	42698803
chr1	42714627	42714952
chr1	42718547	42718933
chr1	42779810	42780128
chr1	42915005	42915389
chr1	43042418	43042617
chr1	43052001	43052222
chr1	43065902	43066281
chr1	43110637	43110984
chr1	43112901	43113235
chr1	43139583	43140020
chr1	43264379	43264748
chr1	43269765	43269975
chr1	43299508	43299849
chr1	43445477	43445924
chr1	43561628	43561885
chr1	43738239	43738557
chr1	43760157	43760441
chr1	43898930	43899382
chr1	43902739	43903153
chr1	43966886	43967133
chr1	44041800	44042167
chr1	44064554	44064933
chr1	44119852	44120156
chr1	44148691	44149095
chr1	44155376	44155569
chr1	44229055	44229445
chr1	44437899	44438139
chr1	44551431	44551834
chr1	44741266	44741611
chr1	44745680	44746071
chr1	45313817	45314239
chr1	45431901	45432261
chr1	45501456	45501797
chr1	45627921	45628186
chr1	45766178	45766574
chr1	45816867	45817325
chr1	45825122	45825555
chr1	46018426	46018748
chr1	46022365	46022712
chr1	46066411	46066690
chr1	46066976	46067360
chr1	46417068	46417304
chr1	46425660	46425869
chr1	46580433	46580692
chr1	46849774	46850075
chr1	46853695	46853898
chr1	46914555	46914770
chr1	46970592	46970925
chr1	47277731	47278118
chr1	47809535	47809897
chr1	50924843	50925112
chr1	50926996	50927725
chr1	50962322	50962640
chr1	51333931	51334341
chr1	51446190	51446422
chr1	51459036	51459306
chr1	51466488	51466770
chr1	51478308	51478592
chr1	51596999	51597369
chr1	51600416	51600801
chr1	51615487	51615892
chr1	51639029	51639230
chr1	51644456	51644860
chr1	51668911	51669258
chr1	51671478	51671712
chr1	51915942	51916191
chr1	51944834	51945202
chr1	51998593	51998864
chr1	52004090	52004467
chr1	52086238	52086575
chr1	52098809	52099289
chr1	52113705	52114139
chr1	52119226	52119547
chr1	52146602	52146924
chr1	52170166	52170417
chr1	52267649	52267907
chr1	52299603	52299932
chr1	52301205	52301631
chr1	52302662	52302937
chr1	52306832	52307271
chr1	52630407	52630843
chr1	52631624	52631983
chr1	52648143	52648504
chr1	52719120	52719358
chr1	52748276	52748601
chr1	52793689	52793983
chr1	52816911	52817289
chr1	52854081	52854301
chr1	52955217	52955415
chr1	53032613	53032873
chr1	53053113	53053457
chr1	53272699	53272962
chr1	53313367	53313607
chr1	53352666	53352999
chr1	53706283	53706655
chr1	53715473	53715870
chr1	53890417	53890682
chr1	53909154	53909583
chr1	53927641	53927933
chr1	54039190	54039440
chr1	54194219	54194423
chr1	54250484	54250784
chr1	54333095	54333320
chr1	54381310	54381878
chr1	54381310	54381878
chr1	54477951	54478245
chr1	54492377	54492586
chr1	54513904	54514192
chr1	54666052	54666375
chr1	54706680	54706961
chr1	54755821	54756058
chr1	54832819	54833123
chr1	54926263	54926666
chr1	54934813	54935068
chr1	54958612	54958819
chr1	54979293	54979656
chr1	54983418	54983654
chr1	55052388	55052900
chr1	55082133	55082452
chr1	55161890	55162233
chr1	55192852	55193183
chr1	55237054	55237518
chr1	55239328	55239637
chr1	55265555	55265807
chr1	55301096	55301410
chr1	55363173	55363946
chr1	55363173	55363946
chr1	55383092	55383541
chr1	55404364	55404801
chr1	55736391	55736695
chr1	55755763	55756094
chr1	55838149	55838584
chr1	55874168	55874588
chr1	55874783	55875068
chr1	55886432	55886793
chr1	55890799	55891066
chr1	55960320	55960684
chr1	56977069	56977456
chr1	57205635	57206035
chr1	57269752	57270080
chr1	57339172	57339521
chr1	57394067	57394612
chr1	57423713	57424012
chr1	57428422	57429366
chr1	57428422	57429366
chr1	57773937	57775304
chr1	57773937	57775304
chr1	57773937	57775304
chr1	57949260	57949561
chr1	57969262	57969577
chr1	57969939	57970403
chr1	58031162	58031536
chr1	58112818	58113101
chr1	58144806	58145101
chr1	58156753	58157137
chr1	58235419	58235701
chr1	58271127	58271519
chr1	58296265	58296676
chr1	58395458	58395698
chr1	58415412	58415826
chr1	58562545	58562824
chr1	58579224	58579500
chr1	58584320	58584690
chr1	58677660	58677881
chr1	58697690	58697933
chr1	58746947	58747274
chr1	58769844	58770454
chr1	58802421	58802674
chr1	58993820	58994091
chr1	59009254	59009551
chr1	59142852	59143158
chr1	59176581	59176809
chr1	59237943	59238257
chr1	59247704	59247959
chr1	59311276	59311498
chr1	59316651	59317081
chr1	59481536	59482008
chr1	59483715	59484297
chr1	59523466	59523695
chr1	59584638	59585000
chr1	59603933	59604328
chr1	59609549	59609747
chr1	59613804	59614131
chr1	59623334	59623701
chr1	59701806	59702050
chr1	59719880	59720290
chr1	59763247	59763717
chr1	59790061	59790285
chr1	59883753	59884132
chr1	59912884	59913105
chr1	59913541	59913744
chr1	59967331	59967627
chr1	59995746	59995946
chr1	60000506	60000754
chr1	60104587	60104806
chr1	60158564	60158764
chr1	60196835	60197056
chr1	60272521	60272820
chr1	60409903	60410100
chr1	60411321	60411563
chr1	60423872	60424125
chr1	60428974	60429316
chr1	60535030	60535227
chr1	60565248	60565624
chr1	60822996	60823274
chr1	60860639	60860998
chr1	60868411	60868776
chr1	60954943	60955237
chr1	60961024	60961489
chr1	60970915	60971111
chr1	60998117	60998329
chr1	61055153	61055544
chr1	61101708	61101944
chr1	61139183	61139610
chr1	61181098	61181494
chr1	61297913	61298347
chr1	61377085	61377530
chr1	61771264	61771655
chr1	61924968	61925331
chr1	62696950	62697425
chr1	62701008	62701460
chr1	62707460	62708000
chr1	62717898	62718210
chr1	62722566	62722914
chr1	62786278	62786641
chr1	62795551	62796112
chr1	62820207	62820539
chr1	62929535	62929932
chr1	62964269	62964779
chr1	62966872	62967307
chr1	62984437	62984893
chr1	62986316	62986580
chr1	63088746	63088974
chr1	63110868	63111165
chr1	63114458	63114817
chr1	63180624	63181677
chr1	63182505	63183140
chr1	63204448	63204688
chr1	63657946	63658385
chr1	63659524	63659939
chr1	63668846	63669104
chr1	63763127	63763512
chr1	63854881	63855147
chr1	63953464	63953814
chr1	64121680	64122151
chr1	64220514	64220768
chr1	64302848	64303052
chr1	64446005	64446378
chr1	64448116	64448469
chr1	64612145	64612341
chr1	64617195	64617993
chr1	64617195	64617993
chr1	64705278	64705642
chr1	64709893	64710246
chr1	64717518	64717921
chr1	64734782	64735084
chr1	64735843	64736287
chr1	64737291	64737835
chr1	64918849	64919278
chr1	64986221	64986503
chr1	65010065	65010624
chr1	65046359	65046787
chr1	65075561	65075960
chr1	65111950	65112430
chr1	65178178	65178656
chr1	65178944	65179569
chr1	65179855	65180280
chr1	65185562	65185828
chr1	65186582	65186931
chr1	65282783	65283163
chr1	65310203	65310465
chr1	65312068	65312483
chr1	65312915	65313165
chr1	65388346	65388668
chr1	65654504	65654740
chr1	66099847	66100195
chr1	66104573	66104947
chr1	66177537	66177728
chr1	66655693	66656058
chr1	66678736	66679060
chr1	66817219	66817460
chr1	66838552	66838856
chr1	66847539	66847843
chr1	66895629	66896502
chr1	66895629	66896502
chr1	66941077	66941282
chr1	66992722	66993011
chr1	67014274	67014731
chr1	67061416	67061853
chr1	67143958	67144380
chr1	67181228	67181580
chr1	67218348	67218615
chr1	67559158	67559452
chr1	67640353	67640697
chr1	68106595	68106818
chr1	69101707	69101941
chr1	69118673	69118875
chr1	69138874	69139239
chr1	69165193	69165577
chr1	69241707	69242105
chr1	69331453	69331757
chr1	69689025	69689397
chr1	69785119	69785493
chr1	69790269	69790649
chr1	70128077	70128410
chr1	70270214	70270447
chr1	70725165	70725396
chr1	71037047	71037364
chr1	71270075	71270422
chr1	71289538	71289902
chr1	71505917	71506225
chr1	72123601	72124070
chr1	72141540	72142289
chr1	72141540	72142289
chr1	72212200	72212705
chr1	72219961	72220308
chr1	72232592	72232818
chr1	72236517	72236800
chr1	72243716	72243944
chr1	72254705	72255380
chr1	72254705	72255380
chr1	72306552	72307193
chr1	72306552	72307193
chr1	72313687	72314065
chr1	72575190	72575464
chr1	72610503	72610703
chr1	72710637	72710933
chr1	72716991	72717402
chr1	72718878	72719202
chr1	72854909	72855306
chr1	72865787	72866208
chr1	72876003	72876604
chr1	72877836	72878249
chr1	72879304	72879572
chr1	73618586	73618917
chr1	73826255	73826707
chr1	73862748	73863278
chr1	73901551	73901974
chr1	73902282	73902844
chr1	73926358	73926567
chr1	73963136	73963350
chr1	73986709	73986998
chr1	73996268	73996779
chr1	74036923	74037160
chr1	74077371	74077784
chr1	74082879	74083176
chr1	74098259	74098670
chr1	74125067	74125577
chr1	74139553	74139758
chr1	74196085	74196309
chr1	74205824	74206190
chr1	74279267	74279501
chr1	74284555	74284810
chr1	74287169	74287558
chr1	74313285	74313702
chr1	74318237	74318433
chr1	74332308	74332645
chr1	74361809	74362240
chr1	74386574	74387016
chr1	74390437	74390908
chr1	74391353	74391624
chr1	74391958	74392203
chr1	74393185	74393396
chr1	74397370	74397898
chr1	74398168	74398554
chr1	74452748	74453163
chr1	74460298	74460682
chr1	74588103	74588303
chr1	74603991	74604211
chr1	74661642	74661948
chr1	74748901	74749200
chr1	74759911	74760224
chr1	74763134	74763378
chr1	74775869	74776142
chr1	74784391	74784850
chr1	74787638	74788267
chr1	74802987	74803463
chr1	74806336	74806657
chr1	74807853	74808521
chr1	74809020	74809281
chr1	74816181	74816382
chr1	74880738	74881210
chr1	74893406	74894380
chr1	74893406	74894380
chr1	74894901	74895229
chr1	74901736	74902065
chr1	74926712	74927142
chr1	74948839	74949463
chr1	74948839	74949463
chr1	74964371	74964803
chr1	75000555	75000794
chr1	75016869	75017531
chr1	75016869	75017531
chr1	75028947	75029161
chr1	75052081	75052476
chr1	75124452	75125040
chr1	75142648	75142994
chr1	75219311	75219853
chr1	75219311	75219853
chr1	75232623	75232826
chr1	75234513	75235023
chr1	75251538	75252010
chr1	75253106	75253307
chr1	75254187	75254761
chr1	75264192	75264391
chr1	75290668	75290974
chr1	75316789	75317287
chr1	75317786	75318366
chr1	75342844	75343274
chr1	75381528	75381741
chr1	75388489	75388711
chr1	75398696	75399053
chr1	75425815	75426211
chr1	75445706	75446067
chr1	75456777	75457113
chr1	75467566	75467989
chr1	75477157	75477851
chr1	75487955	75488177
chr1	75495161	75495617
chr1	75546603	75547071
chr1	75559328	75560002
chr1	75597629	75598020
chr1	75652561	75652927
chr1	75653520	75654088
chr1	75681984	75682275
chr1	75925725	75926185
chr1	77496698	77496935
chr1	77513502	77513795
chr1	77516229	77516885
chr1	77545799	77546006
chr1	77589523	77589750
chr1	77896221	77896646
chr1	77943129	77943511
chr1	77972386	77972772
chr1	77978673	77979051
chr1	78217304	78217678
chr1	78338215	78338411
chr1	78419616	78419985
chr1	78454683	78455060
chr1	78525208	78525657
chr1	78536858	78537142
chr1	78686880	78687312
chr1	78707240	78707610
chr1	78724421	78724862
chr1	78725859	78726196
chr1	78846553	78846776
chr1	79439912	79440371
chr1	79640153	79640560
chr1	79682942	79683396
chr1	79761636	79762160
chr1	79775993	79776390
chr1	79775993	79776390
chr1	79782433	79782743
chr1	79786569	79786860
chr1	79858595	79858808
chr1	80178080	80178325
chr1	80180207	80180493
chr1	80181026	80181444
chr1	80408527	80408856
chr1	80504814	80505009
chr1	80512582	80512933
chr1	80515839	80516203
chr1	80722553	80722968
chr1	80830334	80830782
chr1	81287157	81287536
chr1	81300765	81301079
chr1	81301700	81302015
chr1	81303490	81303759
chr1	81307495	81307741
chr1	81310082	81310480
chr1	81316610	81316995
chr1	81319872	81320069
chr1	81516592	81516967
chr1	81593557	81593768
chr1	82290196	82290424
chr1	82291173	82292028
chr1	82294165	82294484
chr1	82382023	82382227
chr1	82433362	82433748
chr1	82476278	82476670
chr1	82554357	82554715
chr1	82641665	82642087
chr1	82759587	82759863
chr1	82787324	82787680
chr1	82803722	82803947
chr1	82839126	82839658
chr1	82987499	82988122
chr1	83064758	83065236
chr1	83076087	83076552
chr1	83181457	83181819
chr1	83187236	83187542
chr1	83218150	83218578
chr1	83223137	83223375
chr1	83408020	83408499
chr1	83717117	83717375
chr1	83727211	83727652
chr1	83736457	83736767
chr1	83746073	83746421
chr1	83811193	83811525
chr1	84128577	84128823
chr1	84154010	84154244
chr1	84283123	84283369
chr1	84286750	84287211
chr1	84433646	84433947
chr1	84470407	84470722
chr1	84581902	84582197
chr1	84623026	84623304
chr1	84695110	84695374
chr1	84695585	84695851
chr1	84696090	84696391
chr1	84696835	84697634
chr1	84733804	84734236
chr1	84885262	84885489
chr1	84885969	84886170
chr1	84933449	84933984
chr1	84935002	84935384
chr1	85114808	85115020
chr1	85323256	85323516
chr1	85581634	85581852
chr1	85736482	85736898
chr1	85793149	85793584
chr1	85842285	85842735
chr1	85853260	85853791
chr1	85895456	85895902
chr1	85935559	85935850
chr1	86007851	86008223
chr1	86018178	86018899
chr1	86046232	86046454
chr1	86059461	86059844
chr1	86064052	86064558
chr1	86093865	86094075
chr1	86149921	86150189
chr1	86152715	86153020
chr1	86174666	86174965
chr1	86178685	86179325
chr1	86214123	86214521
chr1	86313800	86314075
chr1	86339333	86339939
chr1	86347085	86347401
chr1	86363752	86364132
chr1	86371932	86372300
chr1	86381140	86381420
chr1	86389261	86389801
chr1	86396014	86396236
chr1	86404901	86405169
chr1	86416045	86416666
chr1	86416045	86416666
chr1	86429911	86430355
chr1	86438625	86438853
chr1	86440478	86440916
chr1	86471479	86471736
chr1	86487771	86488049
chr1	86499962	86500270
chr1	86501044	86502017
chr1	86501044	86502017
chr1	86503919	86504512
chr1	86503919	86504512
chr1	86509387	86509699
chr1	86524783	86525782
chr1	86524783	86525782
chr1	86527939	86528902
chr1	86527939	86528902
chr1	86532334	86532887
chr1	86533502	86534247
chr1	86533502	86534247
chr1	86538457	86538654
chr1	86539679	86539966
chr1	86598424	86598867
chr1	86609616	86609857
chr1	86614312	86614578
chr1	86618471	86618788
chr1	86650279	86650676
chr1	86669438	86669936
chr1	86670411	86670790
chr1	86862991	86863285
chr1	86968345	86968539
chr1	87041076	87041568
chr1	87041998	87042486
chr1	87098588	87098966
chr1	87174310	87174700
chr1	87175749	87176070
chr1	87184554	87185702
chr1	87184554	87185702
chr1	87186854	87187443
chr1	87218065	87218410
chr1	87246112	87246611
chr1	87292924	87293202
chr1	87327084	87327402
chr1	87418736	87419268
chr1	87447399	87448005
chr1	87468339	87468618
chr1	87568508	87568764
chr1	87608526	87608725
chr1	87721472	87721730
chr1	87755626	87756088
chr1	87766363	87766570
chr1	87922684	87923044
chr1	87936559	87936799
chr1	88144086	88144678
chr1	88144086	88144678
chr1	88277425	88278144
chr1	88284969	88285224
chr1	88287560	88287927
chr1	88289962	88290282
chr1	88301716	88301917
chr1	88318615	88318931
chr1	88357339	88357896
chr1	88368406	88368617
chr1	88424681	88425069
chr1	88445457	88445716
chr1	88456717	88457075
chr1	88562339	88562669
chr1	88705121	88705592
chr1	88705830	88706222
chr1	88742360	88742728
chr1	88745103	88745803
chr1	88750247	88750465
chr1	88752247	88752654
chr1	88756669	88756969
chr1	88777034	88777303
chr1	89069954	89070201
chr1	89070447	89070950
chr1	89127256	89127476
chr1	89175357	89175682
chr1	89191503	89191988
chr1	89192866	89193228
chr1	89196132	89196499
chr1	89207233	89207673
chr1	89235355	89235623
chr1	89323153	89323412
chr1	89342930	89343136
chr1	89344632	89344871
chr1	89524422	89524778
chr1	89525849	89526251
chr1	89580368	89580776
chr1	89581134	89581667
chr1	89606516	89607057
chr1	89627623	89627974
chr1	89631842	89632154
chr1	89634133	89634410
chr1	89643764	89644115
chr1	89646596	89647022
chr1	89667469	89667718
chr1	89673769	89673971
chr1	89676350	89676715
chr1	89730504	89730758
chr1	89752706	89752975
chr1	89757573	89757936
chr1	89770427	89770674
chr1	89843975	89844315
chr1	89921851	89922110
chr1	89939226	89939521
chr1	89940458	89940700
chr1	89943244	89943588
chr1	90026996	90027310
chr1	90051406	90051778
chr1	90060570	90060965
chr1	90160033	90160266
chr1	90202208	90202427
chr1	90203584	90204162
chr1	90205309	90205650
chr1	90291364	90291566
chr1	90557164	90557465
chr1	90588317	90588764
chr1	90590896	90591182
chr1	90592808	90593233
chr1	90650678	90651102
chr1	90840230	90840616
chr1	90849869	90850250
chr1	90906362	90906785
chr1	90909952	90910228
chr1	90928006	90928927
chr1	90928006	90928927
chr1	90956354	90957098
chr1	90956354	90957098
chr1	90973207	90973708
chr1	91098884	91099338
chr1	91107597	91107792
chr1	91179006	91179395
chr1	91211115	91211488
chr1	91239189	91239437
chr1	91249906	91250286
chr1	91298317	91298546
chr1	91346903	91347295
chr1	91366216	91366601
chr1	91380455	91380918
chr1	91412852	91413222
chr1	91428626	91429066
chr1	91459352	91459853
chr1	91459352	91459853
chr1	91483340	91483640
chr1	91523747	91524174
chr1	91540271	91540651
chr1	91563064	91563297
chr1	91574229	91574599
chr1	91600685	91601014
chr1	91755110	91755462
chr1	91874645	91875011
chr1	91913833	91914251
chr1	91933865	91934057
chr1	91962252	91962691
chr1	91969034	91969438
chr1	92178286	92178671
chr1	92360321	92360702
chr1	92453769	92454192
chr1	92521319	92521726
chr1	92610994	92611459
chr1	92614592	92614918
chr1	92647727	92648188
chr1	92648777	92649172
chr1	92696789	92697218
chr1	92832330	92833036
chr1	92832330	92833036
chr1	92833939	92834425
chr1	92840220	92840645
chr1	92895037	92895436
chr1	92906853	92907190
chr1	92909136	92909599
chr1	92910455	92911175
chr1	92935990	92936252
chr1	92949510	92949744
chr1	92956545	92957084
chr1	93010643	93011005
chr1	93014445	93014880
chr1	93029342	93029561
chr1	93072534	93072792
chr1	93080930	93081350
chr1	93091210	93091988
chr1	93091210	93091988
chr1	93128768	93129028
chr1	93174401	93174786
chr1	93224031	93224342
chr1	93236308	93236935
chr1	93343647	93343842
chr1	93477991	93478702
chr1	93507032	93507462
chr1	93636250	93636553
chr1	93668694	93669006
chr1	93686400	93686800
chr1	93726993	93727344
chr1	93731469	93731708
chr1	93801662	93802102
chr1	93803604	93804080
chr1	93827587	93827952
chr1	93832900	93833181
chr1	94034778	94035559
chr1	94078999	94079509
chr1	94139459	94139784
chr1	95664376	95664807
chr1	95664376	95664807
chr1	95762245	95762577
chr1	96445325	96445516
chr1	96768282	96768538
chr1	96801627	96802055
chr1	96846741	96847167
chr1	97018968	97019323
chr1	97038589	97038890
chr1	97660703	97661083
chr1	97688815	97689115
chr1	97726841	97727042
chr1	97769907	97770661
chr1	97769907	97770661
chr1	97802556	97802937
chr1	97809494	97809884
chr1	97872553	97872801
chr1	98031845	98032070
chr1	98179120	98179380
chr1	98350220	98350630
chr1	98392020	98392335
chr1	98523107	98523876
chr1	98748921	98749185
chr1	99774176	99774461
chr1	100231973	100232307
chr1	100557035	100557275
chr1	103784771	103785101
chr1	103796418	103796634
chr1	103799369	103799701
chr1	103986954	103987277
chr1	104769373	104769621
chr1	104944770	104945091
chr1	104979108	104979413
chr1	104986233	104986651
chr1	105092609	105092862
chr1	105356482	105356767
chr1	105446263	105446497
chr1	105630536	105630872
chr1	105659945	105660399
chr1	105663204	105663492
chr1	105711266	105711630
chr1	105780446	105780777
chr1	105891102	105891439
chr1	106036980	106037416
chr1	106071288	106071638
chr1	106171142	106171481
chr1	106346839	106347065
chr1	106389746	106390156
chr1	106395508	106395923
chr1	106402625	106402821
chr1	106425154	106425823
chr1	106425154	106425823
chr1	106511635	106511937
chr1	106542744	106543020
chr1	106628745	106629068
chr1	106712328	106712693
chr1	106717248	106717813
chr1	106735577	106735965
chr1	106759644	106759904
chr1	106818366	106818882
chr1	106883950	106884224
chr1	106901556	106901763
chr1	106961125	106961365
chr1	107014549	107014884
chr1	107127521	107127753
chr1	107243190	107243582
chr1	107481496	107481892
chr1	107565704	107566004
chr1	107598463	107598827
chr1	107635957	107636280
chr1	108827320	108827520
chr1	109985488	109985776
chr1	110489484	110489677
chr1	111242400	111242757
chr1	111634119	111634484
chr1	111660286	111660664
chr1	111863952	111864438
chr1	112378660	112379115
chr1	112379724	112380319
chr1	112388815	112389248
chr1	112451508	112452042
chr1	112452472	112452696
chr1	112453525	112453724
chr1	112455891	112456364
chr1	112704003	112704316
chr1	115647037	115647229
chr1	115686566	115686849
chr1	116313266	116313582
chr1	116477758	116478014
chr1	117123069	117123340
chr1	117519518	117519923
chr1	118012787	118013064
chr1	118275169	118275615
chr1	118320691	118321078
chr1	118321553	118321958
chr1	118458825	118459235
chr1	118476914	118477201
chr1	118498335	118498692
chr1	118505848	118506044
chr1	118529301	118529542
chr1	118564691	118564882
chr1	118759534	118759945
chr1	118768898	118769250
chr1	118772328	118772649
chr1	118822380	118822608
chr1	119053529	119054039
chr1	119082472	119083041
chr1	119083619	119083977
chr1	119087524	119087941
chr1	119093661	119094147
chr1	119160436	119160647
chr1	119256181	119256374
chr1	119345461	119345731
chr1	119423583	119423873
chr1	119458187	119458583
chr1	119463446	119463730
chr1	119482968	119483256
chr1	119484497	119484801
chr1	119548623	119549057
chr1	119674983	119675391
chr1	119818768	119819065
chr1	119895009	119895359
chr1	119919357	119919682
chr1	119929749	119930115
chr1	120013160	120013471
chr1	120016292	120016497
chr1	120032980	120033366
chr1	120093456	120094240
chr1	120093456	120094240
chr1	120098370	120098717
chr1	120147128	120147345
chr1	120154252	120154553
chr1	120155349	120155677
chr1	120171711	120172169
chr1	120197107	120197561
chr1	120231321	120231724
chr1	120327697	120328049
chr1	120340274	120340562
chr1	120342310	120342709
chr1	120468893	120469188
chr1	120549321	120549715
chr1	120550183	120550554
chr1	120586456	120586893
chr1	120594548	120594903
chr1	120685963	120686223
chr1	121053730	121054039
chr1	121180349	121180668
chr1	121215897	121216228
chr1	121249179	121249473
chr1	121327760	121327962
chr1	121400253	121400627
chr1	121419153	121419479
chr1	121441046	121441470
chr1	121490317	121490605
chr1	121527432	121527666
chr1	121549519	121549817
chr1	121567792	121568270
chr1	121596995	121597320
chr1	121601182	121601447
chr1	121798441	121798740
chr1	121830329	121830536
chr1	122055240	122055435
chr1	122351594	122351912
chr1	123974732	123974949
chr1	124041516	124041955
chr1	124043580	124043779
chr1	124450185	124450482
chr1	124517634	124517842
chr1	124652276	124652523
chr1	124674502	124674706
chr1	124718130	124718467
chr1	125234570	125234831
chr1	125370737	125371186
chr1	125372941	125373186
chr1	125574298	125574587
chr1	125607402	125607801
chr1	125729724	125729941
chr1	125789803	125790099
chr1	125910494	125910897
chr1	125923172	125923463
chr1	126407965	126408169
chr1	126431667	126432034
chr1	126432271	126432570
chr1	126492713	126492943
chr1	126568965	126569165
chr1	126726462	126726766
chr1	126929475	126930063
chr1	126931701	126932115
chr1	126947956	126948148
chr1	126966421	126966664
chr1	126993254	126993727
chr1	127011936	127012215
chr1	127203306	127203591
chr1	127205209	127205406
chr1	127280280	127280546
chr1	127409643	127409913
chr1	127459007	127459420
chr1	127484289	127484515
chr1	127484818	127485197
chr1	127487172	127487488
chr1	127496714	127497078
chr1	127500216	127500656
chr1	127679805	127680180
chr1	127765514	127765872
chr1	127827288	127827733
chr1	128103548	128103764
chr1	128141097	128141408
chr1	128223357	128223587
chr1	128368668	128369078
chr1	128372125	128372490
chr1	128551864	128552065
chr1	128592445	128592792
chr1	128788355	128788586
chr1	128824221	128824565
chr1	128832611	128833050
chr1	128875283	128875632
chr1	129244384	129244602
chr1	129340488	129340752
chr1	129843456	129843826
chr1	129919437	129919704
chr1	130167292	130167596
chr1	130192665	130193009
chr1	130274527	130274783
chr1	130350325	130350626
chr1	130372134	130372575
chr1	130462263	130462905
chr1	130547980	130548316
chr1	130575952	130576202
chr1	130634002	130634419
chr1	130691956	130692257
chr1	130784133	130784441
chr1	130875112	130875706
chr1	130876902	130877313
chr1	130979462	130979754
chr1	131053256	131053702
chr1	131060175	131060682
chr1	131079829	131080027
chr1	131115957	131116353
chr1	131138716	131139037
chr1	131155431	131155906
chr1	131181629	131182044
chr1	131207527	131207849
chr1	131244968	131246816
chr1	131244968	131246816
chr1	131244968	131246816
chr1	131244968	131246816
chr1	131260366	131260726
chr1	131269947	131270681
chr1	131280442	131280635
chr1	131290676	131291032
chr1	131293673	131293877
chr1	131319743	131319940
chr1	131526435	131526984
chr1	131548393	131548681
chr1	131555122	131555498
chr1	131600451	131600656
chr1	131613339	131613684
chr1	131657875	131658505
chr1	131708379	131708641
chr1	131712368	131712814
chr1	131765547	131765972
chr1	131846331	131846688
chr1	131866991	131867513
chr1	131882819	131883096
chr1	131905491	131905806
chr1	131910074	131910431
chr1	131937674	131938100
chr1	131981608	131982033
chr1	131982762	131983468
chr1	131995100	131995444
chr1	132000600	132000864
chr1	132030636	132030828
chr1	132046326	132046807
chr1	132109187	132109710
chr1	132109187	132109710
chr1	132116628	132117206
chr1	132121122	132121571
chr1	132140208	132140506
chr1	132155732	132156348
chr1	132157184	132157966
chr1	132190762	132191077
chr1	132191627	132192534
chr1	132191627	132192534
chr1	132200425	132200824
chr1	132210956	132211243
chr1	132212113	132212526
chr1	132233695	132233919
chr1	132237480	132237995
chr1	132288204	132288425
chr1	132293001	132293208
chr1	132306183	132306563
chr1	132312679	132313038
chr1	132355775	132356219
chr1	132367567	132367961
chr1	132390244	132390615
chr1	132417321	132417935
chr1	132440936	132441137
chr1	132469607	132469895
chr1	132472623	132472873
chr1	132493129	132493356
chr1	132520663	132521359
chr1	132520663	132521359
chr1	132524010	132524353
chr1	132525786	132526200
chr1	132594499	132595105
chr1	132609042	132609608
chr1	132741434	132741885
chr1	132758633	132759409
chr1	132758633	132759409
chr1	132771449	132771806
chr1	132802471	132802741
chr1	132843690	132843920
chr1	132934914	132935228
chr1	132939064	132939274
chr1	132968657	132969082
chr1	132982753	132983112
chr1	133013362	133013589
chr1	133039447	133039965
chr1	133045945	133046315
chr1	133087566	133088047
chr1	133101392	133101787
chr1	133145940	133146322
chr1	133177418	133177875
chr1	133180922	133181380
chr1	133226038	133226368
chr1	133268667	133268883
chr1	133306777	133307741
chr1	133306777	133307741
chr1	133314416	133314752
chr1	133317184	133317450
chr1	133353477	133353917
chr1	133380535	133381140
chr1	133382061	133382500
chr1	133385505	133385970
chr1	133492769	133493020
chr1	133596775	133597088
chr1	133610108	133610859
chr1	133613959	133614294
chr1	133632225	133632461
chr1	133701916	133702109
chr1	133736242	133736667
chr1	133896335	133896705
chr1	133911378	133911825
chr1	133924201	133924633
chr1	133961781	133961977
chr1	134045907	134046315
chr1	134048752	134049238
chr1	134053228	134053586
chr1	134059747	134059987
chr1	134077471	134077802
chr1	134106713	134107152
chr1	134120188	134120619
chr1	134122236	134122444
chr1	134151639	134152094
chr1	134154733	134155019
chr1	134196485	134196775
chr1	134202054	134202419
chr1	134244132	134244593
chr1	134322695	134322924
chr1	134331849	134332305
chr1	134368742	134369183
chr1	134414897	134415801
chr1	134414897	134415801
chr1	134414897	134415801
chr1	134451056	134451364
chr1	134494542	134495304
chr1	134494542	134495304
chr1	134518635	134518962
chr1	134636702	134637059
chr1	134638501	134638881
chr1	134704945	134705334
chr1	134709920	134710143
chr1	134725340	134725543
chr1	134745618	134745942
chr1	134829587	134829864
chr1	134854312	134854698
chr1	134955847	134956214
chr1	134960713	134960998
chr1	134972985	134973240
chr1	134989405	134989764
chr1	135105929	135106336
chr1	135108628	135108975
chr1	135110086	135110509
chr1	135112663	135113092
chr1	135132424	135132695
chr1	135136355	135136917
chr1	135154363	135154890
chr1	135171362	135171555
chr1	135171944	135172333
chr1	135258698	135259473
chr1	135368220	135368623
chr1	135369014	135369405
chr1	135381573	135381934
chr1	135401515	135401731
chr1	135430392	135430817
chr1	135452333	135452638
chr1	135461045	135461573
chr1	135540206	135540722
chr1	135544271	135544495
chr1	135544746	135545144
chr1	135548774	135549107
chr1	135670395	135670867
chr1	135671459	135671717
chr1	135697540	135697849
chr1	135699341	135699788
chr1	135700417	135701012
chr1	135719498	135719885
chr1	135752880	135753424
chr1	135781270	135781654
chr1	135787784	135788350
chr1	135788832	135789146
chr1	135789781	135790202
chr1	135811254	135811827
chr1	135828953	135829316
chr1	135847197	135847662
chr1	135847197	135847662
chr1	135850758	135851042
chr1	135865572	135865923
chr1	135882745	135883121
chr1	135944759	135945158
chr1	135945680	135946127
chr1	135958444	135958862
chr1	136045824	136046199
chr1	136047464	136047756
chr1	136051143	136051780
chr1	136076134	136076449
chr1	136116226	136116484
chr1	136159899	136160191
chr1	136167772	136167981
chr1	136170092	136170564
chr1	136175171	136175603
chr1	136212863	136213151
chr1	136234324	136234739
chr1	136289867	136290165
chr1	136306443	136306839
chr1	136414356	136414580
chr1	136458906	136459410
chr1	136465070	136465431
chr1	136521314	136521671
chr1	136524913	136525349
chr1	136527290	136527714
chr1	136527290	136527714
chr1	136537065	136537276
chr1	136550903	136551309
chr1	136555959	136556189
chr1	136556699	136556908
chr1	136710311	136710513
chr1	136726126	136726573
chr1	136739575	136740071
chr1	136749215	136749471
chr1	136773856	136774116
chr1	136866701	136866963
chr1	137225483	137225873
chr1	137226573	137226939
chr1	137323912	137324303
chr1	137330600	137331009
chr1	137331960	137332300
chr1	138044548	138044909
chr1	138085809	138086182
chr1	138120107	138120299
chr1	138130192	138130508
chr1	138328270	138328631
chr1	138618056	138618400
chr1	138620052	138620409
chr1	138752426	138752690
chr1	138835348	138835678
chr1	139083461	139083652
chr1	139156329	139156783
chr1	139162779	139163238
chr1	139171593	139171790
chr1	139267857	139268274
chr1	139314355	139314597
chr1	139340487	139340739
chr1	139421782	139422183
chr1	139438479	139438718
chr1	140171577	140171948
chr1	140484103	140484322
chr1	140531540	140531870
chr1	140548741	140549066
chr1	140659703	140659937
chr1	140661411	140661737
chr1	141961768	141962094
chr1	142742350	142742627
chr1	143644209	143644598
chr1	143675834	143676043
chr1	143702682	143703324
chr1	143730969	143731162
chr1	143764473	143764742
chr1	143776896	143777365
chr1	143788861	143789186
chr1	143803623	143803903
chr1	143813915	143814277
chr1	144006639	144006940
chr1	144197677	144198024
chr1	144380085	144380386
chr1	144406628	144407022
chr1	144431569	144431839
chr1	144573047	144573257
chr1	146498513	146498725
chr1	146515383	146515648
chr1	147223263	147223584
chr1	148993600	148993957
chr1	149254195	149254499
chr1	149541420	149541734
chr1	149758512	149758851
chr1	149809422	149809942
chr1	149833018	149833258
chr1	149856768	149857016
chr1	150099716	150099945
chr1	150257733	150257926
chr1	150266547	150266813
chr1	150307694	150307971
chr1	150372979	150373206
chr1	150392840	150393346
chr1	150540322	150540625
chr1	150591278	150591634
chr1	150779980	150780254
chr1	150824711	150824949
chr1	150920327	150920623
chr1	151009406	151009865
chr1	151011000	151011362
chr1	151034949	151035411
chr1	151078857	151079389
chr1	151343595	151343801
chr1	151348315	151348560
chr1	151352953	151353173
chr1	151390052	151390331
chr1	151492463	151492727
chr1	151497133	151497336
chr1	151564429	151564807
chr1	151706027	151706498
chr1	151716472	151716706
chr1	151820389	151820843
chr1	151851571	151851781
chr1	151991611	151991812
chr1	152261452	152261686
chr1	152280060	152280360
chr1	152290831	152291084
chr1	152369217	152369535
chr1	152511283	152511616
chr1	152520822	152521227
chr1	152524905	152525347
chr1	152618459	152618726
chr1	152746426	152746890
chr1	152768137	152768528
chr1	152779133	152779361
chr1	152790193	152790562
chr1	152815256	152815546
chr1	152902848	152903131
chr1	152904547	152904951
chr1	153035399	153035837
chr1	153040249	153040468
chr1	153048114	153048475
chr1	153066340	153066646
chr1	153092037	153092639
chr1	153101525	153101891
chr1	153331996	153332443
chr1	153386690	153387136
chr1	153401777	153402182
chr1	153425138	153425343
chr1	153434305	153434498
chr1	153446117	153446527
chr1	153451237	153451597
chr1	153480385	153480776
chr1	153510712	153510975
chr1	153550891	153551146
chr1	153556907	153557460
chr1	153559332	153559635
chr1	153562389	153562583
chr1	153665520	153665719
chr1	153742414	153742809
chr1	153746660	153747153
chr1	153749181	153749682
chr1	153807368	153807747
chr1	153846928	153847352
chr1	153894900	153895301
chr1	154032549	154032916
chr1	154118171	154118992
chr1	154118171	154118992
chr1	154152557	154152905
chr1	154180954	154181320
chr1	154182811	154183027
chr1	154190257	154190582
chr1	154223741	154223959
chr1	154238972	154239186
chr1	154281318	154281823
chr1	154418353	154418583
chr1	154723119	154723402
chr1	154725942	154726135
chr1	154729543	154729916
chr1	154785806	154786703
chr1	154785806	154786703
chr1	154788026	154788486
chr1	154796785	154797055
chr1	155006486	155006985
chr1	155025815	155026131
chr1	155048933	155049392
chr1	155140177	155140378
chr1	155205422	155205617
chr1	155217913	155218586
chr1	155217913	155218586
chr1	155224129	155224607
chr1	155281426	155281930
chr1	155293417	155293789
chr1	155416973	155417200
chr1	155516595	155516905
chr1	155537272	155537622
chr1	155564792	155565167
chr1	155568251	155568498
chr1	155575247	155575688
chr1	155576448	155576883
chr1	155583180	155583381
chr1	155784733	155785251
chr1	155973767	155973985
chr1	156036236	156036854
chr1	156043031	156043437
chr1	156046353	156046546
chr1	156085838	156086204
chr1	156204680	156204892
chr1	156229446	156229817
chr1	156241109	156241483
chr1	156241715	156242152
chr1	156263297	156263690
chr1	156418206	156418496
chr1	156420672	156420912
chr1	156474027	156474306
chr1	156540182	156540490
chr1	156584029	156584696
chr1	156633186	156633783
chr1	156640694	156640941
chr1	156657406	156657612
chr1	156676169	156676550
chr1	156718441	156718763
chr1	156730901	156731115
chr1	156741872	156742270
chr1	156752365	156752750
chr1	156764664	156764857
chr1	156885961	156886156
chr1	156909785	156910355
chr1	156917474	156917866
chr1	156940215	156940443
chr1	157076219	157076676
chr1	157077050	157077477
chr1	157079372	157079642
chr1	157081545	157081845
chr1	157082080	157082317
chr1	157086147	157086492
chr1	157092160	157092471
chr1	157280843	157281218
chr1	157286516	157286870
chr1	157411847	157412670
chr1	157411847	157412670
chr1	157446387	157446616
chr1	157458361	157458642
chr1	157465257	157465485
chr1	157536458	157536867
chr1	157552935	157553458
chr1	157558276	157558530
chr1	157560593	157560964
chr1	157745616	157745976
chr1	158267359	158267672
chr1	158343450	158343720
chr1	158354075	158354268
chr1	158597107	158597547
chr1	158654149	158655001
chr1	158654149	158655001
chr1	158670245	158670603
chr1	158713362	158713661
chr1	158844676	158844903
chr1	158953534	158953939
chr1	159135292	159135693
chr1	159290263	159290699
chr1	159322676	159322897
chr1	159390011	159390433
chr1	159396406	159396844
chr1	159523216	159524012
chr1	159523216	159524012
chr1	159783840	159784214
chr1	159817123	159817353
chr1	159911071	159911303
chr1	160044352	160044710
chr1	160061997	160062303
chr1	160081001	160081455
chr1	160184502	160184890
chr1	160194818	160195198
chr1	160213066	160213517
chr1	160231023	160231368
chr1	160364830	160365038
chr1	160377617	160378009
chr1	160399445	160399784
chr1	160410902	160411220
chr1	160561479	160561683
chr1	160714765	160715065
chr1	160717778	160718109
chr1	160743363	160743680
chr1	160758276	160758578
chr1	160934005	160934512
chr1	160935633	160935898
chr1	161170718	161171031
chr1	161180735	161181052
chr1	161195517	161195952
chr1	161214508	161214801
chr1	161286621	161287072
chr1	161400172	161400471
chr1	161687550	161687947
chr1	161712984	161713183
chr1	161735572	161735790
chr1	161736842	161737252
chr1	161748198	161748464
chr1	161963005	161963385
chr1	161968883	161969301
chr1	161976313	161976849
chr1	161999808	162000252
chr1	162005225	162005477
chr1	162276110	162276307
chr1	162313563	162314011
chr1	162336569	162337004
chr1	162358070	162358414
chr1	162359221	162359613
chr1	162478066	162478258
chr1	162531653	162531991
chr1	162549801	162550404
chr1	162570448	162571026
chr1	162582959	162583193
chr1	162620520	162620779
chr1	162665088	162665447
chr1	162740382	162740836
chr1	162781133	162781332
chr1	162880015	162880233
chr1	162895859	162896215
chr1	163057472	163057743
chr1	163070531	163070876
chr1	163091479	163091852
chr1	163150349	163150865
chr1	163779054	163779727
chr1	163834038	163834443
chr1	163842277	163842522
chr1	163910231	163910726
chr1	164009306	164009578
chr1	164138630	164139197
chr1	164184518	164184952
chr1	164315283	164315609
chr1	164316664	164317084
chr1	164342232	164342545
chr1	164366763	164367073
chr1	164455608	164455957
chr1	164898733	164899239
chr1	164905102	164905420
chr1	164999572	164999773
chr1	165018695	165018903
chr1	165075797	165076136
chr1	165114682	165115014
chr1	165120388	165120737
chr1	165132499	165132924
chr1	165194436	165194685
chr1	165252090	165252387
chr1	165282377	165282594
chr1	165320529	165320936
chr1	165425378	165425574
chr1	165460443	165460776
chr1	165461100	165461445
chr1	165579470	165579671
chr1	165582238	165582485
chr1	165583534	165583911
chr1	165641182	165641737
chr1	165658685	165658952
chr1	165660788	165661089
chr1	165679281	165679495
chr1	165707756	165707958
chr1	165736094	165736559
chr1	165771575	165772047
chr1	165775586	165775929
chr1	165779838	165780219
chr1	165780455	165780917
chr1	165853700	165854096
chr1	165967051	165967410
chr1	166002581	166002943
chr1	166103246	166103490
chr1	166151380	166151740
chr1	166153121	166153811
chr1	166154167	166154652
chr1	166158731	166158929
chr1	166160579	166161016
chr1	166214249	166214516
chr1	166253900	166254361
chr1	166319178	166319474
chr1	166360182	166360614
chr1	166361945	166362238
chr1	166378696	166379069
chr1	166380030	166380269
chr1	166428990	166429368
chr1	166738030	166738438
chr1	166782148	166782465
chr1	166794739	166795018
chr1	167000867	167001075
chr1	167002509	167002868
chr1	167034298	167034870
chr1	167212287	167212695
chr1	167220511	167220952
chr1	167231655	167231854
chr1	167284307	167284683
chr1	167306349	167306751
chr1	167337405	167337795
chr1	167369881	167370342
chr1	167394141	167394604
chr1	167414856	167415230
chr1	167636935	167637434
chr1	167638065	167638404
chr1	167644876	167645305
chr1	167669688	167670147
chr1	167705609	167705833
chr1	167782195	167782493
chr1	167888922	167889272
chr1	167896275	167896843
chr1	167915244	167915630
chr1	167928045	167928329
chr1	167929911	167930393
chr1	167932054	167932491
chr1	167941953	167942373
chr1	168065508	168065761
chr1	168093135	168093367
chr1	168188784	168188987
chr1	168214122	168214554
chr1	168221098	168221334
chr1	168322936	168323295
chr1	168376435	168376721
chr1	168662694	168662984
chr1	169103084	169103447
chr1	169347789	169348127
chr1	169354053	169354324
chr1	169459424	169459791
chr1	169495637	169496008
chr1	169517528	169517770
chr1	169532186	169532580
chr1	169670631	169670985
chr1	169674155	169674643
chr1	169918008	169918316
chr1	169919199	169919564
chr1	169921541	169921950
chr1	169934277	169934738
chr1	169939375	169939746
chr1	170136422	170136697
chr1	170155412	170155657
chr1	170174736	170175351
chr1	170200329	170200641
chr1	170218608	170218805
chr1	170292425	170292918
chr1	170387493	170387727
chr1	170613181	170613614
chr1	170632380	170632803
chr1	170839672	170839968
chr1	170844393	170844705
chr1	170885351	170885642
[truncated: 35,339 more rows]

## Sheet: CTCF R567W brain tissue
Supplementary Data 6. CTCF ChIP-seq peaks in brain, heat and lung tissues.
Supplementary Data 6b. CTCF binding sites in brain tissue of CTCF R567W mutant mice.
chromosome	start	end
chr1	3670868	3672636
chr1	3670868	3672636
chr1	3670868	3672636
chr1	4228301	4228541
chr1	4332403	4333041
chr1	4516605	4516950
chr1	4768319	4768855
chr1	4769800	4770740
chr1	4779380	4779612
chr1	4780039	4780503
chr1	4807804	4808218
chr1	4857542	4857809
chr1	5017838	5018619
chr1	5019345	5020115
chr1	5070292	5070588
chr1	5083122	5083465
chr1	5183492	5183826
chr1	5904758	5905146
chr1	5915386	5915738
chr1	5917952	5918185
chr1	6152440	6152759
chr1	6214617	6215297
chr1	6272202	6272694
chr1	6382669	6383132
chr1	6383440	6383788
chr1	6401519	6401795
chr1	6406298	6406743
chr1	6410107	6410458
chr1	6417945	6418185
chr1	6479843	6480213
chr1	6489089	6489313
chr1	6859006	6859388
chr1	7088359	7088775
chr1	7141455	7141759
chr1	7204733	7205115
chr1	7396794	7397734
chr1	7396794	7397734
chr1	7398094	7398753
chr1	9299598	9300073
chr1	9541323	9541547
chr1	9545136	9545614
chr1	9545843	9546506
chr1	9548919	9549479
chr1	9573269	9573608
chr1	9621483	9621821
chr1	9729503	9729832
chr1	9772731	9773235
chr1	9798173	9798555
chr1	9943722	9944139
chr1	9943722	9944139
chr1	10007239	10007524
chr1	10037658	10038213
chr1	10039355	10040091
chr1	10089529	10089902
chr1	10114688	10114931
chr1	10197035	10197281
chr1	10232152	10232381
chr1	10233081	10233330
chr1	10488347	10488570
chr1	10759663	10759950
chr1	10771796	10772109
chr1	10835688	10836034
chr1	11413969	11414524
chr1	11466340	11466718
chr1	11565366	11565689
chr1	11657636	11658112
chr1	12836660	12837230
chr1	12863953	12864444
chr1	12935802	12936103
chr1	12990037	12990921
chr1	12992478	12992986
chr1	13049910	13050585
chr1	13052036	13052392
chr1	13134390	13134648
chr1	13138268	13138573
chr1	13142949	13143354
chr1	13151148	13151469
chr1	13188310	13188537
chr1	13190656	13190945
chr1	13227270	13227653
chr1	13268933	13269202
chr1	13372612	13373614
chr1	13372612	13373614
chr1	13373885	13374495
chr1	13500482	13500880
chr1	13531550	13531780
chr1	13589696	13590343
chr1	13659603	13660390
chr1	13706347	13706711
chr1	13784222	13784809
chr1	13789143	13789771
chr1	14635855	14636243
chr1	14729102	14729449
chr1	14738376	14738694
chr1	14862324	14862883
chr1	14918741	14918968
chr1	15007582	15008063
chr1	15286433	15286974
chr1	15327328	15327649
chr1	15621945	15622312
chr1	15636488	15636738
chr1	15683690	15683987
chr1	15791891	15792278
chr1	15875117	15875559
chr1	15902433	15902817
chr1	15993518	15993897
chr1	16095790	16096093
chr1	16104747	16106081
chr1	16104747	16106081
chr1	16304910	16305274
chr1	16433391	16433788
chr1	16440082	16440560
chr1	16491247	16491478
chr1	16519080	16520093
chr1	16519080	16520093
chr1	16664915	16665212
chr1	16675060	16675288
chr1	16746052	16746401
chr1	17123450	17123793
chr1	17145426	17145723
chr1	17163474	17163977
chr1	17629529	17629939
chr1	18012860	18013287
chr1	18106111	18107189
chr1	18106111	18107189
chr1	18359874	18360391
chr1	18410917	18411194
chr1	18976755	18977093
chr1	19178943	19179531
chr1	19205492	19206572
chr1	19205492	19206572
chr1	19973419	19973699
chr1	20311482	20311950
chr1	20450132	20450518
chr1	20513479	20514072
chr1	20554394	20554848
chr1	20612670	20613181
chr1	20801692	20802132
chr1	20890422	20891322
chr1	20933506	20933815
chr1	20939024	20939366
chr1	21101223	21101616
chr1	21161812	21162209
chr1	21166119	21166608
chr1	21218318	21218938
chr1	21344297	21344692
chr1	21411200	21411682
chr1	21419418	21419718
chr1	21461138	21461426
chr1	21960758	21961983
chr1	21960758	21961983
chr1	21967133	21967532
chr1	22268896	22269448
chr1	22487298	22487709
chr1	22604249	22604880
chr1	22734543	22734778
chr1	23062069	23062407
chr1	23140538	23141006
chr1	23256866	23257102
chr1	23286671	23287306
chr1	23324285	23324541
chr1	23382979	23383478
chr1	23495429	23495661
chr1	23684514	23684752
chr1	23705570	23705885
chr1	23761668	23763423
chr1	23761668	23763423
chr1	23792810	23793051
chr1	23826998	23827644
chr1	23906117	23906428
chr1	24022245	24022598
chr1	24034021	24034474
chr1	24134834	24135160
chr1	24137081	24137568
chr1	24171371	24171947
chr1	24230313	24230578
chr1	24249034	24249555
chr1	24302633	24303079
chr1	24337629	24337928
chr1	24367463	24368052
chr1	24378452	24378947
chr1	24586492	24586801
chr1	24678390	24679083
chr1	24716982	24717262
chr1	24719676	24719998
chr1	24901356	24901699
chr1	25471682	25471942
chr1	25504350	25504704
chr1	25510285	25510766
chr1	25527004	25527259
chr1	25616984	25617209
chr1	25696714	25697096
chr1	25826728	25827286
chr1	25828966	25829351
chr1	25829872	25830195
chr1	27895431	27895687
chr1	30145085	30145342
chr1	30503264	30503619
chr1	30584799	30585288
chr1	30700355	30700759
chr1	30740900	30741160
chr1	30778605	30779074
chr1	30873074	30873690
chr1	30948328	30949353
chr1	30948328	30949353
chr1	31153937	31154347
chr1	31210053	31210612
chr1	31337165	31337436
chr1	32174503	32174949
chr1	32408244	32408476
chr1	32554048	32554287
chr1	32964978	32965339
chr1	33022902	33023167
chr1	33174912	33175353
chr1	33565850	33566079
chr1	33647154	33647544
chr1	33663034	33663632
chr1	33664871	33665158
chr1	33669696	33670794
chr1	33669696	33670794
chr1	33672581	33672857
chr1	33739285	33739971
chr1	33742850	33743451
chr1	33757376	33757853
chr1	33814113	33814498
chr1	33875719	33876022
chr1	33883566	33883813
chr1	33892751	33893214
chr1	33906965	33907915
chr1	33906965	33907915
chr1	33944025	33944276
chr1	33964541	33965025
chr1	33966255	33966895
chr1	34005563	34006157
chr1	34011139	34011710
chr1	34068339	34068691
chr1	34097677	34097916
chr1	34117649	34118323
chr1	34164624	34165015
chr1	34189977	34190366
chr1	34201571	34201843
chr1	34218221	34218805
chr1	34409825	34410202
chr1	34439752	34440325
chr1	34459687	34460107
chr1	34462793	34463227
chr1	34472769	34473018
chr1	34485999	34486221
chr1	34511094	34511476
chr1	34580071	34580384
chr1	34583874	34584421
chr1	34602292	34602804
chr1	34642419	34642881
chr1	34665014	34665234
chr1	34700591	34701087
chr1	34738376	34738730
chr1	34751306	34751689
chr1	34775592	34775890
chr1	34776536	34776756
chr1	34867146	34867731
chr1	34891487	34891995
chr1	34893828	34894158
chr1	34896902	34897356
chr1	35032706	35032975
chr1	35385319	35385759
chr1	35388160	35388472
chr1	35726732	35726956
chr1	35839619	35839910
chr1	36064675	36065230
chr1	36068206	36069079
chr1	36068206	36069079
chr1	36090545	36090876
chr1	36107030	36107279
chr1	36134550	36134940
chr1	36145048	36145402
chr1	36149429	36149737
chr1	36244081	36244461
chr1	36252802	36253227
chr1	36254650	36255014
chr1	36256341	36256610
chr1	36277272	36277558
chr1	36279190	36279619
chr1	36307256	36307673
chr1	36324068	36324446
chr1	36444895	36445298
chr1	36471247	36472071
chr1	36471247	36472071
chr1	36492496	36492737
chr1	36496789	36497058
chr1	36501276	36501684
chr1	36511282	36512078
chr1	36512343	36512819
chr1	36513784	36514031
chr1	36547017	36547743
chr1	36552010	36552256
chr1	36555892	36556177
chr1	36556691	36557916
chr1	36616085	36616350
chr1	36635004	36635401
chr1	36683748	36684692
chr1	36691208	36691491
chr1	36696385	36696787
chr1	36709081	36709859
chr1	36737286	36737737
chr1	36744585	36744991
chr1	36746456	36746795
chr1	36784485	36785613
chr1	36784485	36785613
chr1	36786445	36787265
chr1	36786445	36787265
chr1	36805519	36805784
chr1	36822012	36822257
chr1	37194543	37194997
chr1	37249290	37249523
chr1	37250406	37251266
chr1	37258521	37258807
chr1	37272354	37273397
chr1	37329195	37329447
chr1	37401628	37402109
chr1	37419420	37419924
chr1	37429960	37430367
chr1	37448419	37448732
chr1	37460034	37460350
chr1	37634618	37634959
chr1	37639107	37639550
chr1	37654004	37654306
chr1	37678338	37678877
chr1	37719614	37720252
chr1	37802297	37802655
chr1	37864727	37865321
chr1	37867068	37867368
chr1	37891327	37891841
chr1	37985678	37986053
chr1	37997167	37998232
chr1	37997167	37998232
chr1	38128987	38130402
chr1	38128987	38130402
chr1	38185451	38185973
chr1	38202866	38203110
chr1	38252686	38253060
chr1	38307247	38307526
chr1	38318713	38319007
chr1	38392934	38393324
chr1	38626803	38627681
chr1	38626803	38627681
chr1	38628463	38628709
chr1	38767768	38768316
chr1	38769863	38770255
chr1	38787437	38787776
chr1	38789019	38789271
chr1	38799347	38799805
chr1	38834945	38835272
chr1	38836071	38836314
chr1	38836618	38836861
chr1	38856129	38856609
chr1	38936777	38937151
chr1	38989495	38989790
chr1	39000906	39001775
chr1	39010516	39011142
chr1	39192812	39193290
chr1	39193671	39194004
chr1	39207020	39207253
chr1	39217620	39217994
chr1	39340632	39340990
chr1	39390439	39391084
chr1	39390439	39391084
chr1	39392158	39392617
chr1	39414144	39414486
chr1	39478215	39478527
chr1	39522480	39523348
chr1	39527438	39527871
chr1	39530225	39530674
chr1	39547273	39547569
chr1	39576493	39577201
chr1	39576493	39577201
chr1	39614890	39615377
chr1	39650519	39651281
chr1	39685844	39686198
chr1	39701283	39701560
chr1	39720634	39721019
chr1	39761357	39761791
chr1	39911507	39911933
chr1	39936425	39936949
chr1	39943034	39943262
chr1	39976868	39977266
chr1	39983209	39983499
chr1	40001022	40001253
chr1	40002074	40002296
chr1	40085854	40086121
chr1	40095656	40095902
chr1	40115232	40115632
chr1	40378698	40379200
chr1	40380056	40380427
chr1	40544562	40545115
chr1	40579730	40580212
chr1	40680007	40680407
chr1	40797345	40797811
chr1	40802716	40803243
chr1	40844645	40845072
chr1	40865127	40865358
chr1	40879145	40879509
chr1	40884973	40885261
chr1	40887543	40888022
chr1	41001531	41001938
chr1	41152496	41153022
chr1	41264313	41264568
chr1	41270975	41271418
chr1	41274586	41275141
chr1	41744591	41745017
chr1	41810377	41810859
chr1	41897778	41898167
chr1	42238424	42238758
chr1	42671484	42671817
chr1	42684154	42685226
chr1	42684154	42685226
chr1	42684154	42685226
chr1	42686252	42687179
chr1	42686252	42687179
chr1	42691131	42691714
chr1	42693849	42694147
chr1	42695693	42695981
chr1	42697339	42698183
chr1	42698419	42698851
chr1	42704382	42704634
chr1	42714624	42714987
chr1	42718520	42718871
chr1	42779771	42780127
chr1	42856103	42856385
chr1	42914976	42915495
chr1	42952914	42953596
chr1	43065875	43066383
chr1	43110595	43110952
chr1	43112773	43113307
chr1	43139528	43140054
chr1	43143247	43143594
chr1	43264367	43264804
chr1	43299440	43299790
chr1	43445402	43446339
chr1	43738107	43738577
chr1	43760097	43760601
chr1	43762623	43762912
chr1	43898902	43899448
chr1	43902883	43903102
chr1	43966812	43967117
chr1	44041511	44042361
chr1	44064633	44064899
chr1	44102094	44102618
chr1	44102094	44102618
chr1	44119292	44120320
chr1	44119292	44120320
chr1	44147899	44148234
chr1	44148735	44149244
chr1	44229024	44229549
chr1	44437923	44438223
chr1	44551353	44552745
chr1	44551353	44552745
chr1	44741327	44741609
chr1	44745766	44746012
chr1	45313849	45314276
chr1	45431881	45432274
chr1	45501361	45501768
chr1	45672792	45673057
chr1	45766108	45766718
chr1	45770080	45770398
chr1	45816702	45817391
chr1	45825200	45825485
chr1	46066368	46067377
chr1	46066368	46067377
chr1	46342035	46342282
chr1	46425779	46426041
chr1	46580388	46580741
chr1	46779586	46779966
chr1	46849653	46850198
chr1	46852925	46853168
chr1	46853616	46854004
chr1	46970525	46970863
chr1	47277744	47278150
chr1	47809452	47809969
chr1	49785933	49786292
chr1	50924761	50925595
chr1	50926888	50927811
chr1	50962281	50962735
chr1	51333774	51334384
chr1	51459013	51459352
chr1	51478235	51478673
chr1	51596886	51597453
chr1	51600485	51600767
chr1	51615440	51615952
chr1	51644417	51644857
chr1	51668937	51669215
chr1	51915880	51916257
chr1	51944826	51945232
chr1	52086245	52086598
chr1	52098766	52099431
chr1	52113704	52114397
chr1	52119108	52119666
chr1	52216855	52217144
chr1	52232609	52233162
chr1	52299542	52300006
chr1	52301313	52301648
chr1	52302691	52302920
chr1	52304642	52304906
chr1	52306803	52307361
chr1	52630361	52631060
chr1	52648064	52648571
chr1	52726459	52727402
chr1	52726459	52727402
chr1	52748215	52748698
chr1	52816886	52817530
chr1	52952230	52952839
chr1	52955238	52955480
chr1	53053152	53053462
chr1	53272725	53273077
chr1	53296990	53297346
chr1	53313252	53313623
chr1	53352400	53353050
chr1	53706250	53706840
chr1	53715545	53715796
chr1	53890439	53890710
chr1	53908919	53909456
chr1	53927599	53928016
chr1	54194192	54194483
chr1	54194980	54195368
chr1	54250325	54250853
chr1	54381255	54381774
chr1	54477938	54478216
chr1	54492280	54492689
chr1	54532741	54533101
chr1	54555413	54555786
chr1	54665945	54666439
chr1	54706612	54706995
chr1	54832485	54833132
chr1	54926113	54926785
chr1	54934786	54935099
chr1	54979234	54979703
chr1	54983341	54983667
chr1	55008360	55008670
chr1	55025684	55025982
chr1	55052344	55053461
chr1	55052344	55053461
chr1	55082136	55082514
chr1	55086075	55086295
chr1	55088015	55088489
chr1	55161917	55162306
chr1	55192824	55193228
chr1	55237121	55237575
chr1	55239211	55239675
chr1	55301131	55301457
chr1	55363177	55363942
chr1	55383076	55383665
chr1	55404291	55404848
chr1	55447720	55448028
chr1	55736319	55736775
chr1	55755719	55756081
chr1	55838136	55838641
chr1	55874106	55875131
chr1	55874106	55875131
chr1	55886373	55886769
chr1	55890600	55891304
chr1	55900246	55900472
chr1	55905330	55905576
chr1	55960266	55960678
chr1	56344228	56344472
chr1	56977063	56977868
chr1	57205585	57206076
chr1	57208481	57208712
chr1	57269738	57270162
chr1	57339110	57339466
chr1	57393944	57394547
chr1	57406512	57406793
chr1	57423647	57424129
chr1	57428765	57429435
chr1	57429741	57429983
chr1	57773875	57775765
chr1	57773875	57775765
chr1	57934360	57934596
chr1	57949202	57949658
chr1	57969312	57970461
chr1	57969312	57970461
chr1	58031177	58031503
chr1	58144817	58145167
chr1	58156686	58157174
chr1	58271110	58271563
chr1	58296277	58296728
chr1	58393147	58393478
chr1	58415495	58415770
chr1	58429794	58430025
chr1	58445230	58445486
chr1	58504571	58505162
chr1	58560446	58560703
chr1	58562494	58562776
chr1	58677580	58677823
chr1	58713209	58713583
chr1	58770026	58770521
chr1	58795441	58795762
chr1	58973542	58973814
chr1	58993642	58994126
chr1	59009266	59009550
chr1	59068018	59068339
chr1	59119845	59120094
chr1	59176572	59177010
chr1	59237269	59237503
chr1	59237788	59238403
chr1	59247725	59247984
chr1	59311303	59311570
chr1	59316495	59317165
chr1	59341334	59341618
chr1	59481776	59482448
chr1	59483647	59484299
chr1	59518112	59518371
chr1	59523569	59523799
chr1	59584601	59585114
chr1	59609542	59609771
chr1	59610969	59611328
chr1	59613845	59614155
chr1	59623252	59623763
chr1	59701803	59702094
chr1	59719910	59720503
chr1	59763134	59763840
chr1	59789985	59790261
chr1	59883644	59884184
chr1	59912453	59913772
chr1	59912453	59913772
chr1	59912453	59913772
chr1	59967298	59967550
chr1	60180096	60180330
chr1	60193790	60194044
chr1	60196841	60197200
chr1	60411260	60411590
chr1	60428941	60429303
chr1	60441488	60441741
chr1	60565252	60565839
chr1	60566255	60566891
chr1	60860592	60861057
chr1	60868405	60868837
chr1	60954915	60955226
chr1	60961002	60961528
chr1	60962102	60962438
chr1	60970909	60971190
chr1	60998103	60998425
chr1	61055110	61055581
chr1	61101700	61101935
chr1	61139132	61139573
chr1	61180878	61181550
chr1	61297956	61298359
chr1	61377001	61377611
chr1	61638760	61639597
chr1	61638760	61639597
chr1	61771254	61771659
chr1	61924942	61925356
chr1	62696926	62697421
chr1	62701059	62701512
chr1	62706492	62707186
chr1	62707481	62708026
chr1	62717877	62718320
chr1	62722531	62722974
chr1	62783346	62783592
chr1	62786135	62786832
chr1	62795536	62796112
chr1	62795536	62796112
chr1	62820213	62820531
chr1	62929426	62929971
chr1	62964280	62964747
chr1	62966554	62967309
chr1	62984438	62984830
chr1	62986298	62986846
chr1	63110837	63111217
chr1	63114019	63114949
chr1	63114019	63114949
chr1	63180543	63181687
chr1	63180543	63181687
chr1	63182201	63183286
chr1	63182201	63183286
chr1	63204430	63204666
chr1	63252336	63252756
chr1	63272923	63273155
chr1	63657899	63658580
chr1	63659423	63659983
chr1	63668649	63669122
chr1	63730310	63730608
chr1	63763030	63763597
chr1	63854841	63855153
chr1	64087623	64087969
chr1	64121024	64122363
chr1	64121024	64122363
chr1	64121024	64122363
chr1	64445957	64446416
chr1	64447945	64448516
chr1	64612147	64612421
chr1	64617198	64618098
chr1	64690441	64691089
chr1	64690441	64691089
chr1	64692046	64692338
chr1	64705118	64705663
chr1	64709795	64710280
chr1	64735819	64736315
chr1	64737132	64737877
chr1	64918840	64919308
chr1	64986122	64986576
chr1	65010071	65010652
chr1	65046416	65046771
chr1	65075559	65075839
chr1	65111839	65112569
chr1	65162131	65162498
chr1	65178057	65178705
chr1	65178972	65180478
chr1	65178972	65180478
chr1	65185505	65186003
chr1	65186693	65186975
chr1	65282828	65283205
chr1	65312069	65312538
chr1	65312973	65313213
chr1	65388398	65388623
chr1	66099845	66100237
chr1	66104581	66104956
chr1	66177475	66177894
chr1	66407701	66407978
chr1	66409128	66409387
chr1	66655728	66656102
chr1	66678730	66679141
chr1	66700888	66701241
chr1	66752209	66752432
chr1	66806021	66806301
chr1	66817255	66817617
chr1	66838528	66838843
chr1	66847611	66847844
chr1	66895625	66896559
chr1	66895625	66896559
chr1	66992729	66993057
chr1	67014256	67014637
chr1	67061330	67061895
chr1	67143919	67144343
chr1	67181076	67181594
chr1	67559192	67559494
chr1	67640107	67640952
chr1	68106535	68106875
chr1	69101701	69101997
chr1	69105064	69105312
chr1	69138590	69139365
chr1	69165243	69165572
chr1	69241618	69242199
chr1	69331401	69331894
chr1	69688999	69689427
chr1	69757735	69757982
chr1	69785064	69785613
chr1	69790252	69790731
chr1	69827032	69827329
chr1	69996949	69997197
chr1	70128088	70128332
chr1	70270259	70270477
chr1	71036983	71037323
chr1	71270167	71270500
chr1	71289531	71289884
chr1	71470943	71471171
chr1	71505788	71506290
chr1	71531770	71532088
chr1	71557070	71557310
chr1	72123684	72124045
chr1	72141498	72142387
chr1	72141498	72142387
chr1	72166155	72166504
chr1	72212063	72212854
chr1	72219999	72220327
chr1	72236488	72236795
chr1	72243702	72244016
chr1	72252401	72252728
chr1	72254574	72255712
chr1	72284153	72284639
chr1	72306507	72307488
chr1	72306507	72307488
chr1	72313456	72314057
chr1	72533453	72533739
chr1	72575229	72575502
chr1	72610449	72610729
chr1	72710679	72711139
chr1	72716791	72717624
chr1	72718691	72719422
chr1	72721950	72722350
chr1	72854817	72855371
chr1	72865696	72866362
chr1	72873756	72874144
chr1	72876020	72876448
chr1	73618516	73618864
chr1	73826235	73826765
chr1	73901488	73902863
chr1	73901488	73902863
chr1	73926225	73926689
chr1	73962997	73963234
chr1	73986620	73987162
chr1	73996304	73996577
chr1	74036783	74037202
chr1	74082834	74083226
chr1	74097909	74098952
chr1	74097909	74098952
chr1	74124989	74125676
chr1	74139487	74139715
chr1	74205811	74206243
chr1	74279307	74279624
chr1	74284532	74284943
chr1	74287144	74287652
chr1	74303971	74304266
chr1	74313166	74313804
chr1	74326962	74327251
chr1	74332210	74332787
chr1	74361788	74362274
chr1	74386557	74387244
chr1	74390507	74391678
chr1	74390507	74391678
chr1	74390507	74391678
chr1	74393196	74393461
chr1	74397340	74398757
chr1	74397340	74398757
chr1	74452652	74453178
chr1	74456417	74456715
chr1	74460257	74460665
chr1	74506424	74506862
chr1	74587879	74588293
chr1	74587879	74588293
chr1	74643954	74644295
chr1	74661637	74662195
chr1	74748786	74749163
chr1	74759878	74760149
chr1	74763009	74763506
chr1	74775842	74776188
chr1	74784176	74784931
chr1	74787803	74788326
chr1	74802796	74803549
chr1	74806311	74806666
chr1	74807735	74808544
chr1	74808869	74809234
chr1	74814944	74815173
chr1	74816095	74816535
chr1	74816999	74817354
chr1	74855060	74855317
chr1	74873345	74873573
chr1	74880627	74881317
chr1	74893124	74893917
chr1	74894755	74895646
chr1	74901718	74902035
chr1	74926721	74927090
chr1	74948875	74949286
chr1	75000490	75000914
chr1	75016668	75017481
chr1	75051977	75052561
chr1	75124341	75125167
chr1	75142447	75143240
chr1	75191776	75192124
chr1	75219238	75220003
chr1	75219238	75220003
chr1	75234648	75234966
chr1	75251386	75252087
chr1	75253026	75253359
chr1	75254260	75254731
chr1	75290620	75290996
chr1	75316977	75318390
chr1	75316977	75318390
chr1	75342699	75343271
chr1	75381473	75382106
chr1	75382558	75382972
chr1	75388421	75388762
chr1	75390448	75390788
chr1	75398648	75399103
chr1	75413736	75414210
chr1	75425635	75426277
chr1	75435169	75435396
chr1	75445524	75446239
chr1	75456814	75457326
chr1	75467434	75468057
chr1	75477191	75477921
chr1	75478495	75479436
chr1	75478495	75479436
chr1	75495160	75495862
chr1	75505991	75506332
chr1	75546344	75547111
chr1	75559173	75559998
chr1	75597414	75598074
chr1	75609032	75609279
chr1	75652489	75652945
chr1	75653508	75654053
chr1	75682009	75682241
chr1	75693538	75693789
chr1	75925676	75926200
chr1	77081667	77081943
chr1	77496570	77497051
chr1	77513450	77513856
chr1	77514180	77514539
chr1	77516031	77516872
chr1	77896301	77896593
chr1	77943057	77943580
chr1	77972304	77972855
chr1	77978645	77979156
chr1	78008777	78009077
chr1	78215579	78216143
chr1	78217207	78217727
chr1	78338163	78338456
chr1	78419564	78420008
chr1	78454673	78454950
chr1	78525235	78525578
chr1	78530539	78530858
chr1	78536848	78537259
chr1	78686913	78687207
chr1	78724410	78724953
chr1	78725865	78726089
chr1	79439945	79440400
chr1	79614506	79614753
chr1	79640131	79640584
chr1	79682739	79683407
chr1	79734902	79735245
chr1	79776090	79776351
chr1	79782504	79782753
chr1	79786553	79786981
chr1	79858426	79858850
chr1	80106390	80106611
chr1	80177964	80178424
chr1	80180128	80180518
chr1	80180958	80181463
chr1	80244222	80244447
chr1	80408515	80408838
chr1	80512540	80512939
chr1	80515891	80516180
chr1	80522294	80522535
chr1	80757376	80757743
chr1	80758713	80759052
chr1	80830440	80830782
chr1	81287118	81287572
chr1	81300712	81301060
chr1	81301779	81302038
chr1	81303438	81303801
chr1	81308027	81308293
chr1	81310087	81310477
chr1	81316491	81317072
chr1	81516648	81516903
chr1	81593514	81593841
chr1	82288677	82289010
chr1	82289957	82292017
chr1	82289957	82292017
chr1	82289957	82292017
chr1	82293994	82294574
chr1	82384235	82384462
chr1	82433336	82433791
chr1	82476284	82476780
chr1	82554336	82554777
chr1	82641549	82642091
chr1	82762305	82762594
chr1	82787303	82787750
chr1	82803663	82804000
chr1	82838994	82839901
chr1	82847590	82847851
chr1	83064763	83065356
chr1	83076027	83076569
chr1	83181417	83181782
chr1	83187214	83187506
chr1	83218257	83218576
chr1	83407249	83407564
chr1	83407972	83408628
chr1	83716991	83717454
chr1	83727223	83727659
chr1	83745995	83746424
chr1	83811187	83811416
chr1	84153976	84154312
chr1	84173411	84173702
chr1	84283126	84283470
chr1	84284011	84284783
chr1	84286636	84287238
chr1	84433553	84433948
chr1	84470348	84470718
chr1	84496345	84496574
chr1	84623078	84623332
chr1	84695073	84696527
chr1	84695073	84696527
chr1	84695073	84696527
chr1	84696966	84697662
chr1	84733727	84734385
chr1	84741453	84741775
chr1	84840165	84840532
chr1	84885206	84885512
chr1	84933370	84934030
chr1	84934973	84935537
chr1	85114804	85115032
chr1	85323310	85323542
chr1	85736369	85737050
chr1	85793048	85793798
chr1	85842233	85842794
chr1	85853176	85853832
chr1	85854405	85854699
chr1	85895313	85895974
chr1	85899495	85899723
chr1	85935464	85935845
chr1	86007752	86008260
chr1	86018025	86018854
chr1	86046098	86046498
chr1	86059376	86059902
chr1	86063902	86064888
chr1	86149879	86150139
chr1	86174686	86175012
chr1	86178768	86179415
chr1	86214112	86214560
chr1	86303066	86303329
chr1	86339322	86339920
chr1	86348741	86349227
chr1	86363728	86364119
chr1	86372043	86372270
chr1	86389223	86389812
chr1	86404897	86405184
chr1	86415878	86416830
chr1	86415878	86416830
chr1	86429871	86430411
chr1	86438600	86438919
chr1	86440358	86440979
chr1	86471433	86471749
chr1	86486454	86486712
chr1	86487271	86487632
chr1	86487941	86488180
chr1	86499854	86500256
chr1	86500907	86502077
chr1	86500907	86502077
chr1	86503803	86504537
chr1	86509452	86509680
chr1	86520388	86520785
chr1	86524740	86526223
chr1	86524740	86526223
chr1	86524740	86526223
chr1	86527338	86527559
chr1	86527808	86529042
chr1	86532029	86533077
chr1	86533436	86534308
chr1	86533436	86534308
chr1	86538494	86538768
chr1	86598302	86598976
chr1	86609570	86609899
chr1	86614178	86614701
chr1	86618463	86618867
chr1	86650248	86650850
chr1	86669418	86670851
chr1	86669418	86670851
chr1	86862831	86863351
chr1	87041152	87041496
chr1	87042038	87042510
chr1	87098551	87099000
chr1	87109970	87110196
chr1	87174278	87174766
chr1	87175669	87176100
chr1	87184417	87185651
chr1	87186820	87187515
chr1	87213720	87214145
chr1	87213720	87214145
chr1	87218028	87218385
chr1	87246147	87246691
chr1	87327123	87327525
chr1	87327793	87328065
chr1	87359784	87360146
chr1	87418708	87419259
chr1	87447276	87447977
chr1	87568507	87568769
chr1	87608413	87608839
chr1	87755631	87756211
chr1	87922674	87923091
chr1	87936557	87936888
chr1	88144145	88144703
chr1	88277321	88278196
chr1	88289958	88290264
chr1	88357317	88357956
chr1	88367416	88367675
chr1	88368311	88368630
chr1	88424612	88425084
chr1	88434116	88434461
chr1	88445420	88445906
chr1	88456651	88457145
chr1	88465765	88466019
chr1	88562337	88562741
chr1	88623471	88623794
chr1	88702099	88702668
chr1	88702099	88702668
chr1	88705122	88706398
chr1	88705122	88706398
chr1	88742233	88742786
chr1	88745079	88745741
chr1	88750098	88750498
chr1	88752168	88752675
chr1	88756660	88757014
chr1	88777022	88777370
chr1	89069558	89070214
chr1	89070465	89071184
chr1	89127192	89127477
chr1	89191430	89192022
chr1	89192946	89193251
chr1	89196037	89196529
chr1	89207177	89207668
chr1	89232535	89232797
chr1	89235088	89235713
chr1	89323128	89323460
chr1	89342832	89343067
chr1	89524355	89524895
chr1	89525729	89526300
chr1	89580062	89581663
chr1	89580062	89581663
chr1	89583388	89583748
chr1	89606500	89607110
chr1	89612554	89612814
chr1	89627639	89627971
chr1	89631825	89632266
chr1	89634064	89634343
chr1	89643591	89644291
chr1	89646557	89647061
chr1	89667381	89667785
chr1	89673143	89674030
chr1	89673143	89674030
chr1	89676345	89676720
chr1	89730443	89730823
chr1	89752714	89752950
chr1	89757525	89757924
chr1	89770428	89770661
chr1	89859383	89859708
chr1	89860309	89860647
chr1	89938813	89939518
chr1	89940045	89940770
chr1	89940045	89940770
chr1	89943206	89943655
chr1	90012978	90013561
chr1	90012978	90013561
chr1	90051431	90051790
chr1	90060538	90061019
chr1	90153096	90153542
chr1	90202118	90202480
chr1	90203652	90204207
chr1	90205201	90205676
chr1	90272496	90272742
chr1	90372701	90373087
chr1	90557141	90557546
chr1	90588296	90588821
chr1	90590742	90591221
chr1	90592675	90593323
chr1	90650613	90651281
chr1	90830009	90830287
chr1	90840286	90840583
chr1	90849870	90850247
chr1	90906408	90906733
chr1	90928291	90928964
chr1	90956362	90957184
chr1	90956362	90957184
chr1	90973183	90973946
chr1	90974702	90975030
chr1	90998703	90999021
chr1	91021329	91021608
chr1	91038044	91038327
chr1	91098866	91099361
chr1	91128959	91129206
chr1	91178999	91179505
chr1	91211132	91211557
chr1	91239139	91239436
chr1	91249755	91250349
chr1	91346896	91347343
chr1	91366217	91366825
chr1	91380410	91380976
chr1	91390114	91390361
chr1	91412754	91413463
chr1	91428557	91429127
chr1	91432052	91432442
chr1	91459119	91460005
chr1	91483263	91483677
chr1	91523572	91524176
chr1	91540206	91540717
chr1	91574272	91574495
chr1	91600606	91601146
chr1	91689662	91689891
chr1	91754944	91755613
chr1	91801483	91801864
chr1	91874553	91874979
chr1	91913808	91914262
chr1	91962212	91962718
chr1	91968950	91969472
chr1	92122243	92122568
chr1	92178279	92178785
chr1	92179895	92180134
chr1	92180395	92181162
chr1	92360383	92360658
chr1	92405223	92405531
chr1	92437188	92437543
chr1	92453731	92454216
chr1	92521232	92521830
chr1	92610970	92611454
chr1	92614511	92615120
chr1	92647641	92648195
chr1	92648729	92649233
chr1	92696946	92697243
chr1	92832248	92832947
chr1	92832248	92832947
chr1	92833781	92834440
chr1	92840183	92840639
chr1	92849442	92849921
chr1	92895109	92895405
chr1	92906713	92907480
chr1	92909139	92909476
chr1	92910396	92911272
chr1	92912249	92912619
chr1	92934328	92934909
chr1	92949493	92949809
chr1	92956501	92957175
chr1	93010639	93011071
chr1	93014471	93014927
chr1	93029358	93029642
chr1	93080795	93081418
chr1	93091250	93092003
chr1	93091250	93092003
chr1	93128828	93129058
chr1	93174298	93174860
chr1	93224022	93224295
chr1	93236276	93236951
chr1	93342967	93343190
chr1	93343617	93343911
chr1	93445713	93446134
chr1	93477983	93478939
chr1	93506899	93507729
chr1	93635019	93635486
chr1	93668613	93669133
chr1	93686297	93686965
chr1	93801546	93802155
chr1	93803409	93804180
chr1	93825222	93825606
chr1	93827584	93827947
chr1	93832901	93833197
chr1	94034773	94035566
chr1	94079050	94079549
chr1	94139518	94139786
chr1	95664417	95664908
chr1	95762280	95762575
chr1	96569461	96569734
chr1	96768266	96768611
chr1	96801599	96802145
chr1	96846737	96847098
chr1	97019015	97019314
chr1	97038564	97038879
chr1	97647098	97647403
chr1	97660657	97661286
chr1	97661544	97662181
chr1	97688741	97689033
chr1	97726788	97727080
chr1	97769834	97770695
chr1	97769834	97770695
chr1	97802532	97802911
chr1	97809464	97809929
chr1	97977019	97977237
chr1	98031807	98032064
chr1	98144873	98145161
chr1	98179125	98179348
chr1	98350189	98350663
chr1	98392056	98392424
chr1	98523119	98523347
chr1	99772245	99772519
chr1	99774175	99774432
chr1	100231894	100232356
chr1	103796367	103796628
chr1	103799296	103799741
chr1	104625565	104625867
chr1	104769100	104769648
chr1	104944811	104945158
chr1	104979055	104979450
chr1	104986130	104986669
chr1	105356245	105356739
chr1	105630534	105630881
chr1	105660083	105660407
chr1	105663148	105663613
chr1	105710768	105711851
chr1	105780360	105780985
chr1	105947266	105947629
chr1	105990072	105991296
chr1	105990072	105991296
chr1	106037002	106037392
chr1	106039429	106039774
chr1	106071282	106071643
chr1	106170934	106172347
chr1	106170934	106172347
chr1	106389528	106390161
chr1	106395457	106395946
chr1	106425148	106425798
chr1	106511627	106511930
chr1	106542769	106543101
chr1	106628712	106629206
chr1	106711784	106712763
chr1	106711784	106712763
chr1	106713727	106714533
chr1	106717071	106717849
chr1	106735549	106736040
chr1	106738101	106738425
chr1	106759573	106759962
chr1	107243363	107243603
chr1	107481547	107481893
chr1	107593484	107593732
chr1	107598455	107598815
chr1	107635954	107636284
chr1	108109097	108109315
chr1	109942182	109942408
chr1	109985554	109985809
chr1	111242357	111242731
chr1	111634100	111634387
chr1	111660227	111660726
chr1	111863906	111865167
chr1	111863906	111865167
chr1	112378732	112378973
chr1	112416432	112416844
chr1	112451622	112451957
chr1	112456081	112456359
chr1	115686568	115686803
chr1	116313277	116313676
chr1	116477786	116478079
chr1	117123072	117123334
chr1	117519522	117519948
chr1	118275207	118275444
chr1	118320733	118321020
chr1	118321361	118322052
chr1	118335969	118336214
chr1	118389115	118389467
chr1	118458733	118459276
chr1	118492926	118493192
chr1	118498233	118498746
chr1	118627754	118628009
chr1	118759520	118759986
chr1	118768864	118769238
chr1	118772344	118772689
chr1	119053230	119054245
chr1	119082460	119083006
chr1	119083496	119084080
chr1	119087508	119087975
chr1	119093703	119094161
chr1	119209551	119209817
chr1	119423561	119423940
chr1	119458204	119458655
chr1	119484392	119484864
chr1	119548506	119549123
chr1	119648441	119648846
chr1	119654407	119654649
chr1	119772344	119772679
chr1	119818707	119819048
chr1	119837120	119837622
chr1	119894966	119895411
chr1	119929738	119930164
chr1	120013111	120013549
chr1	120032961	120033454
chr1	120093581	120093999
chr1	120098464	120098727
chr1	120116508	120116813
chr1	120121148	120121647
chr1	120154284	120154586
chr1	120155395	120155717
chr1	120171817	120172188
chr1	120197113	120197605
chr1	120231287	120231734
chr1	120265043	120265379
chr1	120327651	120328176
chr1	120340213	120340738
chr1	120342430	120342835
chr1	120368253	120368499
chr1	120468915	120469171
chr1	120549235	120549859
chr1	120550247	120550569
chr1	120586435	120586935
chr1	120594554	120594894
chr1	120667901	120668165
chr1	121180305	121180779
chr1	121327371	121328094
chr1	121327371	121328094
chr1	121389588	121389928
chr1	121400208	121400722
chr1	121419137	121419458
chr1	121440991	121441458
chr1	121527478	121527772
chr1	121549520	121549800
chr1	121567717	121568359
chr1	121596908	121597415
chr1	121601128	121601443
chr1	121803446	121803665
chr1	122351662	122351983
chr1	122636819	122637138
chr1	123974683	123975025
chr1	124041431	124042029
chr1	124045954	124046394
chr1	124517535	124517994
chr1	125234533	125234853
chr1	125370718	125371342
chr1	125372896	125373201
chr1	125382730	125382957
chr1	125574313	125574561
chr1	125607296	125607888
chr1	125729621	125729875
chr1	125789758	125790172
chr1	125910438	125910948
chr1	125911844	125912280
chr1	126152346	126152586
chr1	126431453	126432530
chr1	126492185	126493010
chr1	126492185	126493010
chr1	126726402	126726816
chr1	126929581	126930094
chr1	126931699	126932265
chr1	126993279	126993701
chr1	127011945	127012245
chr1	127203194	127203656
chr1	127204897	127205498
chr1	127238838	127239065
chr1	127409638	127409890
chr1	127458929	127459489
chr1	127484327	127484592
chr1	127484811	127485223
chr1	127487204	127487537
chr1	127496675	127497179
chr1	127500074	127500648
chr1	127679604	127680254
chr1	127696571	127696889
chr1	127765471	127765861
chr1	127773952	127774523
chr1	127827264	127827744
chr1	127914277	127914539
chr1	127921115	127921388
chr1	127980787	127981176
chr1	128103480	128103931
chr1	128141050	128141363
chr1	128223375	128223684
chr1	128244157	128244392
chr1	128281911	128282157
chr1	128324894	128325151
chr1	128359198	128359504
chr1	128368690	128369124
chr1	128372010	128372685
chr1	128551798	128552085
chr1	128592367	128592886
chr1	128824187	128824656
chr1	128832667	128832920
chr1	128875230	128875709
chr1	129273379	129273770
chr1	129273379	129273770
chr1	130274472	130274802
chr1	130350253	130350711
chr1	130372088	130372581
chr1	130462153	130462998
chr1	130548012	130548292
chr1	130575961	130576192
chr1	130634028	130634425
chr1	130691895	130692288
chr1	130784093	130784426
chr1	130875074	130875562
chr1	130876750	130877518
chr1	130979572	130979811
chr1	131053178	131053755
chr1	131060199	131060750
chr1	131079885	131080111
chr1	131115794	131116388
chr1	131138289	131139170
chr1	131138289	131139170
chr1	131155275	131155911
chr1	131181554	131182155
chr1	131207543	131207916
chr1	131244951	131245231
chr1	131245828	131247002
chr1	131245828	131247002
chr1	131260260	131260793
chr1	131270108	131270713
chr1	131274726	131275082
chr1	131290521	131291044
chr1	131319666	131319939
chr1	131362112	131362385
chr1	131526429	131526804
chr1	131548373	131548748
chr1	131554955	131555547
chr1	131613324	131613738
chr1	131657811	131658681
chr1	131708353	131708650
chr1	131712224	131713001
chr1	131714891	131715256
chr1	131765443	131766009
chr1	131846293	131846666
chr1	131866979	131867762
chr1	131910020	131910756
chr1	131937669	131938167
chr1	131981585	131982090
chr1	131982728	131983444
chr1	131995172	131995411
chr1	132007249	132008264
chr1	132007249	132008264
chr1	132046356	132046866
chr1	132067519	132067802
chr1	132109448	132109721
chr1	132116589	132117125
chr1	132121063	132121691
chr1	132140115	132140585
chr1	132155725	132156177
chr1	132157234	132157818
chr1	132162617	132162876
chr1	132189406	132189753
chr1	132190198	132190548
chr1	132190804	132191202
chr1	132191624	132192601
chr1	132191624	132192601
chr1	132197421	132198277
chr1	132197421	132198277
chr1	132200362	132200888
chr1	132212115	132212580
chr1	132233546	132233811
chr1	132236315	132236766
chr1	132236315	132236766
chr1	132237540	132238027
chr1	132288120	132288465
chr1	132292861	132293232
chr1	132298575	132299036
chr1	132306076	132306628
chr1	132312774	132313024
chr1	132355775	132356300
chr1	132367442	132368130
chr1	132390128	132390690
chr1	132417231	132418045
chr1	132472505	132472878
chr1	132476833	132477157
chr1	132493071	132493313
chr1	132520745	132521282
chr1	132520745	132521282
chr1	132524002	132524266
chr1	132525736	132526393
chr1	132594451	132595075
chr1	132596172	132596415
chr1	132608995	132609585
chr1	132678149	132678446
chr1	132741378	132741980
chr1	132758497	132759874
chr1	132758497	132759874
chr1	132758497	132759874
chr1	132771417	132771828
chr1	132802433	132802660
chr1	132843783	132844031
chr1	132921151	132921568
chr1	132939082	132939352
chr1	132968627	132969095
chr1	132982570	132983126
chr1	133021520	133021779
chr1	133025229	133025547
chr1	133039273	133040043
chr1	133046024	133046802
chr1	133048897	133049203
chr1	133087488	133088228
chr1	133101080	133101846
chr1	133105404	133105624
chr1	133145930	133146373
chr1	133164002	133164760
chr1	133177357	133177875
chr1	133180929	133181423
chr1	133182297	133182827
chr1	133226013	133226409
chr1	133306767	133307816
chr1	133306767	133307816
chr1	133311326	133311578
chr1	133314452	133314829
chr1	133317119	133317538
chr1	133353428	133353924
chr1	133380486	133381217
chr1	133381958	133382480
chr1	133385468	133385928
chr1	133422710	133423062
chr1	133492033	133492279
chr1	133492719	133493241
chr1	133492719	133493241
chr1	133596592	133597141
chr1	133609813	133610745
chr1	133609813	133610745
chr1	133614011	133614261
chr1	133632201	133632541
chr1	133701937	133702199
chr1	133716491	133716792
chr1	133736080	133736728
chr1	133896273	133896778
chr1	133911373	133911828
chr1	133924244	133924654
chr1	133936184	133936527
chr1	133961633	133962031
chr1	134036553	134036791
chr1	134045846	134046350
chr1	134048685	134049231
chr1	134053136	134053653
chr1	134059744	134060131
chr1	134061271	134061528
chr1	134077423	134077826
chr1	134106672	134107199
chr1	134120123	134120724
chr1	134122191	134122483
chr1	134151585	134152278
chr1	134196467	134196836
chr1	134202045	134202434
chr1	134236188	134236444
chr1	134244110	134244644
chr1	134302351	134302623
chr1	134322675	134322982
chr1	134331822	134332391
chr1	134368789	134369130
chr1	134414835	134416000
chr1	134414835	134416000
chr1	134450993	134451400
chr1	134455280	134455785
chr1	134494568	134495341
chr1	134494568	134495341
chr1	134518611	134519022
chr1	134556221	134556504
chr1	134603506	134603763
chr1	134636741	134637120
chr1	134638466	134638952
chr1	134641661	134641883
chr1	134704864	134705391
chr1	134709706	134710160
chr1	134725283	134725606
chr1	134741566	134741826
chr1	134829618	134829892
chr1	134854262	134854901
chr1	134930634	134930883
chr1	134955687	134956144
chr1	134960643	134960959
chr1	134962889	134963182
chr1	134972819	134973251
chr1	134989327	134990003
chr1	135105925	135106260
chr1	135108639	135108982
chr1	135110018	135110500
chr1	135112634	135113063
chr1	135136380	135136948
chr1	135154274	135154933
chr1	135157161	135157497
chr1	135171067	135171593
chr1	135171852	135172383
chr1	135258997	135259576
chr1	135283763	135284332
chr1	135368126	135368746
chr1	135368990	135369420
chr1	135375422	135375729
chr1	135379591	135379819
chr1	135381559	135381915
chr1	135395039	135395317
chr1	135430372	135430931
chr1	135452282	135452599
chr1	135461011	135461843
chr1	135540253	135540793
chr1	135544220	135545364
chr1	135544220	135545364
chr1	135585324	135585888
chr1	135670323	135670919
chr1	135671229	135671757
chr1	135699151	135699845
chr1	135700414	135701058
chr1	135704352	135704644
chr1	135719444	135719965
chr1	135740765	135741370
chr1	135752782	135753450
chr1	135765971	135766407
chr1	135781257	135781713
chr1	135787717	135788304
chr1	135789648	135790342
chr1	135811219	135811690
chr1	135847123	135847599
chr1	135850750	135850998
chr1	135865464	135866060
chr1	135882745	135883190
chr1	135944628	135946109
chr1	135944628	135946109
chr1	135958420	135958939
chr1	136045811	136046158
chr1	136047567	136047797
chr1	136051157	136052023
chr1	136061538	136061796
chr1	136116193	136116564
chr1	136159894	136160200
chr1	136167623	136168046
chr1	136169983	136170692
chr1	136175031	136175689
chr1	136212920	136213232
chr1	136234251	136234784
chr1	136260088	136260403
chr1	136289815	136290279
chr1	136306432	136306888
chr1	136414250	136414603
chr1	136458788	136459403
chr1	136465150	136465398
chr1	136521388	136521821
chr1	136524944	136525320
chr1	136527259	136527576
chr1	136550870	136551377
chr1	136555891	136556269
chr1	136624715	136625947
chr1	136624715	136625947
chr1	136726136	136726528
chr1	136739583	136740042
chr1	136749197	136749540
chr1	136768839	136769218
chr1	136773781	136774069
chr1	137218132	137218414
chr1	137225429	137225935
chr1	137226607	137227071
chr1	137323963	137324318
chr1	137330594	137330966
chr1	137331866	137332405
chr1	137946692	137947044
chr1	138044398	138045001
chr1	138085770	138086147
chr1	138120004	138120236
chr1	138130085	138130538
chr1	138136498	138136794
chr1	138328061	138328843
chr1	138558429	138558683
chr1	138619867	138620425
chr1	138752411	138752691
chr1	138835206	138835820
chr1	138963216	138963935
chr1	138963216	138963935
chr1	139079625	139079871
chr1	139156306	139156779
chr1	139162852	139163193
chr1	139267798	139268434
chr1	139314197	139314713
chr1	139340465	139340734
chr1	139405728	139406082
chr1	139421674	139422301
chr1	139429476	139429704
chr1	139438446	139438755
chr1	140171494	140171969
chr1	140531541	140531904
chr1	140548779	140549058
chr1	140659576	140660028
chr1	140661157	140661836
chr1	140940261	140940692
chr1	141435335	141435741
chr1	141961800	141962124
chr1	142621575	142621832
chr1	143644152	143644668
chr1	143675790	143676086
chr1	143702467	143703270
chr1	143739539	143739775
chr1	143776802	143777497
chr1	143788893	143789150
chr1	143803589	143803983
chr1	143813903	143814328
chr1	144006596	144007030
chr1	144197697	144198040
chr1	144353349	144353646
chr1	144379994	144380526
chr1	144406582	144407019
chr1	148993619	148993893
chr1	149254162	149254538
chr1	149758456	149758907
chr1	149809548	149809966
chr1	149832917	149833391
chr1	149856741	149857024
chr1	150266585	150266883
chr1	150371103	150371356
chr1	150372999	150373259
chr1	150392735	150393335
chr1	150426382	150426626
chr1	150540255	150540657
chr1	150591318	150591750
chr1	150779989	150780226
chr1	150920127	150920651
chr1	150993661	150994046
chr1	151009399	151009863
chr1	151011016	151011298
chr1	151034891	151035548
chr1	151078836	151079347
chr1	151390065	151390328
chr1	151449257	151449475
chr1	151461139	151461533
chr1	151462770	151463049
chr1	151492421	151492844
chr1	151497028	151497340
chr1	151500408	151500641
chr1	151564390	151564824
chr1	151705916	151706521
chr1	151820248	151820978
chr1	151848305	151848537
chr1	151851578	151851903
chr1	152280045	152280332
chr1	152290756	152291201
chr1	152368856	152369679
chr1	152368856	152369679
chr1	152511280	152511579
chr1	152520756	152521369
chr1	152524928	152525519
chr1	152618443	152618696
chr1	152625206	152625445
chr1	152746403	152746940
chr1	152768046	152768588
chr1	152779026	152779461
chr1	152790150	152790629
chr1	152815165	152815547
chr1	152902828	152903208
chr1	152904554	152904972
chr1	153035408	153035897
chr1	153037848	153038098
chr1	153048099	153048402
chr1	153066374	153066694
chr1	153092191	153092637
chr1	153101492	153101969
chr1	153331917	153332825
chr1	153331917	153332825
chr1	153386700	153387148
chr1	153401745	153402202
chr1	153425299	153425531
chr1	153434286	153434550
chr1	153480305	153480784
chr1	153510769	153511039
chr1	153550892	153551198
chr1	153556878	153557428
chr1	153559261	153559935
chr1	153562367	153562614
chr1	153665255	153665807
chr1	153741936	153742867
chr1	153746614	153747201
chr1	153748236	153748486
chr1	153748889	153749749
chr1	153846939	153847297
chr1	153894801	153895393
chr1	154118013	154119004
chr1	154118013	154119004
chr1	154152636	154152981
chr1	154180942	154181408
chr1	154190179	154190645
chr1	154204975	154205415
chr1	154223711	154224014
chr1	154418289	154418556
chr1	154723153	154723645
chr1	154723153	154723645
chr1	154725832	154726243
chr1	154729526	154729966
chr1	154785847	154786685
chr1	154788004	154788666
chr1	154796721	154797068
chr1	154838974	154839197
chr1	154983213	154983495
chr1	154999315	154999538
chr1	155006479	155007027
chr1	155025731	155026336
chr1	155027012	155027337
chr1	155048900	155049358
chr1	155098867	155099168
chr1	155140113	155140346
chr1	155213061	155213431
chr1	155218170	155218586
chr1	155224134	155224719
chr1	155281398	155282068
chr1	155293353	155293829
chr1	155516618	155516889
chr1	155537194	155537694
chr1	155557912	155558442
chr1	155564776	155565149
chr1	155575055	155575882
chr1	155576347	155576952
chr1	155676763	155676982
chr1	155784736	155785213
chr1	155791952	155792265
chr1	155801166	155801531
chr1	155862950	155863265
chr1	155889277	155889530
chr1	155973670	155974164
chr1	156036209	156036967
chr1	156040123	156040470
chr1	156043099	156043369
chr1	156085768	156086350
chr1	156241021	156242237
chr1	156241021	156242237
chr1	156263442	156263675
chr1	156418169	156418508
chr1	156420636	156420922
chr1	156473905	156474362
chr1	156540210	156540508
chr1	156558047	156558292
chr1	156566251	156566494
chr1	156580940	156581234
chr1	156584110	156584753
chr1	156614610	156614980
chr1	156631008	156631282
chr1	156632803	156633917
chr1	156640585	156641036
chr1	156712506	156712729
chr1	156718355	156718831
chr1	156719231	156719511
chr1	156741863	156742295
chr1	156752319	156752752
chr1	156758321	156758581
chr1	156764667	156764887
chr1	156885901	156886180
chr1	156909859	156910216
chr1	156917401	156917853
chr1	156939843	156940160
chr1	157076287	157076684
chr1	157076979	157077549
chr1	157079365	157079684
chr1	157081471	157081865
chr1	157086050	157086547
chr1	157280827	157281608
chr1	157286583	157286838
chr1	157299567	157299828
chr1	157411699	157412749
chr1	157411699	157412749
chr1	157446371	157446671
chr1	157458248	157458605
chr1	157465237	157465497
chr1	157536429	157536987
chr1	157537652	157538009
chr1	157553007	157553493
chr1	157558237	157558526
chr1	157560532	157560896
chr1	157665674	157665899
chr1	157745555	157746056
chr1	158214802	158215047
chr1	158267305	158267679
chr1	158355220	158355495
chr1	158362748	158362967
chr1	158597193	158597419
chr1	158654082	158655051
chr1	158654082	158655051
chr1	158670151	158670686
chr1	158713274	158713686
chr1	158953530	158953997
chr1	159135262	159135764
chr1	159232010	159232258
chr1	159232803	159233388
chr1	159286875	159287136
chr1	159290199	159290816
chr1	159390144	159390391
chr1	159396428	159396873
chr1	159523098	159524254
chr1	159523098	159524254
chr1	159566066	159566360
chr1	159656893	159657183
chr1	159878736	159878976
chr1	159911115	159911360
chr1	160044238	160044862
chr1	160080947	160081480
chr1	160184467	160184880
chr1	160194657	160195414
chr1	160213010	160213653
chr1	160230907	160231470
chr1	160351853	160352117
chr1	160377568	160378032
chr1	160399228	160400198
chr1	160410838	160411207
chr1	160531354	160531590
chr1	160561494	160561717
chr1	160714690	160715094
chr1	160717745	160718145
chr1	160743258	160744332
chr1	160743258	160744332
chr1	160933986	160934605
chr1	160935649	160935869
chr1	161070395	161071148
chr1	161170641	161171093
chr1	161180632	161181012
chr1	161195414	161196045
chr1	161286689	161287040
chr1	161400127	161400432
chr1	161687508	161687900
chr1	161712886	161713221
chr1	161735459	161735889
chr1	161736784	161737247
chr1	161876226	161876805
chr1	161968851	161969371
chr1	161976206	161976982
chr1	161999700	162000329
chr1	162005153	162005496
chr1	162276079	162276379
chr1	162313549	162314109
chr1	162336640	162336902
chr1	162357949	162358488
chr1	162359211	162359668
chr1	162361946	162362348
chr1	162409821	162410168
chr1	162548274	162548492
chr1	162549681	162550297
chr1	162570325	162571177
chr1	162570325	162571177
chr1	162582970	162583303
chr1	162665041	162665522
chr1	162693940	162694176
chr1	162740461	162740921
chr1	162813969	162814247
chr1	162880099	162880398
chr1	162895786	162896254
chr1	163057476	163057704
chr1	163070464	163070900
chr1	163091467	163091862
chr1	163150311	163150848
chr1	163306046	163306268
chr1	163403531	163403946
chr1	163779096	163779699
chr1	163834089	163834382
chr1	163910248	163910816
chr1	163994776	163995152
chr1	164009273	164009543
chr1	164138495	164139181
chr1	164147980	164148233
chr1	164184378	164185084
chr1	164315331	164315582
chr1	164316632	164317160
chr1	164342151	164342502
chr1	164366777	164367035
chr1	164455562	164455973
chr1	164457947	164458602
[truncated: 38,924 more rows]

## Sheet: Wild-type heart tissue
Supplementary Data 6. CTCF ChIP-seq peaks in brain, heat and lung tissues.
Supplementary Data 6c. CTCF binding sites in heart tissue of wild-type mice.
chromosome	start	end
chr1	4332453	4332909
chr1	4516426	4516991
chr1	4768287	4768774
chr1	4769475	4770438
chr1	5915435	5915717
chr1	6214675	6215158
chr1	6272267	6272626
chr1	6401546	6401944
chr1	6406391	6406641
chr1	6417981	6418232
chr1	6859029	6859475
chr1	7010251	7010702
chr1	7141494	7141780
chr1	7204711	7205032
chr1	7396888	7397679
chr1	7398147	7398527
chr1	7543533	7543778
chr1	9545200	9545522
chr1	9549039	9549348
chr1	9573229	9573628
chr1	9621490	9621875
chr1	9696697	9697079
chr1	9772774	9773170
chr1	10007187	10007707
chr1	10039478	10040036
chr1	10089489	10089951
chr1	10229117	10229413
chr1	10835760	10836055
chr1	11065091	11065537
chr1	11151577	11151899
chr1	11233822	11234155
chr1	11413929	11414421
chr1	11657669	11658110
chr1	12836732	12837211
chr1	12863981	12864406
chr1	13049965	13050687
chr1	13052040	13052327
chr1	13134379	13134712
chr1	13372781	13373136
chr1	13531507	13531789
chr1	13589770	13590268
chr1	13706329	13706692
chr1	13784477	13784732
chr1	13789122	13789640
chr1	14570584	14570971
chr1	14729038	14729388
chr1	15007679	15008020
chr1	15286614	15286988
chr1	15621893	15622270
chr1	15791863	15792286
chr1	15902495	15902750
chr1	16105613	16105947
chr1	16433456	16433817
chr1	16440299	16440570
chr1	16746087	16746354
chr1	16798250	16798724
chr1	17123408	17123783
chr1	17163607	17163937
chr1	17980723	17980980
chr1	18106215	18107034
chr1	18106215	18107034
chr1	18360022	18360300
chr1	18976782	18977092
chr1	19205668	19206554
chr1	19205668	19206554
chr1	20311174	20311908
chr1	20450153	20450413
chr1	20513673	20514038
chr1	20554431	20554823
chr1	20612678	20613337
chr1	20933507	20933895
chr1	20938972	20939359
chr1	21101316	21101692
chr1	21161820	21162191
chr1	21166029	21166623
chr1	21218398	21218981
chr1	21271444	21271717
chr1	21344382	21344667
chr1	21411205	21411537
chr1	21419449	21419702
chr1	21961084	21961672
chr1	21967162	21967483
chr1	22269006	22269368
chr1	22487343	22487707
chr1	22604379	22604631
chr1	23062056	23062394
chr1	23286802	23287095
chr1	23324274	23324528
chr1	23495357	23495691
chr1	23762655	23763197
chr1	23792738	23793118
chr1	23827038	23827490
chr1	23906135	23906644
chr1	24134881	24135375
chr1	24137132	24137517
chr1	24171419	24171789
chr1	24248929	24249588
chr1	24302674	24303104
chr1	24367291	24367838
chr1	24678449	24678816
chr1	24719693	24720002
chr1	25510262	25510686
chr1	25826809	25827124
chr1	30584883	30585160
chr1	30778632	30779000
chr1	30948357	30948636
chr1	31153969	31154358
chr1	31210190	31210507
chr1	33663115	33663985
chr1	33672461	33672843
chr1	33739319	33739704
chr1	33757595	33757850
chr1	33883406	33883681
chr1	33892632	33893174
chr1	33892632	33893174
chr1	33906846	33907822
chr1	33906846	33907822
chr1	33964605	33964971
chr1	33966340	33966778
chr1	34005638	34005992
chr1	34011094	34011571
chr1	34061193	34061436
chr1	34117734	34118034
chr1	34164666	34165058
chr1	34189983	34190326
chr1	34201348	34202004
chr1	34218324	34219046
chr1	34409867	34410218
chr1	34439887	34440196
chr1	34462793	34463340
chr1	34485986	34486232
chr1	34602308	34602932
chr1	34642393	34642975
chr1	34700444	34701053
chr1	34738394	34738741
chr1	34867164	34867548
chr1	34891545	34891982
chr1	34896913	34897221
chr1	35385365	35385869
chr1	35388157	35388733
chr1	35879434	35879722
chr1	36064778	36065226
chr1	36134597	36134891
chr1	36144995	36145466
chr1	36252803	36253262
chr1	36254602	36255104
chr1	36277224	36277686
chr1	36278981	36279632
chr1	36501231	36501710
chr1	36511392	36511669
chr1	36546981	36547726
chr1	36556954	36557530
chr1	36634880	36635400
chr1	36683974	36684438
chr1	36737392	36737812
chr1	36744609	36744872
chr1	36784533	36785085
chr1	36904120	36904374
chr1	37194743	37195010
chr1	37250663	37251180
chr1	37272442	37272878
chr1	37401646	37402107
chr1	37419400	37419911
chr1	37634629	37635119
chr1	37639028	37639617
chr1	37678365	37678897
chr1	37719810	37720147
chr1	37802305	37802576
chr1	37985831	37986110
chr1	37997548	37998030
chr1	38129823	38130394
chr1	38185472	38185850
chr1	38202862	38203146
chr1	38252664	38253014
chr1	38393001	38393362
chr1	38767856	38768237
chr1	38787349	38787804
chr1	38856200	38856531
chr1	38936737	38937161
chr1	39001217	39001553
chr1	39010664	39011114
chr1	39192483	39193034
chr1	39196634	39197091
chr1	39206900	39207260
chr1	39340630	39341049
chr1	39392158	39392597
chr1	39401075	39401328
chr1	39407267	39407675
chr1	39522596	39523027
chr1	39527443	39527810
chr1	39530169	39530684
chr1	39614944	39615462
chr1	39650905	39651322
chr1	39685906	39686244
chr1	39761470	39761823
chr1	39911550	39912067
chr1	39936460	39936901
chr1	40000965	40001245
chr1	40115349	40115767
chr1	40116416	40116716
chr1	40378709	40379205
chr1	40380125	40380418
chr1	40544775	40545084
chr1	40579733	40580131
chr1	40658011	40658287
chr1	40768612	40768951
chr1	40797404	40797699
chr1	40802813	40803302
chr1	40844607	40845102
chr1	40879034	40879428
chr1	40887565	40887962
chr1	41264295	41264679
chr1	41274616	41274877
chr1	41897894	41898163
chr1	42238306	42238691
chr1	42914987	42915353
chr1	43065880	43066284
chr1	43110525	43110898
chr1	43112803	43113253
chr1	43138238	43138518
chr1	43139639	43140128
chr1	43264415	43264708
chr1	43269697	43269946
chr1	43635786	43636054
chr1	43738290	43738684
chr1	43898954	43899561
chr1	43902745	43903254
chr1	44041768	44042175
chr1	44229064	44229380
chr1	44551364	44551853
chr1	44745586	44746044
chr1	45431793	45432307
chr1	45627799	45628129
chr1	45766154	45766652
chr1	45816841	45817293
chr1	45825161	45825665
chr1	46849812	46850124
chr1	46970637	46970962
chr1	50927086	50927546
chr1	50962287	50962621
chr1	51288831	51289362
chr1	51333920	51334261
chr1	51459074	51459409
chr1	51465467	51465714
chr1	51466435	51466784
chr1	51596978	51597598
chr1	51615513	51615807
chr1	51644486	51644796
chr1	51837808	51838233
chr1	51944878	51945245
chr1	52004122	52004414
chr1	52098913	52099174
chr1	52113784	52114160
chr1	52146526	52146912
chr1	52170106	52170411
chr1	52299620	52299917
chr1	52301342	52301649
chr1	52307010	52307278
chr1	52630423	52630802
chr1	52648105	52648488
chr1	52748212	52748668
chr1	52816950	52817243
chr1	52854035	52854333
chr1	53032666	53032921
chr1	53053095	53053513
chr1	53272627	53272959
chr1	53352697	53352949
chr1	53706344	53706598
chr1	53715518	53715905
chr1	53909159	53909484
chr1	54332959	54333303
chr1	54381237	54381805
chr1	54665801	54666392
chr1	54832851	54833135
chr1	54926155	54926659
chr1	54979338	54979660
chr1	55082217	55082585
chr1	55192762	55193143
chr1	55239167	55239660
chr1	55363228	55363650
chr1	55383166	55383472
chr1	55404293	55404777
chr1	55736419	55736679
chr1	55755761	55756113
chr1	55838230	55838601
chr1	55874187	55875021
chr1	55886455	55886712
chr1	55890782	55891088
chr1	55960316	55960724
chr1	56977022	56977428
chr1	57205636	57206040
chr1	57269792	57270119
chr1	57339064	57339500
chr1	57393993	57394591
chr1	57423752	57424030
chr1	57428866	57429335
chr1	57773850	57775453
chr1	57773850	57775453
chr1	57773850	57775453
chr1	57949233	57949506
chr1	57969806	57970410
chr1	58031213	58031492
chr1	58112823	58113090
chr1	58156747	58157052
chr1	58296268	58296777
chr1	58579315	58579803
chr1	58770197	58770478
chr1	59142923	59143178
chr1	59237971	59238372
chr1	59247716	59247992
chr1	59316805	59317167
chr1	59481446	59481715
chr1	59483768	59484077
chr1	59584622	59585109
chr1	59613859	59614103
chr1	59623353	59623723
chr1	59719744	59720280
chr1	59763264	59763673
chr1	59883756	59884111
chr1	60000387	60000781
chr1	60272523	60272767
chr1	60429063	60429430
chr1	60565244	60565695
chr1	60860598	60861141
chr1	60868497	60868899
chr1	60954924	60955311
chr1	60961103	60961471
chr1	61055209	61055540
chr1	61139156	61139590
chr1	61181198	61181612
chr1	61297978	61298308
chr1	61377023	61377447
chr1	61771192	61771591
chr1	61925043	61925393
chr1	62696852	62697301
chr1	62701046	62701478
chr1	62707479	62707879
chr1	62786181	62786794
chr1	62795532	62795851
chr1	62929510	62930001
chr1	62964294	62964662
chr1	62966915	62967291
chr1	62984410	62984851
chr1	62986369	62986629
chr1	63114446	63114789
chr1	63180958	63181701
chr1	63182569	63183048
chr1	63658082	63658443
chr1	63659517	63659880
chr1	63763296	63763769
chr1	63953544	63953787
chr1	64121846	64122100
chr1	64445977	64446327
chr1	64448132	64448478
chr1	64617371	64618024
chr1	64705142	64705653
chr1	64717588	64718137
chr1	64735838	64736251
chr1	64737286	64737972
chr1	64918866	64919180
chr1	64986210	64986511
chr1	65010106	65010519
chr1	65046509	65046872
chr1	65075577	65075831
chr1	65112007	65112362
chr1	65178209	65178659
chr1	65179171	65180230
chr1	65179171	65180230
chr1	65282802	65283344
chr1	65312225	65312470
chr1	66099853	66100110
chr1	66104615	66104928
chr1	66817242	66817648
chr1	66838548	66838879
chr1	66847638	66847919
chr1	66895627	66896472
chr1	66895627	66896472
chr1	66940977	66941358
chr1	66992700	66993031
chr1	67014122	67014480
chr1	67061389	67061943
chr1	67143805	67144216
chr1	67181202	67181601
chr1	67640354	67640641
chr1	69138878	69139230
chr1	69241711	69242145
chr1	69688924	69689569
chr1	69785085	69785574
chr1	69790312	69790609
chr1	71289558	71289968
chr1	71505925	71506185
chr1	71531667	71532051
chr1	72123494	72123936
chr1	72141684	72142273
chr1	72255021	72255334
chr1	72306656	72307213
chr1	72306656	72307213
chr1	72313644	72313996
chr1	72717066	72717381
chr1	72718894	72719216
chr1	72854947	72855272
chr1	72865840	72866148
chr1	72877779	72878261
chr1	73274533	73274930
chr1	73618555	73618924
chr1	73737065	73737418
chr1	73826349	73826751
chr1	73862833	73863328
chr1	73901484	73901974
chr1	73902296	73902736
chr1	73996172	73996665
chr1	74036812	74037134
chr1	74077395	74077725
chr1	74082857	74083215
chr1	74124837	74125536
chr1	74205879	74206206
chr1	74313223	74313731
chr1	74361860	74362122
chr1	74386691	74386976
chr1	74390454	74391015
chr1	74397322	74398492
chr1	74397322	74398492
chr1	74452683	74453059
chr1	74748765	74749358
chr1	74759775	74760294
chr1	74763119	74763478
chr1	74784404	74784788
chr1	74787904	74788267
chr1	74803000	74803351
chr1	74808076	74808524
chr1	74880743	74881273
chr1	74893520	74894003
chr1	74926757	74927033
chr1	74948801	74949261
chr1	74964407	74964882
chr1	75016883	75017489
chr1	75052063	75052417
chr1	75124479	75124961
chr1	75142625	75143047
chr1	75191744	75192107
chr1	75219255	75219848
chr1	75234451	75235013
chr1	75251501	75252154
chr1	75254305	75254589
chr1	75290606	75290895
chr1	75317671	75318265
chr1	75317671	75318265
chr1	75342850	75343280
chr1	75371412	75371853
chr1	75413682	75414108
chr1	75425878	75426192
chr1	75445698	75446252
chr1	75457097	75457346
chr1	75467661	75468105
chr1	75477194	75477812
chr1	75495135	75495498
chr1	75559413	75560200
chr1	75596980	75597992
chr1	75596980	75597992
chr1	75652509	75652928
chr1	75653549	75654151
chr1	75925717	75926271
chr1	77081591	77082083
chr1	77516286	77516644
chr1	77943117	77943463
chr1	77972301	77972784
chr1	77978750	77979157
chr1	78419543	78419926
chr1	78454654	78455016
chr1	78525199	78525714
chr1	78536858	78537453
chr1	78724477	78725001
chr1	79640193	79640558
chr1	79786523	79786794
chr1	80178171	80178425
chr1	80181053	80181389
chr1	81287110	81287545
chr1	81300787	81301052
chr1	81301731	81302000
chr1	81310024	81310407
chr1	81316547	81316986
chr1	81516634	81516941
chr1	82288709	82288992
chr1	82291376	82291881
chr1	82294186	82294464
chr1	82433398	82433729
chr1	82476277	82476678
chr1	82554341	82554787
chr1	82641585	82642040
chr1	82759494	82759742
chr1	82787385	82787787
chr1	82839196	82839655
chr1	82987717	82988138
chr1	83064784	83065078
chr1	83076083	83076477
chr1	83186935	83187527
chr1	83218301	83218631
chr1	83223126	83223404
chr1	83408044	83408290
chr1	83717159	83717521
chr1	83746066	83746422
chr1	84153981	84154224
chr1	84286688	84287140
chr1	84581870	84582133
chr1	84696122	84696419
chr1	84733650	84734106
chr1	84933307	84933793
chr1	85736474	85736870
chr1	85793131	85793496
chr1	85842274	85842562
chr1	85853240	85853900
chr1	85935484	85935769
chr1	86007811	86008259
chr1	86059400	86059894
chr1	86064178	86064786
chr1	86178768	86179348
chr1	86214153	86214534
chr1	86339397	86339868
chr1	86371995	86372318
chr1	86381084	86381419
chr1	86389301	86390076
chr1	86416015	86416759
chr1	86416015	86416759
chr1	86429882	86430412
chr1	86440378	86440977
chr1	86499903	86500269
chr1	86501056	86501956
chr1	86501056	86501956
chr1	86504105	86504543
chr1	86509342	86509776
chr1	86525265	86525818
chr1	86528043	86528914
chr1	86528043	86528914
chr1	86532265	86532995
chr1	86598544	86598808
chr1	86614365	86614692
chr1	86618548	86618939
chr1	86650260	86650972
chr1	86669486	86669917
chr1	87040895	87041596
chr1	87042072	87042437
chr1	87098413	87098968
chr1	87174173	87174721
chr1	87175584	87176149
chr1	87184835	87185335
chr1	87186952	87187437
chr1	87218030	87218464
chr1	87246160	87246577
chr1	87258546	87258849
chr1	87418623	87419112
chr1	87447448	87447878
chr1	87608442	87608897
chr1	87721490	87721735
chr1	87766271	87766549
chr1	87922746	87923040
chr1	88120698	88120956
chr1	88277345	88278004
chr1	88318526	88318970
chr1	88357382	88357872
chr1	88424631	88424942
chr1	88456705	88456999
chr1	88465598	88466062
chr1	88562332	88562899
chr1	88705103	88706303
chr1	88705103	88706303
chr1	88742162	88742687
chr1	88745268	88745544
chr1	88756711	88756962
chr1	89191455	89191992
chr1	89192737	89193214
chr1	89196157	89196770
chr1	89207339	89207641
chr1	89524421	89524859
chr1	89525865	89526177
chr1	89580333	89580682
chr1	89581177	89581580
chr1	89606586	89606993
chr1	89627649	89627922
chr1	89631856	89632129
chr1	89643619	89644221
chr1	89646608	89647129
chr1	89860207	89860548
chr1	89940403	89940760
chr1	89943217	89943677
chr1	90026966	90027254
chr1	90051387	90051749
chr1	90060590	90060904
chr1	90203794	90204328
chr1	90205323	90205597
chr1	90588349	90588689
chr1	90592633	90593264
chr1	90650674	90651190
chr1	90840195	90840610
chr1	90849817	90850218
chr1	90906360	90906739
chr1	90928558	90928887
chr1	90956436	90956980
chr1	90973198	90973804
chr1	90998714	90999068
chr1	91098850	91099366
chr1	91179031	91179479
chr1	91211160	91211685
chr1	91239140	91239431
chr1	91346867	91347372
chr1	91366181	91366619
chr1	91380483	91380897
chr1	91428586	91429046
chr1	91459352	91459853
chr1	91483302	91483695
chr1	91523812	91524182
chr1	91563979	91564300
chr1	91574296	91574599
chr1	91600743	91601104
chr1	91755020	91755487
chr1	91874668	91875162
chr1	91913825	91914213
chr1	91962278	91962635
chr1	91969065	91969325
chr1	92180490	92180819
chr1	92360337	92360735
chr1	92453809	92454158
chr1	92521059	92521735
chr1	92611119	92611530
chr1	92647720	92648299
chr1	92648718	92649127
chr1	92696789	92697214
chr1	92699103	92699367
chr1	92832535	92832895
chr1	92833592	92834494
chr1	92895124	92895519
chr1	92906850	92907408
chr1	92910624	92911047
chr1	92956677	92957153
chr1	92985552	92985796
chr1	93014508	93014839
chr1	93072482	93072794
chr1	93128681	93129079
chr1	93174408	93174753
chr1	93224084	93224537
chr1	93235757	93236005
chr1	93236389	93236927
chr1	93477998	93478687
chr1	93511728	93512101
chr1	93636106	93636450
chr1	93668644	93669048
chr1	93686421	93686842
chr1	93726844	93727344
chr1	93801613	93802034
chr1	93803611	93804044
chr1	93825204	93825491
chr1	94034888	94035425
chr1	94079003	94079575
chr1	95762212	95762575
chr1	96801649	96802214
chr1	96846733	96847093
chr1	97018959	97019329
chr1	97660750	97661128
chr1	97688764	97689088
chr1	97726838	97727138
chr1	97770299	97770701
chr1	97802630	97802921
chr1	97809511	97809802
chr1	97976984	97977343
chr1	98179101	98179367
chr1	98350264	98350559
chr1	100232023	100232288
chr1	104979128	104979515
chr1	104986165	104986624
chr1	105092456	105092810
chr1	105362740	105363019
chr1	105630503	105631045
chr1	105660144	105660436
chr1	105663226	105663514
chr1	105680734	105681029
chr1	105711162	105711794
chr1	105891121	105891531
chr1	106037037	106037543
chr1	106071201	106071637
chr1	106171180	106171562
chr1	106389824	106390220
chr1	106395547	106395801
chr1	106425242	106425717
chr1	106511524	106512014
chr1	106544929	106545300
chr1	106628831	106629145
chr1	106712411	106712747
chr1	106717269	106717597
chr1	106735562	106735989
chr1	106738170	106738459
chr1	106818395	106818719
chr1	107014571	107014969
chr1	107481586	107481856
chr1	111634178	111634425
chr1	111660340	111660623
chr1	111863754	111864734
chr1	112378784	112379058
chr1	112379953	112380238
chr1	112451662	112451930
chr1	112455918	112456340
chr1	116477662	116477985
chr1	118321543	118321940
chr1	118458720	118459339
chr1	118476932	118477311
chr1	118498329	118498685
chr1	118627685	118627947
chr1	118759556	118759870
chr1	118768924	118769171
chr1	119053520	119053822
chr1	119082590	119082969
chr1	119083554	119084030
chr1	119087611	119087875
chr1	119093669	119094091
chr1	119423582	119423943
chr1	119458211	119458543
chr1	119482771	119483165
chr1	119548775	119549049
chr1	119642412	119642714
chr1	119674881	119675323
chr1	119818667	119819053
chr1	119895004	119895304
chr1	119929767	119930104
chr1	120013247	120013513
chr1	120032945	120033429
chr1	120093523	120094291
chr1	120098363	120098763
chr1	120154231	120154516
chr1	120155348	120155665
chr1	120171741	120172250
chr1	120197186	120197515
chr1	120231325	120231632
chr1	120327742	120328020
chr1	120549263	120549732
chr1	120586477	120586796
chr1	120594573	120595104
chr1	121053773	121054028
chr1	121180200	121180698
chr1	121400344	121400622
chr1	121441054	121441530
chr1	121567727	121568262
chr1	125370779	125371201
chr1	125519094	125519565
chr1	125574257	125574537
chr1	125607444	125607787
chr1	125789664	125790096
chr1	126492691	126492972
chr1	126568909	126569164
chr1	126726482	126726773
chr1	126929631	126930019
chr1	126931731	126932093
chr1	126993240	126993625
chr1	127205074	127205453
chr1	127459059	127459385
chr1	127496695	127497125
chr1	127500177	127500645
chr1	127827401	127827699
chr1	128368725	128369029
chr1	128551618	128551938
chr1	128824306	128824563
chr1	128832672	128833062
chr1	128875229	128875700
chr1	129078389	129078632
chr1	129244291	129244754
chr1	129843533	129843827
chr1	130192719	130193076
chr1	130350381	130350674
chr1	130372129	130372456
chr1	130462301	130462790
chr1	130548027	130548332
chr1	130633945	130634326
chr1	130875150	130875532
chr1	130876869	130877239
chr1	130979288	130979901
chr1	131053224	131053588
chr1	131060111	131060697
chr1	131112780	131113057
chr1	131115993	131116491
chr1	131118960	131119281
chr1	131155472	131155870
chr1	131181579	131182115
chr1	131245751	131246809
chr1	131245751	131246809
chr1	131260352	131260774
chr1	131270204	131270729
chr1	131290582	131290924
chr1	131362164	131362433
chr1	131600378	131600696
chr1	131613353	131613737
chr1	131658040	131658718
chr1	131708447	131708739
chr1	131712283	131712853
chr1	131765525	131765955
chr1	131846331	131846626
chr1	131867033	131867578
chr1	131905435	131905765
chr1	131937734	131938096
chr1	131981726	131981984
chr1	131982936	131983287
chr1	131994958	131995472
chr1	132046245	132046774
chr1	132116727	132117083
chr1	132120939	132121543
chr1	132155740	132156126
chr1	132157322	132157841
chr1	132212142	132212539
chr1	132237561	132237964
chr1	132312644	132313080
chr1	132355748	132356227
chr1	132367527	132367971
chr1	132390352	132390605
chr1	132417358	132417762
chr1	132525826	132526284
chr1	132594538	132595040
chr1	132609080	132609538
chr1	132758619	132759388
chr1	132758619	132759388
chr1	132771451	132771792
chr1	132934962	132935225
chr1	132968656	132969015
chr1	132982652	132983023
chr1	133039415	133039936
chr1	133045863	133046409
chr1	133087594	133088055
chr1	133101400	133101725
chr1	133145972	133146332
chr1	133177416	133177859
chr1	133180964	133181423
chr1	133226026	133226332
chr1	133306794	133307720
chr1	133306794	133307720
chr1	133311357	133311662
chr1	133314338	133314780
chr1	133353410	133353881
chr1	133380737	133381101
chr1	133382081	133382463
chr1	133385515	133385917
chr1	133610203	133610686
chr1	133632278	133632585
chr1	133701969	133702379
chr1	133736208	133736654
chr1	133896382	133896666
chr1	133911418	133911888
chr1	133924281	133924724
chr1	133961636	133962060
chr1	134045915	134046300
chr1	134048692	134049164
chr1	134053216	134053627
chr1	134106718	134107132
chr1	134120189	134120640
chr1	134151664	134152108
chr1	134196504	134196749
chr1	134202028	134202385
chr1	134244068	134244536
chr1	134331732	134332411
chr1	134368731	134369085
chr1	134414958	134415243
chr1	134451082	134451440
chr1	134518662	134518922
chr1	134704986	134705287
chr1	134725284	134725620
chr1	134854210	134854663
chr1	134960671	134961076
chr1	134962799	134963126
chr1	134989360	134989849
chr1	135105935	135106312
chr1	135108588	135109036
chr1	135110056	135110409
chr1	135112428	135112937
chr1	135132438	135132749
chr1	135136421	135136874
chr1	135154470	135154764
chr1	135171883	135172248
chr1	135259125	135259514
chr1	135368276	135368570
chr1	135369113	135369368
chr1	135430418	135430661
chr1	135452315	135452618
chr1	135461165	135461423
chr1	135540367	135540728
chr1	135544731	135545131
chr1	135670349	135670879
chr1	135699302	135699765
chr1	135700607	135701048
chr1	135704194	135704560
chr1	135719492	135719958
chr1	135752847	135753346
chr1	135781270	135781622
chr1	135787786	135788263
chr1	135788830	135789177
chr1	135789684	135790398
chr1	135811261	135811692
chr1	135828906	135829261
chr1	135847164	135847592
chr1	135865329	135865846
chr1	135882526	135883055
chr1	135944557	135945071
chr1	135945730	135946010
chr1	135958482	135958823
chr1	136045744	136046220
chr1	136076134	136076407
chr1	136116150	136116477
chr1	136167748	136168047
chr1	136170068	136170510
chr1	136175186	136175635
chr1	136212815	136213253
chr1	136306477	136306859
chr1	136458825	136459256
chr1	136521314	136521625
chr1	136524888	136525383
chr1	136550974	136551262
chr1	136726144	136726607
chr1	136749231	136749602
chr1	137225512	137225833
chr1	138044441	138044948
chr1	138085799	138086171
chr1	138328287	138328550
chr1	138620013	138620376
chr1	138752358	138752759
chr1	138835411	138835764
chr1	139156364	139156967
chr1	139162792	139163047
chr1	139267803	139268205
chr1	139421899	139422188
chr1	140171531	140171863
chr1	140531594	140531876
chr1	140661464	140661802
chr1	143644347	143644738
chr1	143702692	143703183
chr1	143776922	143777508
chr1	143788954	143789198
chr1	143803648	143803927
chr1	143813919	143814353
chr1	144006604	144006998
chr1	144197695	144198055
chr1	144243376	144243831
chr1	144353405	144353672
chr1	144380045	144380359
chr1	144406686	144407092
chr1	148993636	148993960
chr1	149541445	149541700
chr1	149809641	149809893
chr1	149832993	149833521
chr1	150266534	150266825
chr1	150307588	150307960
chr1	150392799	150393340
chr1	150540347	150540623
chr1	150591288	150591674
chr1	150920313	150920587
chr1	151009451	151009855
chr1	151010917	151011328
chr1	151034941	151035350
chr1	151078955	151079225
chr1	151497053	151497322
chr1	151564353	151564799
chr1	151706147	151706500
chr1	151820443	151820863
chr1	152280121	152280497
chr1	152368829	152369568
chr1	152511238	152511741
chr1	152520833	152521120
chr1	152524919	152525376
chr1	152746495	152746843
chr1	152768171	152768544
chr1	152779115	152779424
chr1	152790131	152790644
chr1	152904583	152904873
chr1	153035481	153035795
chr1	153048143	153048484
chr1	153066501	153066791
chr1	153092257	153092514
chr1	153101535	153101843
chr1	153386750	153387198
chr1	153401774	153402142
chr1	153424498	153424866
chr1	153480334	153480764
chr1	153556899	153557340
chr1	153559184	153559698
chr1	153742375	153742732
chr1	153746682	153747243
chr1	153749023	153749648
chr1	153807386	153807695
chr1	153846888	153847274
chr1	153894911	153895307
chr1	154032550	154032996
chr1	154076718	154077084
chr1	154117955	154119088
chr1	154117955	154119088
chr1	154181031	154181285
chr1	154182689	154182961
chr1	154281496	154281810
chr1	154785979	154786682
chr1	154788067	154788448
chr1	154796791	154797165
chr1	155006467	155007119
chr1	155025857	155026373
chr1	155048946	155049361
chr1	155218117	155218630
chr1	155224106	155224538
chr1	155281347	155281885
chr1	155293442	155293762
chr1	155537323	155537682
chr1	155564787	155565105
chr1	155575160	155575704
chr1	155576386	155576771
chr1	155784711	155785258
chr1	156036406	156036828
chr1	156085840	156086231
chr1	156229358	156229849
chr1	156241168	156242126
chr1	156241168	156242126
chr1	156263359	156263719
chr1	156540177	156540462
chr1	156633257	156633595
chr1	156676087	156676537
chr1	156741902	156742300
chr1	156752221	156752780
chr1	156861641	156862023
chr1	156917418	156917745
chr1	157076285	157077466
chr1	157076285	157077466
chr1	157085935	157086533
chr1	157286576	157286929
chr1	157411863	157412521
chr1	157444202	157444489
chr1	157446426	157446723
chr1	157458135	157458611
chr1	157465256	157465501
chr1	157536465	157536808
chr1	157552862	157553493
chr1	157560631	157560944
chr1	157745569	157745900
chr1	158598014	158598285
chr1	158654196	158654905
chr1	158654196	158654905
chr1	158670250	158670633
chr1	158953579	158953962
chr1	159135364	159135652
chr1	159290346	159290706
chr1	159390073	159390421
chr1	159396409	159396900
chr1	159523496	159524105
chr1	159783859	159784247
chr1	159911039	159911288
chr1	160044165	160044818
chr1	160080968	160081464
chr1	160184530	160184833
chr1	160194864	160195196
chr1	160212979	160213549
chr1	160377551	160377961
chr1	160399398	160399720
chr1	160714750	160715032
chr1	160717768	160718170
chr1	160743309	160744037
chr1	160934026	160934568
chr1	161170762	161171029
chr1	161195414	161195969
chr1	161286696	161287066
chr1	161400079	161400542
chr1	161687589	161687941
chr1	161736868	161737209
chr1	161876395	161876773
chr1	161963074	161963339
chr1	161968938	161969283
chr1	161976239	161976973
chr1	161999810	162000217
chr1	162276102	162276391
chr1	162313600	162314075
chr1	162336731	162336996
chr1	162358107	162358420
chr1	162359352	162359739
chr1	162549657	162550271
chr1	162570521	162570781
chr1	162665182	162665427
chr1	162740539	162740787
chr1	162895920	162896267
chr1	163070480	163070823
chr1	163150394	163150791
chr1	163779225	163779709
chr1	163834116	163834435
chr1	163910311	163910630
chr1	164009232	164009598
chr1	164138698	164139292
chr1	164184524	164184883
chr1	164316773	164317052
chr1	164366755	164367061
chr1	164455648	164455979
chr1	164870717	164871224
chr1	164898780	164899215
chr1	164905110	164905375
chr1	165120391	165120798
chr1	165132523	165132912
chr1	165252072	165252462
chr1	165320474	165320849
chr1	165461119	165461414
chr1	165503680	165504030
chr1	165579389	165579640
chr1	165583541	165583969
chr1	165641418	165641742
chr1	165655126	165655452
chr1	165658369	165658926
chr1	165660785	165661094
chr1	165679369	165679688
chr1	165681065	165681308
chr1	165736101	165736531
chr1	165771523	165771919
chr1	165775449	165775967
chr1	165780435	165780964
chr1	165853672	165854144
chr1	165967037	165967416
chr1	166002683	166002954
chr1	166153394	166154597
chr1	166153394	166154597
chr1	166160640	166161037
chr1	166214257	166214520
chr1	166254047	166254322
chr1	166360204	166360515
chr1	166738063	166738420
chr1	167002603	167002903
chr1	167212266	167212791
chr1	167220545	167220957
chr1	167306432	167306716
chr1	167337447	167337760
chr1	167369804	167370483
chr1	167394066	167394602
chr1	167414832	167415247
chr1	167636992	167637422
chr1	167644870	167645321
chr1	167669795	167670180
chr1	167896371	167896650
chr1	167929911	167930248
chr1	167932210	167932477
chr1	167941988	167942423
chr1	168214161	168214597
chr1	168376479	168376748
chr1	169347711	169348283
chr1	169354021	169354398
chr1	169459328	169459678
chr1	169532210	169532532
chr1	169918025	169918423
chr1	169919199	169919573
chr1	169921375	169921933
chr1	169934333	169934690
chr1	169939318	169939705
chr1	170136320	170136695
chr1	170174733	170175269
chr1	170292360	170292944
chr1	170613102	170613593
chr1	170632375	170632831
chr1	170844434	170844741
chr1	170885205	170885676
chr1	170895331	170895575
chr1	170900752	170902121
chr1	170900752	170902121
chr1	170996870	170997190
chr1	171102106	171102487
chr1	171110841	171111419
chr1	171118311	171118581
chr1	171164273	171164581
chr1	171220709	171221414
chr1	171222519	171223044
chr1	171238481	171238768
chr1	171246818	171247338
chr1	171257190	171257669
chr1	171281305	171282056
chr1	171321287	171321802
chr1	171358316	171358833
chr1	171361066	171361427
chr1	171379915	171380411
chr1	171437336	171437658
chr1	171470219	171470646
chr1	171478973	171479358
chr1	171501408	171502825
chr1	171501408	171502825
chr1	171501408	171502825
chr1	171503191	171503677
chr1	171566751	171567144
chr1	171815712	171816175
chr1	172000672	172001056
chr1	172011987	172012518
chr1	172046871	172047321
chr1	172119710	172120137
chr1	172143637	172143923
chr1	172161992	172162393
chr1	172216972	172217417
chr1	172247576	172248097
chr1	172309604	172310535
chr1	172309604	172310535
chr1	172324690	172325181
chr1	172326078	172326387
chr1	172357479	172357918
chr1	172364569	172365116
chr1	172409052	172409480
chr1	172410843	172411241
chr1	172412259	172412758
chr1	172481800	172482131
chr1	172490199	172490818
chr1	172499818	172500185
chr1	172525238	172525532
chr1	172528589	172529129
chr1	172562889	172563641
chr1	172619259	172619659
chr1	172632819	172633676
chr1	173323871	173324196
chr1	173339515	173339961
chr1	173377474	173377822
chr1	173398511	173399136
chr1	173456407	173456700
chr1	174103788	174104046
chr1	174469702	174470201
chr1	174595022	174595392
chr1	175119061	175119404
chr1	175625951	175626286
chr1	175867638	175867883
chr1	175923808	175924267
chr1	175936511	175936786
chr1	176223247	176223522
chr1	176699816	176700080
chr1	176712283	176712722
chr1	176862009	176862567
chr1	176877809	176878160
chr1	177188849	177189145
chr1	177685013	177685260
chr1	177702404	177703188
chr1	178242179	178242504
chr1	178303469	178303758
chr1	178406180	178406713
chr1	178463661	178464094
chr1	178468304	178468677
chr1	178496862	178497246
chr1	178527173	178527758
chr1	178530486	178531009
chr1	178689493	178689956
chr1	179087009	179087311
chr1	179137134	179137479
chr1	179142203	179142604
chr1	179232104	179232477
chr1	179476595	179477386
chr1	179476595	179477386
chr1	179502587	179503158
chr1	179506973	179507279
chr1	179517794	179518165
chr1	179623771	179624669
chr1	179623771	179624669
chr1	179633489	179633746
chr1	179645576	179646039
chr1	179734481	179734806
chr1	179844930	179845217
chr1	179847488	179848262
chr1	179859182	179859576
chr1	180175206	180175475
chr1	180215008	180215444
chr1	180268564	180269073
chr1	180284125	180284369
chr1	180329054	180329356
chr1	180387531	180387868
chr1	180407034	180407667
chr1	180421966	180422525
chr1	180428297	180428773
chr1	180434074	180434552
chr1	180484080	180484361
chr1	180550790	180551364
chr1	180720129	180720661
chr1	180763856	180764342
chr1	180767906	180769207
chr1	180767906	180769207
chr1	180777477	180777909
chr1	180810984	180811396
chr1	180811694	180812023
chr1	180863673	180863968
chr1	180874071	180874388
chr1	180901215	180901485
chr1	180911162	180911424
chr1	180974140	180974800
chr1	180987637	180988234
chr1	180992125	180992544
chr1	181022263	181022709
chr1	181039559	181039980
chr1	181212060	181212726
chr1	181232782	181233065
chr1	181272857	181273162
chr1	181379736	181380076
chr1	181445683	181445994
chr1	181465119	181465442
chr1	181511241	181511572
chr1	181544119	181544454
chr1	181545484	181545771
chr1	181616072	181616571
chr1	181881640	181881986
chr1	181888676	181889325
chr1	182115129	182115998
chr1	182115129	182115998
chr1	182124389	182124952
chr1	182140359	182140801
chr1	182376186	182376570
chr1	182408712	182409106
chr1	182489722	182490229
chr1	182517373	182517908
chr1	182539388	182539766
chr1	182554054	182554401
chr1	182560415	182560711
chr1	182657657	182658218
chr1	182792380	182793011
chr1	182954747	182955079
chr1	182960107	182960597
chr1	182983050	182983401
chr1	182990852	182991380
chr1	183113119	183113407
chr1	183237933	183238397
chr1	183349913	183350190
chr1	183439061	183439565
chr1	183442030	183442587
chr1	183657154	183657409
chr1	184235588	184235994
chr1	184266071	184266501
chr1	184395305	184395565
chr1	184448003	184448308
chr1	184737989	184738285
chr1	184741553	184741803
chr1	184771457	184771940
chr1	184786860	184787176
chr1	184824399	184825493
chr1	184824399	184825493
chr1	184852259	184852668
chr1	184853086	184853690
chr1	184965761	184966328
chr1	184965761	184966328
chr1	185187336	185187673
chr1	185193516	185194025
chr1	185262650	185262989
chr1	185403963	185404496
chr1	185501843	185502226
chr1	185517611	185517865
chr1	185546255	185546561
chr1	185681910	185682362
chr1	186182475	186182958
chr1	186393141	186393442
chr1	186692394	186692638
chr1	186705412	186705716
chr1	186712792	186713129
chr1	186721913	186722254
chr1	186827850	186828109
chr1	187031760	187032219
chr1	187448151	187448487
chr1	187452182	187452722
chr1	187974501	187974744
chr1	187981020	187981284
chr1	188979954	188980475
chr1	188993209	188993885
chr1	189023186	189023742
chr1	189026930	189027212
chr1	189028367	189028622
chr1	189080850	189081223
chr1	189579437	189579702
chr1	189661958	189662278
chr1	189675425	189675773
chr1	189882860	189883276
chr1	189887506	189887838
chr1	189927704	189927995
chr1	189973055	189973422
chr1	190695665	190695922
chr1	190797009	190797583
chr1	190831665	190832188
chr1	190881469	190881753
chr1	190944421	190944790
chr1	190953165	190953488
chr1	191026075	191026372
chr1	191075628	191075950
chr1	191084972	191085301
chr1	191098336	191098734
chr1	191125979	191126418
chr1	191153083	191153516
chr1	191172494	191172810
chr1	191182409	191182825
chr1	191275469	191276042
chr1	191288845	191289134
chr1	191299407	191299907
chr1	191312403	191312895
chr1	191391300	191391645
chr1	191562889	191563226
chr1	191575659	191576397
chr1	191817791	191818442
chr1	191834725	191835216
chr1	191907389	191907965
chr1	191964250	191964586
chr1	191964931	191965563
chr1	192092786	192093202
chr1	192094429	192094911
chr1	192107414	192107714
chr1	192189131	192189405
chr1	192190531	192190979
chr1	192546833	192547116
chr1	192598391	192598734
chr1	192711955	192712325
chr1	192722180	192722514
chr1	192726919	192727387
chr1	192784447	192784749
chr1	192912180	192912571
chr1	193130186	193130490
chr1	193208215	193208603
chr1	193255480	193255891
chr1	193273265	193273660
chr1	193324228	193324677
chr1	193330083	193330602
chr1	193363797	193364116
chr1	193376738	193377144
chr1	193382700	193383609
chr1	193386076	193386547
chr1	193503947	193504212
chr1	193575971	193576513
chr1	193588994	193589380
chr1	193673147	193673658
chr1	193698895	193699226
chr1	193702901	193703483
chr1	194222869	194223368
chr1	194607890	194608138
chr1	194618814	194620157
chr1	194618814	194620157
chr1	194624569	194624890
chr1	194722374	194722638
chr1	194753173	194753553
chr1	194761513	194761802
chr1	194816787	194817216
chr1	194839294	194839612
chr1	194879373	194880014
chr1	194962058	194962620
chr1	194976141	194976880
chr1	195040438	195040731
chr1	195130912	195131164
chr1	195176571	195176855
chr1	195232597	195232928
chr10	3325562	3325841
chr10	3332906	3333277
chr10	3512762	3513160
chr10	3531341	3531772
chr10	3534395	3534831
chr10	3572973	3573240
chr10	3574052	3574345
chr10	3740273	3740544
chr10	3740919	3741486
chr10	3943936	3944263
chr10	3972914	3973299
chr10	3996398	3996820
chr10	4041754	4042078
chr10	4333368	4333682
chr10	4346762	4347218
chr10	4391672	4392185
chr10	4404868	4405235
chr10	5161521	5161842
chr10	5317663	5317984
chr10	5480040	5480350
chr10	5490085	5490342
chr10	5600164	5600423
chr10	5786973	5787322
chr10	5824406	5825164
chr10	5824406	5825164
chr10	5846953	5847349
chr10	6035716	6036176
chr10	6694521	6694776
chr10	6885481	6885741
chr10	7076173	7076581
chr10	7211368	7211989
chr10	7333380	7333798
chr10	7469920	7470476
chr10	7600712	7600979
chr10	7809866	7810355
chr10	7883562	7883930
chr10	8240283	8240582
chr10	8242320	8242624
chr10	8323181	8323715
chr10	8529231	8529607
chr10	8682949	8683429
chr10	8715646	8716097
chr10	8742870	8743283
chr10	8766255	8766548
chr10	8792418	8792922
chr10	8795227	8795761
chr10	9012874	9013173
chr10	9053345	9053724
chr10	9071691	9072089
chr10	9575611	9575865
chr10	9676928	9677523
chr10	9754659	9755176
chr10	10321135	10321555
chr10	10408200	10408500
chr10	10557821	10558561
chr10	11280706	11281056
chr10	11449850	11450300
chr10	12612434	12612740
chr10	12690680	12691184
chr10	12922712	12923327
chr10	12922712	12923327
chr10	13016601	13016949
chr10	13018541	13018850
chr10	13087307	13087614
chr10	13564665	13565170
chr10	13682656	13682962
chr10	13968950	13969391
chr10	14089471	14089766
chr10	14200335	14200751
chr10	14321492	14321956
chr10	14390985	14391541
chr10	14404167	14404421
chr10	14451964	14452344
chr10	14705263	14705869
chr10	15300047	15300531
chr10	17722685	17723005
chr10	17724266	17724642
chr10	17727929	17728185
chr10	17733076	17733411
chr10	17869924	17870390
chr10	18055157	18055733
chr10	18197086	18197646
chr10	18210746	18211186
chr10	18319126	18319603
chr10	18388710	18389158
chr10	18391642	18391978
chr10	18393584	18393975
chr10	18453467	18453750
chr10	18528433	18528944
chr10	18545705	18546149
chr10	18563044	18563290
chr10	18602124	18602384
chr10	18760264	18760560
chr10	18904132	18904578
chr10	18910945	18911371
chr10	18917008	18917417
chr10	18953677	18954080
chr10	19014869	19015661
chr10	19094338	19094678
chr10	19185928	19186311
chr10	19239963	19240430
chr10	19412715	19413117
chr10	19491447	19491721
chr10	19518746	19519097
chr10	19601639	19601954
chr10	19693045	19693435
chr10	19811784	19812031
chr10	19893982	19894330
chr10	19907173	19907744
chr10	19911716	19911978
chr10	19933572	19934457
chr10	19933572	19934457
chr10	20073185	20073546
chr10	20125170	20125641
chr10	20148679	20149136
chr10	20170110	20170929
chr10	20290262	20290841
chr10	20314875	20315267
chr10	20361888	20362251
chr10	20405479	20405801
chr10	20927949	20928278
chr10	20948387	20948732
chr10	20966011	20966594
chr10	20992624	20993018
chr10	21158099	21158696
chr10	21188977	21189412
chr10	21382864	21383380
chr10	21465389	21465825
chr10	21601013	21601297
chr10	21991210	21991636
chr10	21993016	21993406
chr10	21995204	21996308
chr10	21995204	21996308
chr10	22009928	22010456
chr10	22036406	22036687
chr10	22140598	22141363
chr10	22148481	22148751
chr10	22163556	22163988
chr10	22579452	22579825
chr10	22714537	22714886
chr10	22777975	22778220
chr10	23081287	23081630
chr10	23086894	23087388
chr10	23116792	23117080
chr10	23777295	23777799
chr10	23812164	23812436
chr10	23815084	23815577
chr10	23942490	23942799
chr10	23979294	23979697
chr10	24080171	24080489
chr10	24111156	24111647
chr10	24131474	24131802
chr10	24173763	24174111
chr10	24297669	24298081
chr10	24298346	24298924
chr10	24312040	24312785
chr10	24312040	24312785
chr10	24381875	24382267
chr10	24409968	24410379
chr10	24591084	24591609
chr10	24621483	24622977
chr10	24621483	24622977
chr10	24625043	24625501
chr10	24630563	24630967
chr10	24797263	24797513
chr10	24869591	24870011
chr10	25208037	25208411
chr10	25219200	25219603
chr10	25250170	25250474
chr10	25268559	25268831
chr10	25488615	25488940
chr10	25539493	25539860
chr10	25681339	25681607
chr10	26078889	26079207
chr10	26139413	26139837
chr10	26372985	26373284
chr10	26494267	26494633
chr10	26540147	26540418
chr10	26711127	26711416
chr10	26752546	26752827
chr10	26890581	26890894
chr10	26919326	26919900
chr10	26995497	26995963
chr10	27133095	27133584
chr10	27675573	27675951
chr10	28730237	28730512
chr10	28844059	28844505
chr10	28955103	28955553
chr10	29206805	29207102
chr10	29313251	29313791
chr10	29338636	29338935
chr10	29532857	29533202
chr10	30618140	30618433
chr10	30718942	30719329
chr10	30825034	30825478
chr10	31229091	31229349
chr10	31299035	31299583
chr10	31370294	31370592
chr10	31445675	31446187
chr10	31742381	31742844
chr10	32890578	32891193
chr10	32895170	32895426
chr10	33305088	33305368
chr10	33653291	33653564
chr10	33703231	33703819
chr10	33986644	33987226
chr10	34019571	34019816
chr10	34036569	34037010
chr10	34096519	34096831
chr10	34280620	34280902
chr10	34326652	34327112
chr10	34328241	34328665
chr10	34431733	34432101
chr10	36834265	36834578
chr10	37014258	37014602
chr10	37072789	37073097
chr10	37136750	37137290
chr10	38554211	38554556
chr10	38849053	38849486
chr10	38875932	38876188
chr10	39039615	39039971
chr10	39064815	39065077
chr10	39066935	39067410
chr10	39096997	39097333
chr10	39170121	39170515
chr10	39171005	39172109
chr10	39171005	39172109
chr10	39239686	39240230
chr10	39520437	39520913
chr10	39536202	39536475
chr10	39732657	39733259
chr10	39732657	39733259
chr10	39960071	39960534
chr10	40053333	40053636
chr10	40212381	40212992
chr10	40258554	40259429
chr10	40258554	40259429
chr10	40349672	40349999
chr10	40524930	40525336
chr10	40683471	40683993
chr10	40884568	40884845
chr10	41004380	41004652
chr10	41015684	41016042
chr10	41288717	41289287
chr10	41303978	41304622
chr10	41393502	41393803
chr10	41505523	41505847
chr10	41518481	41518758
chr10	41678848	41679201
chr10	41682680	41683195
chr10	41689896	41690255
chr10	41830961	41831278
chr10	41888331	41888603
chr10	41933428	41933858
chr10	41980684	41980979
chr10	42030995	42031356
chr10	42308150	42308576
chr10	42637173	42637544
chr10	42696986	42697323
chr10	42734456	42734799
chr10	42832857	42833236
chr10	42841799	42842853
chr10	42841799	42842853
chr10	42941887	42942616
chr10	42941887	42942616
chr10	42957976	42958597
chr10	42972734	42973183
chr10	42987508	42988113
chr10	42989877	42990349
chr10	43052501	43052808
chr10	43378271	43378738
chr10	43452396	43452796
chr10	43479657	43480107
chr10	43540658	43541286
chr10	43574971	43575308
chr10	43870678	43871154
chr10	43918988	43919339
chr10	43953962	43954339
chr10	44002502	44002865
chr10	44071187	44071440
chr10	44148762	44149236
chr10	44177518	44177820
chr10	44235303	44235618
chr10	44268337	44268588
chr10	44292285	44292555
chr10	44328393	44328728
chr10	44454902	44455199
chr10	45000781	45001117
chr10	45045335	45045669
chr10	45051120	45051439
chr10	45066864	45067264
chr10	45098617	45099106
chr10	45114514	45114845
chr10	45132455	45132700
chr10	45335681	45335972
chr10	45373189	45373659
chr10	45485695	45485980
chr10	45800222	45800497
chr10	45916716	45917358
chr10	46011862	46012414
chr10	46057426	46057751
chr10	46235684	46235949
chr10	50699012	50699333
chr10	50704299	50704602
chr10	50881551	50881984
chr10	50898014	50898537
chr10	51553450	51554165
chr10	51553450	51554165
chr10	51792061	51792379
chr10	52072505	52072853
chr10	52216878	52217123
chr10	52331056	52331368
chr10	52385053	52385757
chr10	52417203	52417621
chr10	52496345	52497575
chr10	52533872	52534244
chr10	52690256	52690772
chr10	53087908	53088235
chr10	53305972	53306223
chr10	53346507	53347042
chr10	53348180	53348712
chr10	53509179	53509461
chr10	53528354	53528734
chr10	53596737	53597061
chr10	53641557	53641819
chr10	53795974	53796238
chr10	53812247	53812833
chr10	53863445	53863882
chr10	54059757	54060007
chr10	55767624	55768078
chr10	55980112	55980417
chr10	56106668	56107046
chr10	56339032	56339510
chr10	56369116	56369520
chr10	56373156	56373402
chr10	57001340	57001672
chr10	57447916	57448497
chr10	57463264	57463700
chr10	57632135	57632395
chr10	57743516	57744009
chr10	57841764	57842197
chr10	57848293	57848903
chr10	58258649	58258914
chr10	58359105	58359477
chr10	58362619	58363143
chr10	58377833	58378199
chr10	58405829	58406103
chr10	58497471	58498155
chr10	58559187	58559444
chr10	58559788	58560312
chr10	58627682	58628094
chr10	58673447	58673912
chr10	58675476	58675971
chr10	58812099	58812640
chr10	59108921	59109427
chr10	59149767	59150419
chr10	59166611	59166909
chr10	59292582	59293019
chr10	59295120	59295898
chr10	59295120	59295898
chr10	59296205	59296705
chr10	59308831	59309324
chr10	59308831	59309324
chr10	59323162	59323647
chr10	59358804	59359054
chr10	59451819	59452102
chr10	59494128	59494403
chr10	59812978	59813341
chr10	59814838	59815265
chr10	59865033	59865475
chr10	59892945	59893450
chr10	59894854	59895242
chr10	59950574	59951137
chr10	59997715	59997961
chr10	60066469	60066943
chr10	60148050	60148539
chr10	60191760	60192208
chr10	60237502	60238087
chr10	60244997	60245538
chr10	60305211	60305670
chr10	60346626	60347360
chr10	60346626	60347360
chr10	60407854	60408287
chr10	60411888	60412152
chr10	60418011	60418488
chr10	60419775	60420022
chr10	60531322	60531786
chr10	60612987	60613281
chr10	60687510	60687915
chr10	60696968	60697388
chr10	60757023	60757374
chr10	60760189	60760919
chr10	60778595	60779021
chr10	60779513	60780106
chr10	60827045	60827523
chr10	60831320	60831652
chr10	60834945	60835408
chr10	60985231	60985526
chr10	61052213	61052697
chr10	61068423	61068861
chr10	61072345	61072689
chr10	61147751	61148157
chr10	61199441	61200031
chr10	61211706	61212107
chr10	61275772	61276208
chr10	61336195	61336477
chr10	61341362	61341910
chr10	61343937	61344434
chr10	61399341	61399757
chr10	61466959	61467335
chr10	61492055	61492460
chr10	61602227	61603039
chr10	61602227	61603039
chr10	61605809	61606353
chr10	61657926	61658405
chr10	61734265	61734823
chr10	61782833	61783215
chr10	61838704	61839167
chr10	61877756	61878306
chr10	61906160	61906483
chr10	61980284	61980852
chr10	62055391	62055762
chr10	62102061	62102647
chr10	62105226	62105607
chr10	62110873	62111241
chr10	62182921	62183577
chr10	62186770	62187264
chr10	62242932	62243185
chr10	62260968	62261530
chr10	62275177	62275710
chr10	62311409	62311698
chr10	62411021	62411334
chr10	62488347	62488676
chr10	62500134	62500511
chr10	62549898	62550184
chr10	62590136	62590672
chr10	62683122	62683428
chr10	62725823	62726094
chr10	62980006	62980584
chr10	63065881	63066410
chr10	63153563	63154061
chr10	63244700	63245107
chr10	63308578	63309419
chr10	63308578	63309419
chr10	63338381	63339191
chr10	63377357	63377904
chr10	63382691	63383021
chr10	63422368	63423029
chr10	63422368	63423029
chr10	63582526	63583088
chr10	64084426	64084830
chr10	64090101	64090542
chr10	64750766	64751053
chr10	66741831	66742246
chr10	66807596	66807917
chr10	66814421	66814888
chr10	66853164	66853666
chr10	67185430	67185771
chr10	67247247	67247519
chr10	67264906	67265264
chr10	67311378	67311670
chr10	67315078	67315426
chr10	67536015	67536416
chr10	67721911	67722264
chr10	67729246	67729655
chr10	67766115	67766489
chr10	67858821	67859261
chr10	67862417	67862696
chr10	67871700	67872334
chr10	67984537	67985160
chr10	67996221	67996564
chr10	67998178	67998560
chr10	68013120	68013492
chr10	68146696	68147237
chr10	68156302	68156690
chr10	68275049	68275519
chr10	68282445	68282717
chr10	68283031	68283666
chr10	68464972	68465279
chr10	68611928	68612173
chr10	68902746	68903008
chr10	69005436	69005798
chr10	69102017	69102272
chr10	69165140	69165488
chr10	69186194	69186584
chr10	69306046	69306501
chr10	69306981	69307679
chr10	69321233	69321599
chr10	69371355	69371859
chr10	69452135	69452728
chr10	69531652	69531901
chr10	69556401	69556682
chr10	69611901	69612170
chr10	69654672	69655247
chr10	69662374	69662819
chr10	69781540	69781861
chr10	69793161	69793496
chr10	69845681	69846213
chr10	69870306	69870691
chr10	69964594	69965011
chr10	70021745	70021990
chr10	70096728	70097308
chr10	70173243	70173867
chr10	70186129	70186587
chr10	70296854	70297143
chr10	70318588	70319098
chr10	70506515	70506808
chr10	70563593	70564001
chr10	70963674	70963948
chr10	71218256	71218607
chr10	71225850	71226317
chr10	71306185	71306642
chr10	71326756	71327258
chr10	71401295	71401731
chr10	71422579	71423031
chr10	71479946	71480281
chr10	73098088	73098548
chr10	73105951	73106215
chr10	73921631	73921996
chr10	74464042	74464465
chr10	74848432	74848699
chr10	74920820	74921418
chr10	74937030	74937273
chr10	74967022	74967370
chr10	75021112	75021468
chr10	75059411	75059765
chr10	75151198	75151775
chr10	75182401	75182684
chr10	75251103	75251365
chr10	75316880	75317299
chr10	75436697	75437066
chr10	75439421	75439973
chr10	75486439	75487018
chr10	75586235	75586651
chr10	75635484	75636223
chr10	75703519	75703854
chr10	75704235	75704492
chr10	75708635	75709023
chr10	75744070	75744444
chr10	75765027	75765462
chr10	75773342	75773623
chr10	75832228	75832543
chr10	75853469	75853897
chr10	75883100	75883583
chr10	75897305	75897821
chr10	75951553	75952353
chr10	76032125	76032680
chr10	76201954	76202446
chr10	76203852	76204374
chr10	76237869	76238173
chr10	76271328	76271584
chr10	76326625	76327055
chr10	76346727	76346974
chr10	76391928	76392183
chr10	76442695	76443296
chr10	76455343	76455639
chr10	76465045	76465302
chr10	76468560	76469004
chr10	76513202	76513738
chr10	76623218	76623639
chr10	76728386	76728738
chr10	76733056	76733663
chr10	76734934	76735522
chr10	76791479	76791795
chr10	76835575	76836199
chr10	77021339	77021874
chr10	77070146	77070440
chr10	77082515	77082908
[truncated: 19,621 more rows]

## Sheet: CTCF R567W heart tissue
Supplementary Data 6. CTCF ChIP-seq peaks in brain, heat and lung tissues.
SupplementaryData 6d. CTCF binding sites in heart tissue of CTCF R567W mutant mice.
chromosome	start	end
chr1	4332483	4332758
chr1	7398119	7398597
chr1	9545195	9545491
chr1	9772790	9773091
chr1	10039509	10039766
chr1	11414079	11414353
chr1	11657722	11657974
chr1	12836739	12837102
chr1	12864055	12864327
chr1	13052053	13052348
chr1	13589734	13590262
chr1	13789110	13789649
chr1	16105336	16105957
chr1	16433469	16433733
chr1	17163523	17164037
chr1	19179129	19179514
chr1	20311324	20311797
chr1	20612819	20613118
chr1	21161835	21162260
chr1	21166185	21166541
chr1	21218317	21218859
chr1	21411223	21411641
chr1	21419475	21419800
chr1	21961363	21961660
chr1	21967240	21967578
chr1	22269039	22269281
chr1	22487141	22487594
chr1	22604300	22604687
chr1	23286783	23287178
chr1	23762638	23763120
chr1	24034135	24034378
chr1	24171427	24171830
chr1	24249235	24249520
chr1	24678420	24678799
chr1	30584905	30585279
chr1	30778607	30778930
chr1	30948391	30948654
chr1	31154022	31154326
chr1	31210191	31210472
chr1	33663258	33663571
chr1	33739397	33739859
chr1	33907459	33907718
chr1	33964629	33964954
chr1	33966289	33966724
chr1	34005635	34006012
chr1	34117713	34118035
chr1	34164679	34164996
chr1	34218340	34218683
chr1	34440042	34440357
chr1	34602366	34602736
chr1	34642495	34642792
chr1	34700647	34700930
chr1	35385479	35385754
chr1	36064812	36065218
chr1	36471556	36471968
chr1	36501438	36501712
chr1	36511438	36511692
chr1	36547204	36547677
chr1	36556726	36557566
chr1	36683997	36684534
chr1	36737223	36737807
chr1	36784576	36785091
chr1	37250674	37251058
chr1	37272466	37272752
chr1	37419443	37419759
chr1	37678418	37678719
chr1	37719839	37720107
chr1	37864892	37865204
chr1	37997795	37998097
chr1	38129755	38130366
chr1	38185485	38185882
chr1	38392928	38393384
chr1	38767942	38768197
chr1	39001097	39001514
chr1	39010743	39011035
chr1	39340679	39340972
chr1	39392279	39392541
chr1	39522467	39522893
chr1	39614947	39615253
chr1	39650799	39651112
chr1	39936623	39936936
chr1	40378830	40379221
chr1	40579775	40580107
chr1	40802720	40803308
chr1	40844676	40845027
chr1	41152553	41152845
chr1	42691323	42691784
chr1	43112974	43113247
chr1	43139508	43139953
chr1	43264409	43264745
chr1	43760091	43760517
chr1	44041745	44042177
chr1	44229172	44229423
chr1	44745829	44746152
chr1	45431996	45432251
chr1	45672761	45673033
chr1	45766152	45766468
chr1	45816884	45817248
chr1	45825187	45825483
chr1	45931267	45931520
chr1	46849808	46850124
chr1	50962337	50962685
chr1	51334021	51334269
chr1	51478285	51478637
chr1	51597018	51597442
chr1	51615516	51615772
chr1	51668810	51669176
chr1	51915959	51916251
chr1	51944869	51945202
chr1	52113757	52114157
chr1	52630415	52630900
chr1	52648165	52648498
chr1	52748374	52748664
chr1	52816968	52817478
chr1	53908980	53909443
chr1	54665909	54666325
chr1	54832839	54833131
chr1	54926376	54926650
chr1	55239294	55239589
chr1	55383129	55383679
chr1	55404434	55404774
chr1	55736347	55736802
chr1	55838268	55838509
chr1	55874164	55874615
chr1	55890752	55891039
chr1	57205596	57206024
chr1	57394079	57394378
chr1	57428886	57429453
chr1	57774801	57775274
chr1	57949248	57949531
chr1	57969978	57970325
chr1	58156699	58157112
chr1	58769894	58770523
chr1	58993759	58994050
chr1	59067941	59068289
chr1	59237855	59238293
chr1	59584641	59585091
chr1	59623338	59623781
chr1	59883792	59884199
chr1	59912636	59912986
chr1	60860689	60861057
chr1	60961109	60961554
chr1	61055258	61055521
chr1	61181085	61181532
chr1	61297965	61298388
chr1	61377023	61377413
chr1	61771303	61771562
chr1	61925033	61925289
chr1	62697070	62697381
chr1	62701148	62701414
chr1	62707646	62707994
chr1	62786262	62786752
chr1	62929588	62930038
chr1	62964298	62964599
chr1	62966907	62967177
chr1	62986362	62986659
chr1	63180976	63181687
chr1	63182735	63183032
chr1	63659535	63659901
chr1	64446091	64446336
chr1	64448091	64448602
chr1	64617349	64617948
chr1	64705217	64705535
chr1	64737398	64737745
chr1	64918835	64919191
chr1	65010226	65010674
chr1	65046423	65046702
chr1	65111978	65112348
chr1	65178201	65178658
chr1	65179132	65180200
chr1	65179132	65180200
chr1	66838564	66838908
chr1	66895787	66896547
chr1	66895787	66896547
chr1	66992774	66993117
chr1	67143953	67144235
chr1	67181215	67181552
chr1	69086016	69086360
chr1	69138854	69139274
chr1	69241683	69242079
chr1	69331457	69331731
chr1	69689013	69689352
chr1	69785208	69785454
chr1	71505960	71506249
chr1	72141819	72142223
chr1	72306699	72307204
chr1	72716904	72717355
chr1	72718906	72719207
chr1	72854883	72855310
chr1	72865819	72866157
chr1	73826267	73826787
chr1	73901517	73901974
chr1	73986694	73986970
chr1	74082845	74083258
chr1	74124880	74125544
chr1	74205808	74206181
chr1	74284468	74284917
chr1	74313357	74313672
chr1	74361859	74362293
chr1	74386676	74386971
chr1	74390597	74391034
chr1	74397349	74398533
chr1	74397349	74398533
chr1	74452672	74453123
chr1	74460282	74460619
chr1	74643993	74644312
chr1	74661674	74661955
chr1	74748915	74749275
chr1	74759924	74760223
chr1	74784612	74784968
chr1	74808063	74808379
chr1	74926811	74927065
chr1	75124488	75124945
chr1	75142612	75143047
chr1	75251661	75252028
chr1	75317411	75318245
chr1	75342830	75343275
chr1	75413830	75414073
chr1	75425906	75426169
chr1	75445665	75446012
chr1	75467636	75468057
chr1	75546671	75546958
chr1	75559400	75559952
chr1	75597447	75597975
chr1	75652620	75652946
chr1	75653579	75653954
chr1	77516214	77516690
chr1	77972414	77972717
chr1	77978751	77979074
chr1	78215731	78216081
chr1	78419575	78419946
chr1	78724439	78724830
chr1	79640148	79640520
chr1	80181034	80181383
chr1	81287201	81287470
chr1	81303515	81303780
chr1	81316659	81316939
chr1	82293990	82294486
chr1	82433450	82433791
chr1	82641358	82642032
chr1	82787358	82787719
chr1	82839063	82839730
chr1	83064911	83065158
chr1	83076130	83076479
chr1	83746053	83746429
chr1	84933544	84934072
chr1	85736421	85736813
chr1	85793187	85793536
chr1	85853295	85853706
chr1	86007852	86008234
chr1	86064051	86064647
chr1	86178700	86179379
chr1	86339515	86339971
chr1	86416071	86416557
chr1	86430008	86430273
chr1	86440453	86440891
chr1	86471407	86471816
chr1	86501167	86501954
chr1	86501167	86501954
chr1	86504123	86504587
chr1	86525003	86525767
chr1	86528085	86528623
chr1	86532214	86532953
chr1	86618526	86618786
chr1	86650323	86650578
chr1	86669506	86669862
chr1	87042046	87042365
chr1	87184835	87185277
chr1	87186947	87187328
chr1	87246211	87246560
chr1	87258352	87258709
chr1	87447488	87447866
chr1	88277514	88278058
chr1	88705168	88705447
chr1	88705774	88706135
chr1	88745291	88745581
chr1	89191309	89191958
chr1	89196152	89196460
chr1	89235360	89235650
chr1	89524454	89524803
chr1	89525822	89526253
chr1	89580361	89580617
chr1	89606577	89606928
chr1	89646566	89646893
chr1	89943281	89943620
chr1	90202172	90202416
chr1	90203823	90204148
chr1	90592771	90593144
chr1	90650619	90651104
chr1	90849974	90850259
chr1	90928551	90928924
chr1	90956760	90957079
chr1	90973341	90973678
chr1	91098969	91099333
chr1	91179082	91179354
chr1	91239072	91239421
chr1	91346979	91347342
chr1	91366228	91366487
chr1	91380495	91380906
chr1	91428586	91429011
chr1	91459383	91459827
chr1	91483411	91483688
chr1	91523833	91524098
chr1	91755136	91755464
chr1	91913862	91914229
chr1	91962308	91962574
chr1	92611090	92611379
chr1	92647753	92648077
chr1	92648781	92649183
chr1	92833947	92834403
chr1	92910554	92910982
chr1	92956627	92957077
chr1	93174467	93174821
chr1	93343595	93344032
chr1	93478330	93478896
chr1	93507105	93507398
chr1	93668676	93668978
chr1	93686507	93686848
chr1	93801724	93802104
chr1	93803584	93803987
chr1	94034932	94035402
chr1	94078992	94079464
chr1	97802603	97803079
chr1	97809488	97809890
chr1	97976995	97977270
chr1	104986323	104986628
chr1	105630639	105630927
chr1	105711145	105711617
chr1	105891160	105891474
chr1	106037026	106037381
chr1	106170992	106171532
chr1	106389791	106390077
chr1	106395581	106395833
chr1	106425172	106425616
chr1	106717045	106717591
chr1	106717045	106717591
chr1	107635965	107636240
chr1	111863974	111864257
chr1	118321518	118321956
chr1	118336003	118336244
chr1	118498304	118498646
chr1	118759589	118759906
chr1	119053591	119054097
chr1	119083672	119083972
chr1	119087630	119087927
chr1	119458227	119458496
chr1	119548747	119549067
chr1	119895074	119895416
chr1	120032993	120033378
chr1	120197284	120197573
chr1	120231335	120231577
chr1	120549334	120549602
chr1	120586451	120586771
chr1	121180381	121180729
chr1	121567713	121568313
chr1	125370826	125371236
chr1	125607427	125607781
chr1	126431746	126432057
chr1	126931782	126932103
chr1	127458970	127459430
chr1	127496682	127497030
chr1	127500228	127500623
chr1	127765554	127765845
chr1	127827385	127827677
chr1	128824230	128824572
chr1	128832636	128832901
chr1	128875136	128875659
chr1	130372223	130372590
chr1	130462316	130462854
chr1	130876974	130877263
chr1	131053301	131053661
chr1	131060018	131060612
chr1	131060018	131060612
chr1	131155514	131155764
chr1	131181687	131182048
chr1	131207556	131207818
chr1	131246332	131246781
chr1	131260376	131260706
chr1	131270204	131270668
chr1	131555139	131555458
chr1	131658121	131658533
chr1	131712453	131712803
chr1	131765546	131765974
chr1	131866858	131867581
chr1	131937709	131937989
chr1	131981682	131981924
chr1	131982834	131983407
chr1	132116654	132117006
chr1	132121078	132121557
chr1	132155762	132156091
chr1	132157350	132157813
chr1	132355835	132356219
chr1	132367608	132367959
chr1	132417329	132417917
chr1	132476820	132477110
chr1	132525838	132526306
chr1	132594669	132594957
chr1	132758603	132759368
chr1	132758603	132759368
chr1	132982708	132982995
chr1	133039332	133039870
chr1	133087558	133087974
chr1	133101344	133101783
chr1	133181041	133181414
chr1	133306861	133307650
chr1	133306861	133307650
chr1	133380580	133381005
chr1	133382077	133382387
chr1	133610139	133610635
chr1	133736217	133736714
chr1	133896372	133896714
chr1	133911434	133911731
chr1	133961698	133962106
chr1	134045923	134046291
chr1	134048757	134049175
chr1	134053320	134053599
chr1	134106768	134107180
chr1	134151613	134152075
chr1	134244134	134244608
chr1	134331931	134332325
chr1	134368822	134369102
chr1	134494970	134495287
chr1	134518672	134518962
chr1	134725349	134725830
chr1	134829651	134829896
chr1	134989359	134989792
chr1	135105999	135106327
chr1	135108640	135108990
chr1	135110090	135110390
chr1	135112729	135112995
chr1	135136466	135136809
chr1	135154469	135154936
chr1	135171935	135172382
chr1	135258982	135259484
chr1	135368236	135368588
chr1	135430499	135430883
chr1	135461190	135461523
chr1	135540305	135540714
chr1	135544683	135545106
chr1	135670353	135670983
chr1	135699355	135699776
chr1	135700579	135700930
chr1	135719472	135719886
chr1	135752801	135753390
chr1	135781246	135781652
chr1	135787788	135788070
chr1	135789786	135790423
chr1	135811168	135811570
chr1	135847073	135847547
chr1	135865590	135865865
chr1	135944761	135945092
chr1	136170015	136170564
chr1	136175196	136175552
chr1	136212731	136213024
chr1	136458881	136459298
chr1	136550963	136551264
chr1	137225458	137225863
chr1	138044569	138044900
chr1	138328309	138328583
chr1	138835359	138835754
chr1	139156286	139156785
chr1	139421914	139422182
chr1	140171689	140172065
chr1	140661366	140661757
chr1	143702540	143703269
chr1	143776925	143777353
chr1	144006701	144006999
chr1	144197749	144198028
chr1	144380037	144380325
chr1	144406541	144406969
chr1	149254203	149254465
chr1	149758519	149758872
chr1	149832974	149833248
chr1	150392744	150393256
chr1	150540298	150540581
chr1	150591246	150591607
chr1	150993701	150993993
chr1	151009455	151009752
chr1	151034961	151035375
chr1	151078988	151079266
chr1	151564318	151564789
chr1	151706044	151706402
chr1	151820474	151820814
chr1	152369105	152369516
chr1	152524935	152525492
chr1	152746441	152746811
chr1	152768198	152768439
chr1	152904491	152904851
chr1	153092098	153092472
chr1	153101550	153101853
chr1	153386749	153387048
chr1	153401838	153402124
chr1	153480458	153480824
chr1	153556920	153557400
chr1	153559340	153559669
chr1	153742357	153742794
chr1	153746728	153747168
chr1	153749127	153749661
chr1	153807366	153807701
chr1	153894803	153895244
chr1	154118628	154119059
chr1	154181027	154181418
chr1	154788091	154788429
chr1	155006513	155006928
chr1	155025746	155026187
chr1	155048982	155049372
chr1	155218174	155218519
chr1	155224006	155224717
chr1	155293395	155293690
chr1	155537307	155537682
chr1	155575316	155575641
chr1	155576285	155576790
chr1	156036423	156036829
chr1	156085861	156086117
chr1	156241673	156242114
chr1	156633271	156633603
chr1	156640623	156640927
chr1	156741861	156742171
chr1	156752418	156752709
chr1	157076327	157076674
chr1	157077048	157077457
chr1	157086066	157086523
chr1	157411798	157412572
chr1	157411798	157412572
chr1	157458335	157458601
chr1	158654263	158654842
chr1	158654263	158654842
chr1	158670226	158670564
chr1	158713372	158713674
chr1	158953556	158953830
chr1	159135330	159135585
chr1	160194862	160195194
chr1	160399449	160399831
chr1	160717732	160718119
chr1	160743299	160743740
chr1	160933906	160934434
chr1	161170666	161171071
chr1	161195437	161195954
chr1	161687632	161687983
chr1	161712806	161713226
chr1	161968911	161969247
chr1	161976204	161976754
chr1	161999742	162000256
chr1	162276071	162276386
chr1	162313717	162313995
chr1	162549851	162550116
chr1	162665141	162665445
chr1	163150415	163150853
chr1	163779228	163779658
chr1	163910300	163910696
chr1	164138638	164139138
chr1	164316777	164317039
chr1	164455642	164455940
chr1	164898654	164899200
chr1	165114807	165115067
chr1	165120430	165120670
chr1	165320549	165320834
chr1	165583538	165583985
chr1	165641446	165641707
chr1	165679554	165679808
chr1	165736157	165736548
chr1	165771579	165771883
chr1	165780544	165780849
chr1	166002687	166002984
chr1	166153378	166153769
chr1	166154076	166154460
chr1	166160419	166161005
chr1	166319131	166319425
chr1	166738040	166738317
chr1	167220563	167220844
chr1	167337477	167337721
chr1	167369774	167370308
chr1	167394010	167394532
chr1	167636951	167637388
chr1	167644630	167645300
chr1	167782213	167782460
chr1	168214068	168214666
chr1	168376470	168376727
chr1	169354078	169354365
chr1	169459452	169459758
chr1	169934325	169934671
chr1	169939318	169939752
chr1	170136447	170136712
chr1	170174948	170175336
chr1	170292543	170292869
chr1	170613237	170613528
chr1	170632420	170632788
chr1	170839773	170840115
chr1	170885194	170885674
chr1	170895342	170895763
chr1	170900824	170901146
chr1	170901613	170901982
chr1	170996781	170997063
chr1	171110946	171111380
chr1	171164204	171164521
chr1	171220840	171221262
chr1	171222509	171223057
chr1	171246898	171247369
chr1	171257248	171257602
chr1	171281568	171281919
chr1	171361126	171361514
chr1	171379982	171380336
chr1	171470223	171470686
chr1	171479063	171479305
chr1	171502456	171503850
chr1	171502456	171503850
chr1	171502456	171503850
chr1	171815812	171816199
chr1	172046883	172047334
chr1	172119736	172119991
chr1	172217072	172217422
chr1	172309622	172310574
chr1	172309622	172310574
chr1	172409077	172409430
chr1	172481820	172482119
chr1	172490225	172490797
chr1	172528673	172529046
chr1	172563186	172563620
chr1	172632943	172633513
chr1	173323742	173324182
chr1	173377561	173377861
chr1	174594991	174595416
chr1	175625953	175626471
chr1	175923952	175924243
chr1	175936449	175936771
chr1	176223233	176223555
chr1	176699755	176700056
chr1	176862157	176862477
chr1	176877821	176878112
chr1	177188806	177189181
chr1	177702772	177703162
chr1	178406304	178406824
chr1	178449286	178449597
chr1	178463729	178464093
chr1	178468234	178468622
chr1	178527204	178527791
chr1	178530540	178531003
chr1	178960232	178960569
chr1	179142219	179142516
chr1	179477138	179477449
chr1	179502645	179502998
chr1	179517802	179518312
chr1	179645718	179646055
chr1	179847360	179848165
chr1	179859164	179859621
chr1	180175042	180175500
chr1	180215119	180215364
chr1	180268557	180269042
chr1	180387608	180387884
chr1	180407045	180407599
chr1	180422201	180422633
chr1	180428346	180428725
chr1	180434210	180434572
chr1	180484005	180484382
chr1	180763932	180764293
chr1	180768483	180768828
chr1	180811670	180812015
chr1	180863729	180864065
chr1	180874007	180874289
chr1	180901192	180901433
chr1	180974286	180974647
chr1	180987797	180988152
chr1	180992107	180992473
chr1	181039595	181039981
chr1	181256214	181256464
chr1	181272865	181273186
chr1	181545415	181545787
chr1	181616150	181616518
chr1	181888815	181889275
chr1	182115278	182115942
chr1	182124413	182124857
chr1	182140513	182140778
chr1	182376172	182376474
chr1	182408778	182409036
chr1	182489756	182490217
chr1	182517345	182517865
chr1	182539461	182539753
chr1	182560428	182560709
chr1	182960080	182960519
chr1	182990895	182991318
chr1	183237949	183238236
chr1	183442058	183442457
chr1	184448027	184448314
chr1	184771622	184771941
chr1	184824584	184825400
chr1	184824584	184825400
chr1	184852070	184852560
chr1	185187379	185187691
chr1	185193640	185193938
chr1	185546334	185546640
chr1	185681958	185682270
chr1	186712755	186713103
chr1	186721949	186722238
chr1	186827762	186828236
chr1	187137502	187137809
chr1	187974433	187974746
chr1	188321555	188321802
chr1	188904144	188904448
chr1	188993287	188993561
chr1	189023343	189023688
chr1	189028265	189028565
chr1	189661903	189662171
chr1	189701036	189701386
chr1	189882914	189883200
chr1	189927709	189928053
chr1	189973100	189973428
chr1	190045825	190046203
chr1	190797239	190797480
chr1	190831898	190832154
chr1	190944434	190944710
chr1	191075476	191075919
chr1	191299679	191299973
chr1	191312345	191312925
chr1	191391308	191391680
chr1	191562827	191563260
chr1	191575580	191576330
chr1	191817833	191818305
chr1	191834848	191835136
chr1	191907290	191907789
chr1	191964272	191965411
chr1	191964272	191965411
chr1	192092856	192093224
chr1	192190500	192190835
chr1	192598437	192598708
chr1	192711936	192712268
chr1	192726964	192727340
chr1	192912193	192912609
chr1	193130164	193130540
chr1	193255592	193255873
chr1	193326643	193327070
chr1	193330204	193330512
chr1	193376754	193377206
chr1	193382863	193383355
chr1	193386127	193386477
chr1	193449424	193449846
chr1	193575927	193576371
chr1	193703143	193703569
chr1	194618823	194619918
chr1	194618823	194619918
chr1	194753183	194753576
chr1	194761499	194761864
chr1	194816984	194817243
chr1	194879519	194879979
chr1	194962250	194962560
chr1	194976069	194976719
chr1	195130897	195131157
chr10	3332889	3333218
chr10	3531375	3531866
chr10	3534322	3534761
chr10	3572983	3573235
chr10	3943888	3944289
chr10	3972945	3973204
chr10	3996503	3996824
chr10	4333374	4333682
chr10	4346837	4347248
chr10	4404897	4405222
chr10	5161576	5161825
chr10	5600083	5600477
chr10	5800555	5800822
chr10	5824687	5825249
chr10	7211317	7211793
chr10	7333414	7333727
chr10	7809958	7810288
chr10	7883498	7883855
chr10	8196371	8196660
chr10	8240254	8240579
chr10	8323242	8323483
chr10	8682939	8683248
chr10	8742851	8743243
chr10	8775330	8775585
chr10	9053379	9053772
chr10	9676912	9677378
chr10	10321166	10321469
chr10	10408125	10408500
chr10	10558012	10558522
chr10	11280629	11281034
chr10	11449880	11450181
chr10	12690757	12691027
chr10	12700359	12700800
chr10	12922905	12923393
chr10	13016542	13016836
chr10	13087301	13087577
chr10	13564684	13564952
chr10	14200331	14200717
chr10	14391100	14391430
chr10	14451930	14452228
chr10	14705279	14705803
chr10	15300056	15300383
chr10	17722606	17722870
chr10	17733088	17733458
chr10	17870038	17870297
chr10	18055241	18055648
chr10	18197207	18197702
chr10	18318266	18318616
chr10	18319171	18319483
chr10	18388682	18389090
chr10	18391616	18391910
chr10	18453408	18453816
chr10	18528556	18528930
chr10	18545766	18546135
chr10	18904159	18904467
chr10	18910975	18911253
chr10	18917067	18917353
chr10	19014948	19015704
chr10	19186031	19186322
chr10	19518883	19519138
chr10	19894027	19894360
chr10	19907118	19907772
chr10	19911629	19911926
chr10	19933952	19934438
chr10	20073288	20073607
chr10	20125301	20125796
chr10	20148565	20148978
chr10	20170442	20170738
chr10	20290392	20290802
chr10	20361902	20362195
chr10	20405514	20405792
chr10	20547937	20548270
chr10	20927945	20928219
chr10	20948386	20948687
chr10	21189079	21189405
chr10	21382856	21383412
chr10	21465339	21465676
chr10	21993096	21993380
chr10	21995283	21996309
chr10	21995283	21996309
chr10	22010268	22010541
chr10	22140917	22141464
chr10	22148332	22148581
chr10	22163741	22163985
chr10	22479916	22480159
chr10	22579474	22579774
chr10	22714594	22714869
chr10	23081240	23081670
chr10	23086817	23087165
chr10	23116844	23117103
chr10	23815114	23815483
chr10	24111088	24111556
chr10	24131221	24131796
chr10	24173742	24174064
chr10	24298651	24298933
chr10	24312188	24312677
chr10	24312188	24312677
chr10	24591093	24591448
chr10	24621587	24622011
chr10	24625063	24625406
chr10	24630655	24631055
chr10	24869639	24870020
chr10	25219140	25219514
chr10	25488535	25488924
chr10	26139335	26139886
chr10	26372883	26373264
chr10	26890660	26890914
chr10	26919603	26919858
chr10	26995572	26995827
chr10	27133064	27133527
chr10	28844033	28844500
chr10	29313142	29313792
chr10	29532828	29533177
chr10	30825042	30825305
chr10	31299174	31299570
chr10	31445761	31446277
chr10	32890810	32891073
chr10	33986899	33987193
chr10	34036627	34036952
chr10	34096546	34096874
chr10	34151899	34152221
chr10	34326790	34327037
chr10	34431816	34432056
chr10	37014315	37014651
chr10	37072648	37073128
chr10	37136978	37137333
chr10	38849086	38849509
chr10	38875898	38876176
chr10	39039631	39039881
chr10	39171000	39172178
chr10	39171000	39172178
chr10	39239937	39240216
chr10	39520382	39520928
chr10	39732682	39733151
chr10	40212507	40212749
chr10	40258910	40259461
chr10	40524915	40525355
chr10	40683576	40683850
chr10	40884556	40884841
chr10	41004231	41004708
chr10	41288849	41289132
chr10	41303989	41304470
chr10	41505573	41505912
chr10	41678817	41679072
chr10	41682851	41683196
chr10	41689902	41690193
chr10	41830953	41831225
chr10	41933610	41934061
chr10	41980735	41981063
chr10	42308075	42308477
chr10	42734597	42734854
chr10	42842297	42842715
chr10	42941980	42942593
chr10	42958001	42958527
chr10	42987618	42987924
chr10	43452465	43452791
chr10	43479576	43480063
chr10	43540569	43541270
chr10	43574880	43575319
chr10	43953934	43954267
chr10	44071226	44071563
chr10	44148834	44149207
chr10	44177506	44177771
chr10	44328374	44328629
chr10	45045321	45045680
chr10	45051138	45051399
chr10	45066808	45067234
chr10	45373318	45373653
chr10	45485654	45485961
chr10	46012054	46012337
chr10	46057454	46057902
chr10	51553511	51554102
chr10	51553511	51554102
chr10	51594916	51595366
chr10	52072606	52072876
chr10	52106197	52106464
chr10	52216776	52217083
chr10	52385271	52385655
chr10	52417148	52417605
chr10	52533857	52534165
chr10	52690221	52690600
chr10	53087893	53088157
chr10	53346461	53346953
chr10	53348273	53348542
chr10	53509193	53509533
chr10	53528416	53528736
chr10	53812508	53812985
chr10	53863436	53863786
chr10	55980195	55980578
chr10	56373099	56373424
chr10	57448050	57448388
chr10	57743482	57744169
chr10	57794649	57794987
chr10	57841845	57842251
chr10	58359173	58359441
chr10	58377920	58378270
chr10	58497911	58498206
chr10	58675612	58675958
chr10	58812182	58812597
chr10	59149886	59150140
chr10	59166554	59166802
chr10	59295224	59295799
chr10	59296254	59296707
chr10	59865099	59865512
chr10	59894872	59895167
chr10	59950733	59951134
chr10	59997755	59998019
chr10	60148104	60148487
chr10	60191479	60192168
chr10	60245083	60245632
chr10	60305167	60305617
chr10	60407757	60408338
chr10	60418117	60418437
chr10	60760303	60760866
chr10	60779625	60780098
chr10	60831340	60831673
chr10	60834877	60835397
chr10	61052229	61052670
chr10	61068487	61068777
chr10	61147840	61148206
chr10	61199573	61199997
chr10	61336100	61336372
chr10	61341578	61341880
chr10	61343976	61344286
chr10	61399363	61399815
chr10	61466871	61467212
chr10	61492084	61492441
chr10	61657964	61658413
chr10	61734473	61734795
chr10	61782837	61783144
chr10	61783944	61784203
chr10	61838694	61839177
chr10	61877716	61878343
chr10	61980491	61980755
chr10	62102137	62102482
chr10	62105118	62105600
chr10	62182994	62183457
chr10	62186772	62187250
chr10	62261210	62261577
chr10	62410849	62411209
chr10	62500182	62500505
chr10	62590175	62590520
chr10	62725741	62726048
chr10	62980058	62980479
chr10	63024425	63024915
chr10	63066053	63066377
chr10	63153598	63153881
chr10	63308975	63309245
chr10	63377458	63377908
chr10	63382739	63383213
chr10	63422415	63422941
chr10	63582596	63582960
chr10	64084412	64084785
chr10	66814453	66814872
chr10	66853131	66853674
chr10	67311152	67311739
chr10	67315067	67315430
chr10	67766189	67766527
chr10	67984569	67985025
chr10	67996333	67996640
chr10	68146877	68147313
chr10	68283099	68283519
chr10	68902700	68902966
chr10	69186057	69186547
chr10	69307077	69307477
chr10	69321257	69321658
chr10	69452163	69452512
chr10	69654858	69655232
chr10	69656294	69656616
chr10	69662398	69662701
chr10	69845778	69846051
chr10	69870334	69870731
chr10	69964680	69965036
chr10	70096844	70097206
chr10	70244915	70245185
chr10	70296779	70297207
chr10	70318651	70319051
chr10	70563642	70564056
chr10	70963688	70964167
chr10	71218232	71218588
chr10	71225963	71226281
chr10	71326617	71327199
chr10	71401229	71401598
chr10	74967007	74967338
chr10	75059427	75059720
chr10	75151208	75151907
chr10	75182375	75182827
chr10	75316911	75317595
chr10	75436567	75436972
chr10	75439549	75439927
chr10	75486397	75486696
chr10	75586117	75586725
chr10	75635687	75636034
chr10	75744066	75744328
chr10	75853462	75853764
chr10	75883183	75883544
chr10	75897363	75897679
chr10	75951575	75952161
chr10	76032392	76032655
chr10	76202012	76202549
chr10	76229652	76229904
chr10	76442785	76443095
chr10	76623316	76623635
chr10	76733269	76733617
chr10	76734988	76735400
chr10	76791486	76791747
chr10	76835652	76836012
chr10	77021247	77021770
chr10	77082498	77082953
chr10	77130329	77130963
chr10	77252784	77253246
chr10	77282915	77283201
chr10	77353356	77353740
chr10	77509686	77510007
chr10	77517104	77517484
chr10	77627546	77627818
chr10	77984691	77985157
chr10	78009656	78010065
chr10	78018744	78019178
chr10	78028088	78028497
chr10	78069342	78070059
chr10	78159885	78160390
chr10	78163970	78164275
chr10	78279199	78279482
chr10	78392052	78392571
chr10	78412937	78413328
chr10	78755955	78756350
chr10	79116550	79117114
chr10	79595329	79595728
chr10	79668706	79669175
chr10	79682986	79683644
chr10	79695252	79695570
chr10	79712537	79712889
chr10	79746348	79746631
chr10	79768336	79768773
chr10	79779868	79780345
chr10	79788492	79788792
chr10	79793280	79793931
chr10	79812164	79812643
chr10	79834768	79835229
chr10	79865989	79866325
chr10	79883749	79884045
chr10	79892765	79893014
chr10	79925091	79925683
chr10	79953985	79954284
chr10	79958138	79958517
chr10	79959895	79960262
chr10	79984337	79985042
chr10	79987125	79987527
chr10	80114435	80115193
chr10	80141419	80141936
chr10	80145332	80145792
chr10	80147766	80148243
chr10	80148583	80148958
chr10	80164990	80165490
chr10	80175574	80175910
chr10	80199444	80199767
chr10	80226330	80226616
chr10	80245410	80246041
chr10	80292103	80292536
chr10	80295517	80295944
chr10	80340137	80340448
chr10	80348378	80348644
chr10	80350347	80350592
chr10	80376193	80376659
chr10	80398975	80399279
chr10	80445968	80446572
chr10	80506146	80506683
chr10	80509422	80509882
chr10	80561647	80562149
chr10	80566245	80566639
chr10	80578514	80579189
chr10	80578514	80579189
chr10	80611115	80611481
chr10	80659098	80659982
chr10	80747431	80747833
chr10	80751176	80751624
chr10	80751176	80751624
chr10	80774511	80775158
chr10	80880307	80880731
chr10	80928575	80929666
chr10	80928575	80929666
chr10	80988032	80988409
chr10	80995040	80995645
chr10	81175082	81175450
chr10	81198255	81198644
chr10	81231026	81231298
chr10	81289229	81289621
chr10	81292550	81293029
chr10	81304940	81305235
chr10	81341680	81341935
chr10	81350610	81351158
chr10	81389768	81390087
chr10	81395135	81395461
chr10	81408796	81409046
chr10	81416819	81417143
chr10	81450159	81450475
chr10	81482564	81483093
chr10	81502635	81503062
chr10	81551562	81552077
chr10	82666425	82666824
chr10	82811901	82812181
chr10	82909299	82909694
chr10	83776452	83776776
chr10	83819674	83820020
chr10	84437923	84438487
chr10	84450814	84451112
chr10	84488298	84488557
chr10	84514095	84514397
chr10	84515469	84515758
chr10	85045060	85045717
chr10	85154106	85154566
chr10	85183567	85184218
chr10	85220976	85221263
chr10	85968042	85968383
chr10	86021637	86022189
chr10	86064778	86065232
chr10	86296085	86296442
chr10	86302762	86303073
chr10	86452457	86452724
chr10	86463755	86464206
chr10	86498779	86499110
chr10	86731096	86731548
chr10	86971910	86972289
chr10	87024950	87025290
chr10	87552707	87553081
chr10	88327309	88327847
chr10	88376777	88377131
chr10	88378976	88379389
chr10	89326970	89327241
chr10	89461753	89462224
chr10	89630115	89630517
chr10	90043385	90043640
chr10	90081660	90081976
chr10	90690184	90690530
chr10	90728748	90729015
chr10	91032385	91032787
chr10	91166819	91167230
chr10	91170541	91171001
chr10	91187858	91188238
chr10	91236801	91237119
chr10	91271202	91271502
chr10	91297832	91298128
chr10	93014490	93014794
chr10	93050935	93051238
chr10	93160473	93160823
chr10	93291448	93292145
chr10	93291448	93292145
chr10	93425733	93426088
chr10	93471242	93471767
chr10	93539757	93540058
chr10	93577497	93577843
chr10	93593920	93594263
chr10	93611482	93611733
chr10	93812996	93813476
chr10	93945343	93945776
chr10	94035801	94036390
chr10	94116286	94116546
chr10	94147664	94148009
chr10	94198976	94199418
chr10	94408707	94409090
chr10	94609309	94609549
chr10	94623665	94623999
chr10	94958348	94958731
chr10	94991370	94991858
chr10	95088136	95088581
chr10	95417728	95418256
chr10	95476028	95476336
chr10	95858244	95858521
chr10	95894800	95895103
chr10	96213912	96214253
chr10	97313031	97313496
chr10	97345312	97345675
chr10	97375866	97376143
chr10	97712725	97713024
chr10	99107892	99108447
chr10	99577224	99577761
chr10	99615845	99616188
chr10	100475024	100475305
chr10	100629823	100630065
chr10	100742099	100742386
chr10	102449511	102449789
chr10	102451701	102452014
chr10	103253913	103254159
chr10	103984376	103984752
chr10	105575291	105575706
chr10	105774330	105774811
chr10	105840809	105841661
chr10	105840809	105841661
chr10	107442879	107443172
chr10	107799928	107800276
chr10	107858768	107859175
chr10	108300762	108301169
chr10	108446116	108446507
chr10	109920733	109921152
chr10	110455896	110456257
chr10	110733368	110733675
chr10	110794460	110794986
chr10	110976063	110976366
chr10	110989735	110989989
chr10	111099975	111100457
chr10	111108811	111109166
chr10	111226581	111227077
chr10	111298444	111299016
chr10	111472946	111473260
chr10	111503160	111503572
chr10	111925495	111925802
chr10	111957821	111958172
chr10	111977638	111977934
chr10	112801560	112801893
chr10	115323401	115323664
chr10	115384734	115385147
chr10	116084018	116084286
chr10	116207974	116208595
chr10	116319239	116319494
chr10	116330481	116330819
chr10	116848789	116849187
chr10	116950408	116950697
chr10	117033761	117034193
chr10	117209670	117209926
chr10	117216917	117217219
chr10	117363101	117363370
chr10	117432441	117432772
chr10	117435282	117435842
chr10	117676895	117677280
chr10	117710522	117711104
chr10	118370458	118370835
chr10	118592617	118592959
chr10	120125110	120125555
chr10	120202019	120202582
chr10	120231769	120232025
chr10	120233937	120234376
chr10	120257459	120257703
chr10	120701792	120702110
chr10	120864408	120864890
chr10	120872554	120872967
chr10	120875785	120876650
chr10	120875785	120876650
chr10	121033257	121034360
chr10	121033257	121034360
chr10	121256498	121256915
chr10	121409601	121410039
chr10	121426926	121427423
chr10	121476762	121477015
chr10	121516248	121516545
chr10	121640511	121640788
chr10	122047638	122048114
chr10	122051886	122052140
chr10	122529270	122529651
chr10	122553084	122553507
chr10	122794370	122794717
chr10	122806950	122807375
chr10	123005094	123005539
chr10	123040090	123040385
chr10	123175841	123176116
chr10	123263770	123264222
chr10	125264799	125265365
chr10	125725276	125725637
chr10	125785013	125785302
chr10	126330564	126330991
chr10	126531439	126531782
chr10	126869745	126869988
chr10	126918933	126919546
chr10	126928417	126928882
chr10	126990329	126990747
chr10	127030618	127031159
chr10	127164846	127165295
chr10	127170728	127171271
chr10	127177724	127178013
chr10	127228891	127229297
chr10	127255954	127256257
chr10	127312360	127312663
chr10	127338815	127339324
chr10	127342265	127342616
chr10	127350707	127350949
chr10	127508900	127509401
chr10	127512690	127513288
chr10	127537911	127538322
chr10	127569512	127569942
chr10	127622030	127622382
chr10	127641723	127642262
chr10	127674775	127675202
chr10	127677772	127678379
chr10	127738160	127738442
chr10	127739098	127739696
chr10	127744709	127745063
chr10	127937434	127937699
chr10	127956088	127956532
chr10	128008148	128008589
chr10	128091036	128091516
chr10	128092459	128092737
chr10	128185968	128186273
chr10	128188498	128188828
chr10	128232630	128233098
chr10	128283869	128284432
chr10	128335540	128335949
chr10	128362581	128362972
chr10	128376736	128377288
chr10	128409416	128410371
chr10	128409416	128410371
chr10	128440437	128440677
chr10	128459019	128459361
chr10	128493920	128494268
chr10	128536120	128536694
chr10	128566011	128566315
chr10	128590225	128590759
chr10	128612690	128613046
chr10	128674632	128675018
chr10	128730920	128731288
chr10	128748579	128748827
chr10	128895394	128895938
chr10	128913027	128913725
chr10	128923094	128923483
chr10	128977508	128977819
chr11	3290004	3290432
chr11	3347145	3347494
chr11	3386978	3387459
chr11	3408896	3409570
chr11	3472533	3472891
chr11	3514455	3514923
chr11	3535099	3535847
chr11	3648950	3649245
chr11	3786661	3786930
chr11	3808165	3808467
chr11	3879804	3880300
chr11	3914169	3914939
chr11	4053717	4053964
chr11	4083359	4083703
chr11	4094421	4094738
chr11	4134813	4135248
chr11	4219394	4219866
chr11	4220453	4220766
chr11	4258522	4259184
chr11	4421998	4422294
chr11	4865970	4866231
chr11	4973298	4973698
chr11	4984282	4984543
chr11	5015817	5016064
chr11	5059865	5060151
chr11	5065542	5065842
chr11	5114926	5115240
chr11	5290669	5291251
chr11	5474258	5474530
chr11	5485289	5485534
chr11	5629204	5629482
chr11	5788524	5788960
chr11	5837828	5838290
chr11	5886167	5886676
chr11	5995971	5996344
chr11	6026489	6026772
chr11	6187800	6188170
chr11	6261726	6262015
chr11	6274843	6275208
chr11	6365974	6366271
chr11	6444323	6444772
chr11	6528744	6529087
chr11	6654980	6655236
chr11	6768824	6769184
chr11	7200046	7200357
chr11	7210402	7210755
chr11	8424307	8424663
chr11	8523901	8524250
chr11	8534957	8535348
chr11	8664511	8664776
chr11	9136493	9136842
chr11	11461646	11462317
chr11	11461646	11462317
chr11	11788373	11789088
chr11	11788373	11789088
chr11	11808878	11809284
chr11	11811997	11812309
chr11	11820244	11820606
chr11	11973423	11973798
chr11	11974877	11975186
chr11	12025674	12025994
chr11	12291309	12291796
chr11	12542852	12543270
chr11	12811243	12811498
chr11	16525040	16525298
chr11	17160044	17160762
chr11	17279867	17280275
chr11	17459808	17460308
chr11	17685753	17686096
chr11	18151795	18152161
chr11	18877586	18877887
chr11	19024421	19024720
chr11	19671168	19671431
chr11	19761013	19761503
chr11	19823464	19823867
chr11	19830591	19830936
chr11	20132975	20133262
chr11	20200966	20201404
chr11	20333105	20333392
chr11	20400945	20401283
chr11	20445908	20446175
chr11	20454975	20455409
chr11	20638922	20639206
chr11	20691029	20691401
chr11	20742392	20742939
chr11	20794333	20794924
chr11	20913926	20914366
chr11	21178413	21178695
chr11	21453816	21454092
chr11	21561537	21561783
chr11	22225669	22225978
chr11	22617489	22618079
chr11	22982250	22982637
chr11	22987253	22987719
chr11	23255495	23255777
chr11	23272062	23272329
chr11	23679191	23679612
chr11	23979320	23979750
chr11	24049214	24049693
chr11	24080951	24081232
chr11	24094224	24094606
chr11	25862795	25863138
chr11	26387257	26387531
chr11	28610843	28611113
chr11	29173364	29173605
chr11	29373585	29373873
chr11	29693355	29694413
chr11	29693355	29694413
chr11	29885150	29885455
chr11	30025993	30026251
chr11	30676157	30676414
chr11	31248544	31248872
chr11	31637950	31638311
chr11	31675398	31675735
chr11	31949434	31949745
chr11	32000224	32000529
chr11	32162172	32162539
chr11	32182597	32182900
chr11	32216822	32217164
chr11	32238508	32238778
chr11	32286784	32287177
chr11	32299927	32300292
chr11	32324634	32324969
chr11	32450129	32450529
chr11	32455427	32455952
chr11	32588164	32588733
chr11	32693586	32693939
chr11	32709568	32710161
chr11	33148070	33148715
chr11	33176542	33176934
chr11	33614298	33614671
chr11	33721263	33721603
chr11	33917539	33917906
chr11	33928636	33928942
chr11	34314623	34314931
chr11	34814784	34815084
chr11	35119440	35119693
chr11	35407623	35407945
chr11	35451536	35452017
chr11	35693145	35693440
chr11	35834223	35834877
chr11	36001229	36001792
chr11	36045619	36046115
chr11	36221332	36221758
chr11	39589059	39589390
chr11	40149418	40149677
chr11	40927217	40927486
chr11	43348595	43349030
chr11	43492674	43493013
chr11	43494047	43494364
chr11	43568351	43568685
chr11	43613080	43613430
chr11	43766704	43767222
chr11	43783744	43784153
chr11	43836404	43836700
chr11	44331426	44331814
chr11	44453402	44453740
chr11	44610819	44611242
chr11	45008082	45008453
chr11	45678750	45679070
chr11	45795754	45796050
chr11	45881093	45881435
chr11	45884075	45884430
chr11	45926583	45927066
chr11	45944549	45945314
chr11	46016123	46016424
chr11	46128594	46128920
chr11	46215373	46215835
chr11	46237117	46237381
chr11	46275424	46275861
chr11	46431094	46431473
chr11	48588920	48589319
chr11	48774650	48774947
chr11	48790034	48790681
chr11	48837414	48837676
chr11	48856694	48856996
chr11	48859043	48859418
chr11	48874312	48874951
chr11	49103288	49103751
chr11	49189765	49190127
chr11	49271360	49271647
chr11	49650427	49650751
chr11	49652869	49653156
chr11	49727852	49728242
chr11	49846318	49846796
chr11	49869736	49870129
chr11	49871922	49872234
chr11	49901541	49902120
chr11	49955791	49956253
chr11	49961354	49961662
chr11	49986301	49986902
chr11	49986301	49986902
chr11	50130742	50131610
chr11	50130742	50131610
chr11	50161666	50161951
chr11	50364591	50364854
chr11	50371322	50371683
chr11	50377764	50378822
chr11	50443640	50444144
chr11	50769317	50769779
chr11	51289467	51290301
chr11	51326906	51327155
chr11	51534349	51534599
chr11	51539555	51540189
chr11	51582620	51583039
chr11	51681651	51681935
chr11	51817777	51818135
chr11	51967385	51967878
chr11	52220384	52220737
chr11	52253990	52254394
chr11	52297432	52297715
chr11	52343223	52343599
chr11	52360642	52360960
chr11	52421479	52421849
chr11	53032398	53032709
chr11	53466576	53466934
chr11	53469778	53470266
chr11	53584851	53585385
chr11	53737118	53737863
chr11	53763858	53764132
chr11	53849995	53850270
chr11	53859008	53859316
chr11	54002225	54003221
chr11	54002225	54003221
chr11	54088855	54089324
chr11	54257038	54257292
chr11	54703298	54703604
chr11	54879341	54879788
chr11	54927827	54928085
chr11	54930299	54930668
chr11	54984029	54984472
chr11	54998193	54998645
chr11	55039625	55040008
chr11	55046734	55046989
chr11	55086996	55087312
chr11	55204069	55204550
chr11	55386384	55386773
chr11	55389742	55390130
chr11	55444767	55445182
chr11	55446580	55447035
chr11	55497848	55498246
chr11	55518871	55519148
chr11	56131169	56131665
chr11	57548910	57549391
chr11	57617629	57617995
chr11	57645252	57645558
chr11	57778318	57778754
chr11	57819918	57820390
chr11	57934347	57934655
chr11	57950896	57951371
chr11	58018437	58018710
chr11	58179673	58179918
chr11	58225627	58226040
chr11	58301641	58302415
chr11	58916932	58917175
chr11	58928012	58928302
chr11	58954775	58955230
chr11	58981830	58982134
chr11	59163516	59163779
chr11	59183895	59184145
chr11	59230431	59230775
chr11	59297966	59298230
chr11	59307769	59308238
chr11	59483220	59483531
chr11	59525242	59525689
chr11	59778578	59778891
chr11	59847277	59847554
chr11	59879910	59880332
chr11	59965052	59965648
chr11	60027355	60027613
chr11	60104634	60105206
chr11	60199759	60200029
chr11	60292838	60293177
chr11	60412294	60412548
chr11	60537592	60537836
chr11	60727049	60727446
chr11	60953813	60954385
chr11	61091578	61092057
chr11	61104237	61104784
chr11	61174296	61174967
chr11	61193278	61193829
chr11	61352147	61352404
chr11	61410087	61410458
chr11	61417924	61418172
chr11	61504619	61505085
chr11	61619709	61620609
chr11	61619709	61620609
chr11	61714586	61715109
chr11	61854176	61854469
chr11	61950725	61950978
chr11	61956614	61957058
chr11	62047944	62048260
chr11	62127757	62128113
chr11	62280704	62281115
chr11	62575205	62575756
chr11	62613665	62614071
chr11	62648651	62649135
chr11	62675813	62676172
chr11	62743994	62744481
chr11	62756767	62757270
chr11	62901761	62902046
chr11	62921012	62921488
chr11	63132980	63133269
chr11	63135584	63136025
chr11	63213130	63213440
chr11	63404629	63404988
chr11	63920500	63920838
chr11	63925218	63925654
chr11	64442202	64442449
chr11	64718716	64719027
chr11	64898875	64899362
chr11	64968512	64968845
chr11	65197293	65197574
chr11	65268218	65268618
chr11	65820742	65821208
chr11	66905750	66906160
chr11	66984884	66985484
chr11	67021055	67021469
chr11	67024784	67025119
chr11	67080116	67080513
chr11	67085342	67085902
chr11	67100225	67100479
chr11	67110269	67110826
chr11	67112078	67112347
chr11	67112602	67113092
chr11	67350399	67350753
chr11	67373431	67373685
chr11	67676157	67676557
chr11	67897206	67897752
chr11	67999746	68000015
chr11	68212138	68212491
chr11	68408273	68408569
chr11	68431887	68432299
chr11	68485254	68485752
chr11	68566332	68566816
chr11	68807836	68808230
chr11	68901297	68901619
chr11	68904594	68905112
chr11	68982678	68982946
chr11	69015610	69016151
chr11	69035937	69036343
chr11	69066763	69067319
chr11	69092378	69092861
chr11	69122589	69122986
chr11	69125294	69125608
chr11	69150496	69150966
chr11	69192799	69193215
chr11	69257891	69258220
chr11	69272305	69272735
chr11	69390398	69390662
chr11	69401170	69401480
chr11	69513850	69514284
chr11	69546666	69547406
chr11	69546666	69547406
chr11	69579168	69579921
chr11	69613909	69614363
chr11	69628420	69628730
chr11	69632613	69633002
chr11	69655350	69655759
chr11	69657185	69657606
chr11	69682704	69683208
chr11	69803873	69804130
chr11	69876761	69877253
chr11	69880480	69880977
chr11	69921423	69921965
chr11	69934138	69934568
chr11	69948763	69949198
chr11	70014944	70015249
chr11	70020917	70021209
chr11	70055582	70055988
chr11	70074694	70074981
chr11	70230423	70230755
chr11	70432080	70432335
chr11	70452002	70452512
chr11	70506438	70506728
chr11	70510126	70510403
chr11	70516499	70516902
chr11	70540071	70540533
chr11	70605140	70605581
chr11	70687441	70688003
chr11	70755569	70756032
chr11	70777168	70777635
chr11	70778093	70778541
chr11	70982832	70983288
chr11	72024362	72024852
chr11	72037893	72038462
chr11	72221269	72221640
chr11	72342513	72342898
chr11	72355063	72355445
chr11	72428574	72428887
chr11	72429347	72429956
chr11	72570595	72571010
chr11	72926426	72926854
chr11	72941032	72941277
chr11	73006373	73006786
chr11	73007723	73008260
chr11	73039475	73039721
chr11	73047633	73048064
chr11	73049113	73049754
chr11	73107329	73107675
chr11	73137700	73137949
chr11	73138194	73138592
chr11	74371743	74371983
chr11	74547360	74547753
chr11	74634337	74634815
chr11	74847892	74848332
chr11	74981471	74981793
chr11	75165364	75165683
chr11	75168949	75169392
chr11	75170496	75170761
chr11	75178788	75179321
chr11	75192775	75193157
chr11	75290885	75291355
chr11	75402127	75402509
chr11	75454436	75454848
chr11	75509936	75511103
chr11	75509936	75511103
chr11	75530295	75530762
chr11	75573290	75573702
chr11	75781948	75782252
chr11	75913256	75913679
chr11	75966543	75967512
chr11	75966543	75967512
chr11	76027728	76027969
chr11	76167184	76167675
chr11	76217516	76217917
chr11	76253079	76253493
chr11	76272579	76272831
chr11	76398885	76399165
chr11	76406471	76406988
chr11	76410568	76411084
chr11	76454572	76454928
chr11	76456129	76456701
chr11	76524875	76525236
chr11	76577884	76578400
chr11	76645937	76646390
chr11	76655006	76655437
chr11	76677131	76677407
chr11	76763396	76763998
chr11	76789279	76789584
chr11	76997302	76997678
chr11	77100177	77100533
chr11	77214589	77215040
chr11	77308464	77308915
chr11	77446477	77446893
chr11	77467911	77468174
chr11	77491044	77491671
chr11	77501382	77501752
chr11	77507876	77508509
chr11	77629587	77629934
chr11	77630372	77630835
chr11	77737314	77737711
chr11	77762988	77763736
chr11	77793074	77793621
chr11	77815995	77816367
chr11	77822773	77823290
chr11	77825832	77826128
chr11	77827164	77827665
chr11	77967211	77967467
chr11	78019791	78020204
chr11	78032062	78032775
chr11	78060407	78060731
chr11	78159088	78159406
chr11	78177711	78178236
chr11	78262511	78262841
chr11	78347443	78347696
chr11	78355582	78355899
chr11	78360431	78360801
chr11	78560447	78560888
chr11	78826275	78826777
chr11	79019322	79019598
chr11	79030451	79030884
chr11	79213839	79214343
chr11	79224340	79224788
chr11	79296195	79296495
chr11	79398330	79398635
chr11	79427681	79428090
chr11	79577782	79578136
chr11	79686750	79687142
chr11	79703421	79703692
chr11	79710722	79711275
chr11	79919928	79920303
chr11	79962205	79962596
chr11	80086966	80087251
chr11	80183447	80183783
chr11	80208753	80209190
chr11	80351880	80352225
chr11	80428250	80428660
chr11	80670491	80670936
chr11	80696359	80696640
chr11	80779501	80780435
chr11	80779501	80780435
chr11	80818065	80818488
chr11	81613258	81613674
chr11	81996236	81996618
chr11	82177725	82178318
chr11	82235567	82235928
chr11	82871084	82871538
chr11	82890435	82890837
chr11	82908136	82908679
chr11	82915045	82915347
chr11	82970962	82971225
chr11	83263249	83263517
chr11	83327501	83327793
chr11	83424704	83425149
chr11	83440272	83441151
chr11	83440272	83441151
chr11	83442891	83443246
chr11	83472549	83472940
chr11	83556331	83556628
chr11	83739220	83739582
chr11	83785320	83785777
chr11	83936325	83936648
chr11	84168884	84169193
chr11	84179275	84180263
chr11	84179275	84180263
chr11	84264464	84264820
chr11	84429576	84429847
chr11	84794494	84794871
chr11	84797999	84798291
chr11	84817970	84818445
chr11	84819436	84819764
chr11	84880198	84880828
chr11	84880198	84880828
chr11	84918502	84918828
chr11	85170093	85170392
chr11	85183005	85183306
chr11	85382124	85382383
chr11	85469509	85469833
chr11	85518063	85518401
chr11	85841930	85842276
chr11	85843181	85843634
chr11	85844473	85845048
chr11	85972359	85972636
chr11	86358275	86358651
chr11	86532887	86533132
chr11	86653453	86653898
chr11	86655812	86656160
chr11	86894118	86894634
chr11	87214229	87214578
chr11	87393939	87394242
chr11	87504828	87505092
chr11	87629908	87630155
chr11	87662379	87662717
chr11	87816877	87817372
chr11	87967650	87968016
chr11	87974721	87975111
chr11	88054401	88055078
chr11	88059137	88059475
chr11	88099040	88099404
chr11	88187516	88188036
chr11	88216159	88216520
chr11	88252305	88252658
chr11	88412498	88412809
chr11	88512722	88513110
chr11	88552996	88553461
chr11	88728453	88728961
chr11	88823043	88823471
chr11	88848518	88848949
chr11	88849690	88850069
chr11	88908506	88908791
chr11	88955319	88955730
chr11	88973663	88974214
chr11	89100470	89101023
chr11	89165253	89165723
chr11	89303441	89303774
chr11	89988821	89989304
chr11	90019111	90019684
chr11	90059395	90059698
chr11	90169844	90170361
chr11	90616519	90616910
chr11	90697921	90698222
chr11	93856356	93856619
chr11	93968381	93968774
chr11	94129637	94130056
chr11	94133258	94133953
chr11	94133258	94133953
chr11	94236152	94236490
chr11	94265331	94265635
chr11	94276906	94277306
chr11	94404646	94405133
chr11	94548746	94549499
chr11	94629429	94629877
chr11	94730378	94730618
chr11	94785313	94785676
chr11	94832575	94832992
chr11	94866292	94866947
chr11	94936895	94937413
chr11	94939191	94939665
chr11	94970266	94970629
chr11	94978877	94979272
chr11	95001105	95001610
chr11	95042119	95042524
chr11	95046933	95047337
chr11	95076151	95076516
chr11	95106789	95107272
chr11	95116949	95117348
chr11	95251277	95251722
chr11	95258491	95259554
chr11	95258491	95259554
chr11	95384246	95384593
chr11	95397895	95398243
chr11	95514396	95514939
chr11	95520663	95521126
chr11	95521610	95521958
chr11	95533795	95534229
chr11	95685819	95686437
chr11	95750994	95751528
chr11	95827517	95827859
chr11	95981197	95981456
chr11	96127030	96127277
chr11	96145509	96146029
chr11	96278790	96279118
chr11	96294459	96295009
chr11	96553262	96553561
chr11	96621212	96621752
chr11	96735908	96736226
chr11	96760125	96760503
chr11	96777490	96777942
chr11	96860589	96861120
chr11	96861889	96862404
chr11	96867233	96867516
chr11	96910078	96910333
chr11	96916020	96916977
chr11	96916020	96916977
chr11	96963610	96963990
chr11	97026138	97026388
chr11	97072567	97072861
chr11	97146734	97147028
chr11	97310198	97310467
chr11	97328194	97328557
chr11	97357727	97358171
chr11	97400348	97400656
chr11	97408242	97408595
chr11	97431895	97432367
chr11	97468960	97469330
chr11	97476569	97476916
[truncated: 9,763 more rows]

## Sheet: Wild-type lung tissue
Supplementary Data 6. CTCF ChIP-seq peaks in brain, heat and lung tissues.
Supplementary Data 6e. CTCF binding sites in lung tissue of wild-type mice.
chromosome	start	end
chr1	3671384	3671742
chr1	4332421	4332895
chr1	4346256	4346506
chr1	4382716	4383064
chr1	4416693	4417032
chr1	4492020	4492226
chr1	4516590	4516946
chr1	4669813	4670012
chr1	4768395	4768756
chr1	4769906	4770307
chr1	4780157	4780403
chr1	4807818	4808169
chr1	4857633	4857807
chr1	5083168	5083366
chr1	5103264	5103483
chr1	5904918	5905120
chr1	5915408	5915624
chr1	6135132	6135363
chr1	6214658	6215165
chr1	6272220	6272729
chr1	6330654	6330890
chr1	6382743	6383005
chr1	6383513	6383697
chr1	6401476	6401842
chr1	6406282	6406882
chr1	6410181	6410441
chr1	6417896	6418254
chr1	6483243	6483481
chr1	6859095	6859360
chr1	6979636	6979859
chr1	6997720	6997915
chr1	7010251	7010471
chr1	7088395	7089180
chr1	7088395	7089180
chr1	7141478	7141878
chr1	7204711	7205170
chr1	7219012	7219257
chr1	7396902	7397905
chr1	7396902	7397905
chr1	7398120	7398627
chr1	9541337	9541592
chr1	9545177	9545478
chr1	9549035	9549356
chr1	9573246	9573562
chr1	9621507	9621740
chr1	9696805	9697142
chr1	9700105	9700403
chr1	9703162	9703370
chr1	9729571	9729830
chr1	9772811	9773229
chr1	9798273	9798504
chr1	9943690	9944250
chr1	9990113	9990313
chr1	10007216	10007562
chr1	10037797	10038124
chr1	10039412	10040115
chr1	10089479	10089899
chr1	10114512	10114951
chr1	10181885	10182071
chr1	10197025	10197231
chr1	10229056	10229347
chr1	10397951	10398166
chr1	10429903	10430222
chr1	10488240	10488573
chr1	10759578	10760068
chr1	10835698	10835979
chr1	10837285	10837541
chr1	11065255	11065566
chr1	11139916	11140235
chr1	11233923	11234270
chr1	11413968	11414488
chr1	11565345	11565659
chr1	11586087	11586311
chr1	11657771	11658078
chr1	12836801	12837146
chr1	12863993	12864457
chr1	12990251	12990527
chr1	12992512	12992856
chr1	13050188	13050788
chr1	13052023	13052368
chr1	13134371	13134686
chr1	13138390	13138587
chr1	13142983	13143170
chr1	13151135	13151421
chr1	13227283	13227486
chr1	13355703	13355948
chr1	13372680	13373211
chr1	13374346	13374723
chr1	13376901	13377077
chr1	13500483	13500841
chr1	13531461	13531870
chr1	13589807	13590243
chr1	13659830	13660566
chr1	13706297	13706766
chr1	13784454	13784716
chr1	13789202	13789622
chr1	13859856	13860038
chr1	14570208	14570432
chr1	14570710	14570968
chr1	14635900	14636180
chr1	14729042	14729337
chr1	14738350	14738698
chr1	14740138	14740360
chr1	14862345	14862805
chr1	15007727	15007970
chr1	15111433	15111722
chr1	15286535	15286815
chr1	15327445	15327661
chr1	15621903	15622222
chr1	15683733	15683937
chr1	15791871	15792301
chr1	15875147	15875360
chr1	15902440	15902875
chr1	15993639	15993841
chr1	16104202	16104466
chr1	16104845	16106005
chr1	16104845	16106005
chr1	16115378	16115647
chr1	16116553	16116740
chr1	16433413	16433720
chr1	16440216	16440579
chr1	16519075	16519280
chr1	16519717	16520103
chr1	16746096	16746345
chr1	16798352	16798677
chr1	17123453	17123734
chr1	17145553	17145733
chr1	17163570	17163978
chr1	17629437	17629865
chr1	17980682	17980917
chr1	18012847	18013307
chr1	18106205	18107115
chr1	18106205	18107115
chr1	18288935	18289133
chr1	18359884	18360375
chr1	18976760	18977092
chr1	19178996	19179358
chr1	19205660	19206003
chr1	19206242	19206533
chr1	19973450	19973630
chr1	20306273	20306480
chr1	20311507	20311840
chr1	20450161	20450410
chr1	20513704	20514029
chr1	20554428	20555000
chr1	20612724	20613122
chr1	20700099	20700334
chr1	20801774	20802059
chr1	20890879	20891288
chr1	20933515	20933858
chr1	20939105	20939405
chr1	20940132	20940386
chr1	21079441	21079678
chr1	21101226	21101619
chr1	21161830	21162140
chr1	21166170	21166591
chr1	21218439	21218853
chr1	21271423	21271722
chr1	21272224	21272422
chr1	21344377	21344740
chr1	21411212	21411721
chr1	21419471	21419690
chr1	21461009	21461446
chr1	21961166	21961569
chr1	21967190	21967452
chr1	22105386	22105805
chr1	22269010	22269372
chr1	22386449	22386685
chr1	22487283	22487687
chr1	22604401	22604636
chr1	22627067	22627278
chr1	22672011	22672211
chr1	23062022	23062310
chr1	23140594	23140808
chr1	23168579	23168898
chr1	23256666	23256960
chr1	23286795	23287130
chr1	23324327	23324555
chr1	23495370	23495745
chr1	23705571	23705835
chr1	23762734	23763072
chr1	23792784	23793165
chr1	23827031	23827503
chr1	23906166	23906485
chr1	23920385	23920559
chr1	24034077	24034367
chr1	24134804	24135304
chr1	24137150	24137536
chr1	24171432	24171781
chr1	24249145	24249475
chr1	24300832	24301020
chr1	24302725	24303064
chr1	24367537	24367877
chr1	24374974	24375192
chr1	24378381	24378811
chr1	24633782	24634177
chr1	24678455	24678795
chr1	24719693	24720113
chr1	24901334	24901629
chr1	25510397	25510731
chr1	25617014	25617254
chr1	25696805	25697008
chr1	25826859	25827161
chr1	30145102	30145305
chr1	30584894	30585183
chr1	30637808	30638025
chr1	30700497	30700728
chr1	30740909	30741266
chr1	30771830	30772153
chr1	30778709	30778978
chr1	30779296	30779475
chr1	30780268	30780657
chr1	30873217	30873639
chr1	30920836	30921149
chr1	30930920	30931132
chr1	30948376	30948810
chr1	30949054	30950083
chr1	30949054	30950083
chr1	31153007	31153386
chr1	31154001	31154316
chr1	31210099	31210510
chr1	31337211	31337392
chr1	32174613	32174988
chr1	32554081	32554259
chr1	32965098	32965313
chr1	33022964	33023156
chr1	33536674	33536867
chr1	33565778	33566093
chr1	33597138	33597314
chr1	33627913	33628093
chr1	33647230	33647509
chr1	33663179	33663544
chr1	33670403	33670626
chr1	33672586	33672946
chr1	33684460	33684792
chr1	33739305	33739761
chr1	33742844	33743146
chr1	33875795	33875974
chr1	33883484	33883873
chr1	33892766	33893164
chr1	33907450	33907957
chr1	33964445	33964978
chr1	33964445	33964978
chr1	33966287	33966672
chr1	34005710	34005937
chr1	34011045	34011743
chr1	34061151	34061516
chr1	34068250	34068623
chr1	34117791	34118345
chr1	34164629	34164964
chr1	34190015	34190328
chr1	34201291	34201913
chr1	34218356	34218768
chr1	34409834	34410210
chr1	34439609	34440196
chr1	34459758	34460004
chr1	34462924	34463331
chr1	34485889	34486288
chr1	34487502	34487685
chr1	34511179	34511388
chr1	34602371	34602777
chr1	34642432	34642903
chr1	34700536	34701022
chr1	34738357	34738789
chr1	34801788	34801968
chr1	34842498	34842772
chr1	34867136	34867613
chr1	34891454	34891938
chr1	34893838	34894178
chr1	34896966	34897266
chr1	35032667	35032956
chr1	35266704	35266915
chr1	35385398	35385796
chr1	35388169	35388460
chr1	35465028	35465396
chr1	35478375	35478592
chr1	35716039	35716260
chr1	35726701	35726955
chr1	35839535	35839813
chr1	35846543	35846849
chr1	36064810	36065195
chr1	36068159	36068965
chr1	36134587	36134912
chr1	36145076	36145366
chr1	36149417	36149721
chr1	36224772	36225004
chr1	36244177	36244358
chr1	36252867	36253266
chr1	36254550	36255039
chr1	36256357	36256631
chr1	36277198	36277690
chr1	36279190	36279663
chr1	36321870	36322071
chr1	36324063	36324421
chr1	36368682	36368940
chr1	36444921	36445325
chr1	36471611	36472061
chr1	36492433	36492827
chr1	36496850	36497040
chr1	36501281	36501599
chr1	36511344	36511811
chr1	36512416	36512763
chr1	36513700	36514012
chr1	36534722	36535044
chr1	36545944	36546127
chr1	36547146	36547629
chr1	36557137	36557593
chr1	36595677	36596160
chr1	36616045	36616255
chr1	36634948	36635307
chr1	36664404	36664745
chr1	36684085	36684524
chr1	36709284	36710199
chr1	36709284	36710199
chr1	36737296	36737749
chr1	36744425	36744977
chr1	36746504	36746759
chr1	36784715	36785100
chr1	36786472	36786660
chr1	36821984	36822236
chr1	36874910	36875161
chr1	36904142	36904375
chr1	37132534	37132717
chr1	37194564	37195031
chr1	37250701	37251150
chr1	37272458	37272871
chr1	37401660	37402116
chr1	37419448	37419847
chr1	37448460	37448697
chr1	37471841	37472141
chr1	37479134	37479417
chr1	37634613	37635022
chr1	37639116	37639637
chr1	37654016	37654312
chr1	37675533	37675714
chr1	37678378	37678917
chr1	37690647	37690993
chr1	37705224	37705410
chr1	37719753	37720190
chr1	37802310	37802553
chr1	37864919	37865345
chr1	37867076	37867394
chr1	37890358	37890580
chr1	37891516	37891698
chr1	37903079	37903500
chr1	37931781	37932236
chr1	37985784	37986122
chr1	37997732	37998162
chr1	38129192	38129417
chr1	38129743	38130272
chr1	38185458	38185867
chr1	38202742	38203107
chr1	38252744	38253039
chr1	38307312	38307487
chr1	38390916	38391175
chr1	38392981	38393307
chr1	38605505	38605739
chr1	38720371	38720552
chr1	38767869	38768214
chr1	38769922	38770180
chr1	38787497	38787768
chr1	38788916	38789339
chr1	38799400	38799767
chr1	38835010	38835232
chr1	38856270	38856521
chr1	38934705	38935034
chr1	38936661	38937101
chr1	39001017	39001535
chr1	39010662	39011144
chr1	39192471	39193122
chr1	39192471	39193122
chr1	39193750	39194227
chr1	39193750	39194227
chr1	39196651	39197037
chr1	39206959	39207290
chr1	39210999	39211213
chr1	39217616	39217901
chr1	39253844	39254040
chr1	39340558	39341023
chr1	39392174	39392609
chr1	39407261	39407436
chr1	39414127	39414427
chr1	39437004	39437202
chr1	39478476	39478652
chr1	39497853	39498057
chr1	39504228	39504567
chr1	39522552	39522969
chr1	39527456	39527896
chr1	39530107	39530691
chr1	39535850	39536079
chr1	39576762	39577041
chr1	39611544	39611725
chr1	39614913	39615424
chr1	39650599	39651247
chr1	39680624	39680836
chr1	39685919	39686213
chr1	39720766	39720965
chr1	39758470	39758887
chr1	39761357	39761761
chr1	39911517	39911914
chr1	39936457	39936903
chr1	39949312	39949515
chr1	39976895	39977238
chr1	39983138	39983500
chr1	40000913	40001327
chr1	40115330	40115613
chr1	40116439	40116739
chr1	40266223	40266816
chr1	40290664	40290947
chr1	40293995	40294224
chr1	40378788	40379066
chr1	40380036	40380506
chr1	40465469	40465800
chr1	40537662	40537841
chr1	40544732	40545073
chr1	40579766	40580133
chr1	40619180	40619418
chr1	40657977	40658381
chr1	40768554	40768892
chr1	40797386	40797704
chr1	40802809	40803201
chr1	40844634	40845007
chr1	40879139	40879504
chr1	40884927	40885236
chr1	40887451	40888037
chr1	41152568	41152891
chr1	41264233	41264752
chr1	41274647	41274888
chr1	41810422	41810693
chr1	41897905	41898101
chr1	42238484	42238673
chr1	42684893	42685169
chr1	42691243	42691550
chr1	42714462	42714897
chr1	42718655	42718839
chr1	42779735	42780040
chr1	42851275	42851507
chr1	42915048	42915391
chr1	43052008	43052234
chr1	43065926	43066248
chr1	43110592	43110886
chr1	43112879	43113235
chr1	43138309	43138500
chr1	43139632	43140004
chr1	43143367	43143573
chr1	43264440	43264704
chr1	43269808	43270024
chr1	43299520	43299803
chr1	43445334	43445811
chr1	43511407	43511595
chr1	43635786	43636054
chr1	43738255	43738606
chr1	43760125	43760671
chr1	43762586	43762883
chr1	43898947	43899491
chr1	43902834	43903125
chr1	43966897	43967185
chr1	44041819	44042134
chr1	44064699	44064979
chr1	44102167	44102633
chr1	44119858	44120276
chr1	44148109	44148555
chr1	44148749	44149040
chr1	44155276	44155640
chr1	44229053	44229537
chr1	44551469	44551957
chr1	44552176	44552695
chr1	44741284	44741563
chr1	44745676	44746007
chr1	45313998	45314247
chr1	45431975	45432222
chr1	45501466	45501752
chr1	45627905	45628245
chr1	45672831	45673055
chr1	45766109	45766557
chr1	45816899	45817324
chr1	45825212	45825542
chr1	45863020	45863237
chr1	45931204	45931409
chr1	46018457	46018684
chr1	46022370	46022631
chr1	46066437	46067377
chr1	46066437	46067377
chr1	46416787	46417242
chr1	46416787	46417242
chr1	46580429	46580716
chr1	46849751	46850131
chr1	46853721	46854007
chr1	46856628	46856840
chr1	46914403	46914691
chr1	46925102	46925279
chr1	46970515	46970923
chr1	47277823	47278080
chr1	47809534	47809887
chr1	50927069	50927442
chr1	50962363	50962609
chr1	51288747	51288925
chr1	51289105	51289426
chr1	51333937	51334289
chr1	51459050	51459389
chr1	51466444	51466730
chr1	51478196	51478606
chr1	51596969	51597368
chr1	51600492	51600738
chr1	51615436	51615918
chr1	51638949	51639150
chr1	51644527	51644800
chr1	51668932	51669261
chr1	51671517	51671751
chr1	51837868	51838114
chr1	51895564	51895810
chr1	51915872	51916215
chr1	51944833	51945195
chr1	51998564	51998884
chr1	52004084	52004526
chr1	52086320	52086527
chr1	52098832	52099237
chr1	52100588	52100885
chr1	52113797	52114095
chr1	52119169	52119531
chr1	52131955	52132256
chr1	52146649	52146992
chr1	52170104	52170467
chr1	52232884	52233361
chr1	52267643	52267973
chr1	52299635	52299901
chr1	52301302	52301542
chr1	52302350	52303011
chr1	52307025	52307335
chr1	52489835	52490177
chr1	52582013	52582257
chr1	52630493	52630899
chr1	52631671	52632027
chr1	52648134	52648428
chr1	52719099	52719375
chr1	52748303	52748698
chr1	52793698	52793970
chr1	52816905	52817362
chr1	52854059	52854449
chr1	52955112	52955568
chr1	53032635	53032866
chr1	53053030	53053535
chr1	53093256	53093496
chr1	53272649	53272982
chr1	53297015	53297380
chr1	53313262	53313655
chr1	53352435	53353019
chr1	53706413	53706686
chr1	53715524	53715913
chr1	53890419	53890728
chr1	53909123	53909459
chr1	53927527	53927931
chr1	53986250	53986454
chr1	54039177	54039544
chr1	54195030	54195215
chr1	54250439	54250753
chr1	54333070	54333330
chr1	54381328	54381804
chr1	54492324	54492546
chr1	54513880	54514174
chr1	54666036	54666296
chr1	54676985	54677180
chr1	54706636	54706936
chr1	54755830	54756165
chr1	54832840	54833085
chr1	54912974	54913263
chr1	54926279	54926703
chr1	54934826	54935111
chr1	54958595	54958819
chr1	54979306	54979565
chr1	54983409	54983633
chr1	55008347	55008627
chr1	55012602	55012888
chr1	55025740	55025939
chr1	55027146	55027618
chr1	55052389	55052856
chr1	55082222	55082403
chr1	55088082	55088321
chr1	55161950	55162333
chr1	55180294	55180472
chr1	55185801	55185986
chr1	55192817	55193291
chr1	55237087	55237566
chr1	55237087	55237566
chr1	55239309	55239631
chr1	55265542	55265741
chr1	55301116	55301394
chr1	55363269	55363855
chr1	55363269	55363855
chr1	55383140	55383494
chr1	55404365	55404784
chr1	55447726	55447932
chr1	55736402	55736741
chr1	55755761	55756096
chr1	55838207	55838558
chr1	55874149	55875089
chr1	55874149	55875089
chr1	55886458	55886711
chr1	55890806	55891088
chr1	55960272	55960685
chr1	56977065	56977628
chr1	56991734	56991932
chr1	56995025	56995354
chr1	57205572	57206029
chr1	57269801	57270257
chr1	57339233	57339436
chr1	57394072	57394383
chr1	57423699	57424077
chr1	57429000	57429315
chr1	57429706	57429914
chr1	57774000	57775481
chr1	57774000	57775481
chr1	57774000	57775481
chr1	57774000	57775481
chr1	57949263	57949594
chr1	57969888	57970305
chr1	58031138	58031489
chr1	58079765	58079965
chr1	58112724	58113103
chr1	58144770	58145131
chr1	58156765	58157184
chr1	58235500	58235727
chr1	58240326	58240618
chr1	58271160	58271503
chr1	58296376	58296717
chr1	58392997	58393468
chr1	58392997	58393468
chr1	58393714	58394235
chr1	58415497	58415832
chr1	58421042	58421238
chr1	58445131	58445503
chr1	58498838	58499012
chr1	58560452	58560670
chr1	58562544	58562863
chr1	58579216	58579474
chr1	58584341	58584547
chr1	58677545	58677897
chr1	58697695	58697934
chr1	58710191	58710470
chr1	58746939	58747256
chr1	58761536	58761720
chr1	58770106	58770568
chr1	58802450	58802843
chr1	58897579	58898139
chr1	58973336	58973575
chr1	58993765	58994074
chr1	59009165	59009615
chr1	59068051	59068354
chr1	59070920	59071240
chr1	59140978	59141153
chr1	59142880	59143223
chr1	59144604	59144877
chr1	59170412	59170616
chr1	59176568	59176772
chr1	59237220	59237495
chr1	59237887	59238265
chr1	59247646	59248078
chr1	59286562	59286771
chr1	59311314	59311560
chr1	59316787	59317136
chr1	59427252	59427468
chr1	59481497	59481781
chr1	59483734	59484228
chr1	59580910	59581158
chr1	59584588	59584963
chr1	59603981	59604349
chr1	59609523	59609978
chr1	59613803	59614205
chr1	59623319	59623651
chr1	59656351	59656532
chr1	59657155	59657345
chr1	59661439	59661711
chr1	59685043	59685244
chr1	59701851	59702061
chr1	59719752	59720441
chr1	59719752	59720441
chr1	59763278	59763686
chr1	59784266	59784523
chr1	59790056	59790285
chr1	59883738	59884139
chr1	59892887	59893064
chr1	59912531	59912717
chr1	59912905	59913213
chr1	59967237	59967643
chr1	59973181	59973385
chr1	60000442	60000891
chr1	60104629	60104850
chr1	60152811	60152986
chr1	60158478	60158773
chr1	60180176	60180560
chr1	60196734	60197183
chr1	60247044	60247289
chr1	60272532	60272826
chr1	60343195	60343524
chr1	60429007	60429262
chr1	60441434	60441691
chr1	60447120	60447370
chr1	60530204	60530391
chr1	60534958	60535226
chr1	60565268	60565551
chr1	60823036	60823282
chr1	60860585	60861002
chr1	60868460	60868735
chr1	60954902	60955218
chr1	60961064	60961428
chr1	61055238	61055561
chr1	61101648	61102127
chr1	61139230	61139491
chr1	61181114	61181678
chr1	61298074	61298423
chr1	61377093	61377489
chr1	61638737	61639068
chr1	61771255	61771626
chr1	61924985	61925348
chr1	61967169	61967415
chr1	62378453	62378716
chr1	62697011	62697317
chr1	62701036	62701515
chr1	62706791	62707005
chr1	62707553	62707899
chr1	62717965	62718196
chr1	62722584	62722908
chr1	62774882	62775161
chr1	62786273	62786641
chr1	62795581	62795944
chr1	62820123	62820466
chr1	62929540	62929830
chr1	62964372	62964618
chr1	62966630	62967240
chr1	62966630	62967240
chr1	62984415	62984732
chr1	62986353	62986609
chr1	63110924	63111177
chr1	63114033	63114904
chr1	63114033	63114904
chr1	63114033	63114904
chr1	63180990	63181557
chr1	63182630	63183245
chr1	63182630	63183245
chr1	63204491	63204669
chr1	63252446	63252621
chr1	63657966	63658490
chr1	63659623	63659972
chr1	63668873	63669110
chr1	63763213	63763444
chr1	63854836	63855099
chr1	63953440	63953780
chr1	64121678	64122064
chr1	64302864	64303420
chr1	64302864	64303420
chr1	64418646	64418820
chr1	64446048	64446368
chr1	64448106	64448473
chr1	64461646	64461916
chr1	64532393	64532847
chr1	64617474	64617905
chr1	64705301	64705618
chr1	64709916	64710207
chr1	64717492	64717991
chr1	64734756	64735174
chr1	64735855	64736231
chr1	64735855	64736231
chr1	64737368	64737822
chr1	64918830	64919275
chr1	64986174	64986465
chr1	65010137	65010584
chr1	65046480	65046929
chr1	65112051	65112358
chr1	65178148	65178633
chr1	65179132	65180271
chr1	65179132	65180271
chr1	65185581	65185850
chr1	65186403	65186894
chr1	65186403	65186894
chr1	65282790	65283202
chr1	65312176	65312523
chr1	65388388	65388566
chr1	66099919	66100190
chr1	66104596	66104919
chr1	66655754	66656172
chr1	66701016	66701289
chr1	66752225	66752419
chr1	66805584	66805789
chr1	66817145	66817641
chr1	66838532	66838835
chr1	66847499	66847956
chr1	66895658	66896532
chr1	66895658	66896532
chr1	66940979	66941293
chr1	66992777	66993060
chr1	67014286	67014568
chr1	67061515	67061838
chr1	67143881	67144322
chr1	67181201	67181618
chr1	67218348	67218689
chr1	67478071	67478301
chr1	67640359	67640973
chr1	68106587	68106919
chr1	69118659	69118871
chr1	69138889	69139274
chr1	69241759	69242130
chr1	69331400	69331770
chr1	69688947	69689350
chr1	69785111	69785470
chr1	69790318	69790657
chr1	70128111	70128430
chr1	70270211	70270518
chr1	70787248	70787467
chr1	71037075	71037354
chr1	71270183	71270415
chr1	71289567	71289907
chr1	71505939	71506252
chr1	71531722	71531988
chr1	71675452	71675733
chr1	72123596	72124015
chr1	72141537	72142338
chr1	72141537	72142338
chr1	72212129	72212666
chr1	72219880	72220313
chr1	72232580	72233006
chr1	72243685	72243882
chr1	72284207	72284534
chr1	72306650	72307461
chr1	72306650	72307461
chr1	72313717	72314035
chr1	72575101	72575476
chr1	72610509	72610777
chr1	72716939	72717372
chr1	72718891	72719232
chr1	72854897	72855245
chr1	72865854	72866241
chr1	72876130	72876383
chr1	72877875	72878250
chr1	72879229	72879621
chr1	73274509	73274833
chr1	73616767	73617019
chr1	73618581	73618938
chr1	73737178	73737366
chr1	73826337	73826712
chr1	73862735	73863256
chr1	73901519	73901982
chr1	73902430	73902777
chr1	73923300	73923498
chr1	73926387	73926665
chr1	73962916	73963222
chr1	73966451	73966771
chr1	73986665	73986988
chr1	73996190	73996663
chr1	74024840	74025064
chr1	74036890	74037185
chr1	74077404	74077724
chr1	74082787	74083235
chr1	74098384	74098579
chr1	74124853	74125550
chr1	74131387	74131632
chr1	74139467	74139766
chr1	74196008	74196300
chr1	74205847	74206222
chr1	74247866	74248040
chr1	74268861	74269040
chr1	74284554	74285003
chr1	74287267	74287583
chr1	74303935	74304389
chr1	74303935	74304389
chr1	74313365	74313737
chr1	74326935	74327194
chr1	74332381	74332596
chr1	74361853	74362216
chr1	74386653	74387011
chr1	74390434	74391613
chr1	74390434	74391613
chr1	74390434	74391613
chr1	74393158	74393438
chr1	74397389	74397825
chr1	74398135	74398503
chr1	74452690	74453119
chr1	74460272	74460702
chr1	74587840	74588375
chr1	74643957	74644308
chr1	74661644	74662018
chr1	74674641	74674887
chr1	74713040	74713351
chr1	74723852	74724027
chr1	74748832	74749223
chr1	74756931	74757163
chr1	74759907	74760141
chr1	74763178	74763476
chr1	74784366	74784871
chr1	74787869	74788169
chr1	74802922	74803472
chr1	74806366	74806652
chr1	74808004	74808514
chr1	74880750	74881165
chr1	74893381	74894006
chr1	74895017	74895459
chr1	74895017	74895459
chr1	74900760	74901227
chr1	74901667	74901978
chr1	74915830	74916142
chr1	74924590	74924772
chr1	74926688	74927134
chr1	74948743	74949236
chr1	74954181	74954432
chr1	74964551	74964923
chr1	74973694	74973869
chr1	75000580	75000798
chr1	75016872	75017516
chr1	75016872	75017516
chr1	75052025	75052543
chr1	75122318	75122759
chr1	75124471	75125139
chr1	75124471	75125139
chr1	75142641	75143063
chr1	75191714	75192070
chr1	75219292	75219814
chr1	75219292	75219814
chr1	75232540	75232847
chr1	75234640	75235108
chr1	75236230	75236649
chr1	75251527	75252018
chr1	75254241	75254656
chr1	75290707	75290935
chr1	75316983	75318307
chr1	75316983	75318307
chr1	75316983	75318307
chr1	75342920	75343220
chr1	75371466	75371793
chr1	75398655	75399051
chr1	75413831	75414145
chr1	75425883	75426293
chr1	75445622	75446143
chr1	75456811	75457032
chr1	75467652	75468025
chr1	75477202	75477829
chr1	75477202	75477829
chr1	75478614	75479610
chr1	75487936	75488123
chr1	75495192	75495502
chr1	75505576	75505897
chr1	75530629	75530886
chr1	75546404	75547026
chr1	75546404	75547026
chr1	75559455	75559939
chr1	75597615	75597941
chr1	75652559	75652964
chr1	75653642	75654043
chr1	75783006	75783296
chr1	75812271	75812450
chr1	75925806	75926141
chr1	76039012	76039228
chr1	76515064	76515268
chr1	77081715	77081940
chr1	77183990	77184289
chr1	77513429	77513859
chr1	77516291	77516577
chr1	77589380	77589705
chr1	77740873	77741051
chr1	77896328	77896593
chr1	77943145	77943628
chr1	77972373	77972759
chr1	77978763	77979108
chr1	77981616	77981792
chr1	78008780	78009137
chr1	78140859	78141072
chr1	78215699	78216043
chr1	78217234	78217689
chr1	78338145	78338483
chr1	78419520	78419911
chr1	78454697	78454962
chr1	78525245	78525720
chr1	78536870	78537172
chr1	78686804	78687279
chr1	78688248	78688423
chr1	78707315	78707557
chr1	78724533	78724794
chr1	78846576	78846751
chr1	79439942	79440284
chr1	79626173	79626413
chr1	79640236	79640445
chr1	79776029	79776208
chr1	79782456	79782727
chr1	79786559	79786896
chr1	79999189	79999395
chr1	80106388	80106599
chr1	80178108	80178284
chr1	80180246	80180438
chr1	80181079	80181442
chr1	80230711	80230924
chr1	80244154	80244433
chr1	80408513	80408841
chr1	80504776	80505063
chr1	80512557	80512856
chr1	80515797	80516459
chr1	80522234	80522526
chr1	80577040	80577294
chr1	80722725	80722972
chr1	80830472	80830805
chr1	81287205	81287489
chr1	81300858	81301032
chr1	81301769	81301982
chr1	81303492	81303702
chr1	81307515	81307796
chr1	81310130	81310424
chr1	81316608	81317011
chr1	81516568	81516928
chr1	81591698	81591883
chr1	82288657	82289006
chr1	82291471	82291898
chr1	82294053	82294492
chr1	82433397	82433683
chr1	82476332	82476563
chr1	82554387	82554788
chr1	82571851	82572076
chr1	82641717	82641987
chr1	82724945	82725144
chr1	82759453	82759855
chr1	82762335	82762572
chr1	82787366	82787737
chr1	82803689	82803961
chr1	82839164	82839667
chr1	82913161	82913370
chr1	82987664	82988121
chr1	83064869	83065278
chr1	83076038	83076553
chr1	83150311	83150525
chr1	83181523	83181706
chr1	83187161	83187471
chr1	83218325	83218537
chr1	83223018	83223329
chr1	83408126	83408430
chr1	83716924	83717349
chr1	83727216	83727555
chr1	83736521	83736767
chr1	83746094	83746418
chr1	84101997	84102306
chr1	84128558	84128877
chr1	84154010	84154290
chr1	84284386	84284801
chr1	84286738	84287147
chr1	84470403	84470709
chr1	84581813	84582201
chr1	84696104	84696445
chr1	84697182	84697546
chr1	84733730	84734177
chr1	84881347	84881538
chr1	84885159	84885478
chr1	84933403	84933842
chr1	85323277	85323524
chr1	85581641	85581836
chr1	85736493	85736839
chr1	85793151	85793659
chr1	85842204	85842673
chr1	85853342	85853706
chr1	85854573	85854778
chr1	85895520	85895905
chr1	85935430	85935886
chr1	86007845	86008149
chr1	86018283	86018612
chr1	86021658	86021918
chr1	86059469	86059896
chr1	86062571	86062755
chr1	86064099	86064679
chr1	86094479	86094676
chr1	86144302	86144487
chr1	86152707	86152965
chr1	86174722	86174916
chr1	86178810	86179351
chr1	86214120	86214528
chr1	86301758	86302006
chr1	86313750	86314035
chr1	86339468	86339846
chr1	86347052	86347324
chr1	86348858	86349072
chr1	86359066	86359950
chr1	86363755	86364098
chr1	86371939	86372319
chr1	86381127	86381395
chr1	86389235	86389754
chr1	86396008	86396206
chr1	86401379	86401612
chr1	86404896	86405185
chr1	86415681	86416665
chr1	86415681	86416665
chr1	86415681	86416665
chr1	86429933	86430338
chr1	86438543	86438784
chr1	86440483	86440880
chr1	86442227	86442635
chr1	86471427	86471805
chr1	86472207	86472442
chr1	86487359	86487767
chr1	86487359	86487767
chr1	86499889	86500363
chr1	86500987	86501935
chr1	86500987	86501935
chr1	86503753	86503962
chr1	86504143	86504608
chr1	86509344	86509782
chr1	86520405	86520720
chr1	86525298	86526717
chr1	86525298	86526717
chr1	86525298	86526717
chr1	86525298	86526717
chr1	86528066	86528897
chr1	86528066	86528897
chr1	86532346	86532688
chr1	86533477	86534224
chr1	86533477	86534224
chr1	86539766	86540002
chr1	86598479	86598976
chr1	86609553	86609839
chr1	86614363	86614652
chr1	86618413	86618797
chr1	86620635	86620911
chr1	86643067	86643392
chr1	86650262	86650708
chr1	86669444	86669959
chr1	86670377	86670789
chr1	86697008	86697237
chr1	86698832	86699062
chr1	86863072	86863309
chr1	86968335	86968610
chr1	86972818	86973015
chr1	87041111	87041486
chr1	87042083	87042366
chr1	87070726	87071026
chr1	87098547	87098932
chr1	87111816	87112119
chr1	87174259	87174835
chr1	87175742	87176051
chr1	87184546	87185640
chr1	87186958	87187336
chr1	87213821	87214287
chr1	87218069	87218491
chr1	87246252	87246623
chr1	87258491	87258783
chr1	87292931	87293202
chr1	87327073	87327592
chr1	87379986	87380233
chr1	87418726	87419237
chr1	87447448	87447899
chr1	87468402	87468612
chr1	87541610	87542010
chr1	87568431	87568777
chr1	87608444	87608746
chr1	87664116	87664296
chr1	87667095	87667314
chr1	87682589	87682848
chr1	87696476	87696684
chr1	87721446	87721810
chr1	87755816	87756094
chr1	87766329	87766614
chr1	87853160	87853476
chr1	87890978	87891157
chr1	87906649	87906895
chr1	87922645	87923077
chr1	87936441	87936892
chr1	88008346	88008548
chr1	88085706	88086028
chr1	88120722	88120925
chr1	88121637	88121876
chr1	88125910	88126119
chr1	88144046	88144676
chr1	88144046	88144676
chr1	88145361	88145629
chr1	88277430	88277974
chr1	88284994	88285244
chr1	88287603	88287967
chr1	88289948	88290357
chr1	88301582	88301923
chr1	88318522	88318941
chr1	88357476	88357934
chr1	88424670	88424990
chr1	88434168	88434388
chr1	88445477	88445795
chr1	88456689	88457071
chr1	88465787	88466037
chr1	88473943	88474270
chr1	88562397	88562696
chr1	88635859	88636062
chr1	88702357	88702555
chr1	88705059	88705521
chr1	88705854	88706170
chr1	88720967	88721179
chr1	88742359	88742745
chr1	88745275	88745619
chr1	88750219	88750406
chr1	88752342	88752612
chr1	88756638	88757025
chr1	88777043	88777327
chr1	89058049	89058314
chr1	89069914	89070599
chr1	89069914	89070599
chr1	89118943	89119128
chr1	89127176	89127477
chr1	89175435	89175721
chr1	89191427	89191969
chr1	89192870	89193188
chr1	89196150	89196431
chr1	89207301	89207636
chr1	89235183	89235631
chr1	89323137	89323404
chr1	89342888	89343077
chr1	89344572	89344902
chr1	89385204	89385422
chr1	89524443	89524705
chr1	89525844	89526242
chr1	89580284	89580761
chr1	89581160	89581664
chr1	89606594	89606972
chr1	89627420	89627977
chr1	89631852	89632169
chr1	89634063	89634311
chr1	89643677	89644348
chr1	89646528	89647025
chr1	89667512	89667867
chr1	89673507	89674054
chr1	89673507	89674054
chr1	89676364	89676685
chr1	89730517	89730766
chr1	89752673	89752931
chr1	89757652	89757983
chr1	89770411	89770609
chr1	89843890	89844328
chr1	89859337	89859642
chr1	89860316	89860530
chr1	89939146	89939522
chr1	89940174	89940710
chr1	89940174	89940710
chr1	89943271	89943604
chr1	90012890	90013217
chr1	90027010	90027345
chr1	90051421	90051791
chr1	90060657	90061058
chr1	90202198	90202410
chr1	90203835	90204161
chr1	90205311	90205609
chr1	90272588	90272763
chr1	90557189	90557491
chr1	90588182	90588678
chr1	90590876	90591170
chr1	90592770	90593215
chr1	90633464	90633706
chr1	90650670	90651137
chr1	90691376	90691671
chr1	90793438	90793627
chr1	90830004	90830525
chr1	90840231	90840582
chr1	90849917	90850213
chr1	90906315	90906748
chr1	90909893	90910166
chr1	90928547	90928834
chr1	90956371	90957095
chr1	90956371	90957095
chr1	90973328	90973634
chr1	91017576	91017778
chr1	91021275	91021631
chr1	91038099	91038341
chr1	91052827	91053020
chr1	91080557	91080742
chr1	91098887	91099324
chr1	91107526	91107892
chr1	91128963	91129159
chr1	91178993	91179513
chr1	91211148	91211443
chr1	91239157	91239542
chr1	91249983	91250202
chr1	91252078	91252312
chr1	91298220	91298495
chr1	91346901	91347397
chr1	91366200	91366788
chr1	91380481	91380943
chr1	91390204	91390397
chr1	91398568	91398783
chr1	91412906	91413442
chr1	91428693	91429005
chr1	91447623	91447887
chr1	91459173	91459884
chr1	91459173	91459884
chr1	91459173	91459884
chr1	91483128	91483699
chr1	91523763	91524157
chr1	91564021	91564372
chr1	91574248	91574680
chr1	91600714	91601011
chr1	91682662	91682861
chr1	91689681	91689916
chr1	91755061	91755408
chr1	91819323	91819565
chr1	91822501	91822701
chr1	91874591	91875042
chr1	91897182	91897371
chr1	91913885	91914303
chr1	91933733	91934000
chr1	91962288	91962586
chr1	91969048	91969450
chr1	92006607	92006906
chr1	92051795	92052152
chr1	92180700	92181113
chr1	92360392	92360676
chr1	92453677	92454198
chr1	92473675	92473895
chr1	92521397	92521677
chr1	92611083	92611398
chr1	92614620	92614892
chr1	92647754	92648210
chr1	92648723	92649099
chr1	92696837	92697180
chr1	92742991	92743189
chr1	92833928	92834327
chr1	92840328	92840542
chr1	92895056	92895511
chr1	92906845	92907400
chr1	92909108	92909448
chr1	92910511	92911107
chr1	92912374	92912572
chr1	92949524	92949754
chr1	92956624	92957058
chr1	92985124	92985311
chr1	92985605	92985811
chr1	93010628	93011077
chr1	93014516	93014852
chr1	93072579	93072802
chr1	93080918	93081260
chr1	93125344	93125626
chr1	93128769	93129095
chr1	93174424	93174742
chr1	93176629	93176838
chr1	93224040	93224412
chr1	93236363	93236967
chr1	93236363	93236967
chr1	93238208	93238467
chr1	93343569	93343864
chr1	93445705	93446069
chr1	93445705	93446069
chr1	93450091	93450378
chr1	93477987	93479128
chr1	93477987	93479128
chr1	93477987	93479128
chr1	93506988	93507358
chr1	93511858	93512104
chr1	93594074	93594310
chr1	93635758	93636479
chr1	93635758	93636479
chr1	93668665	93669098
chr1	93686398	93686829
chr1	93726303	93726514
chr1	93726934	93727341
chr1	93742849	93743184
chr1	93801647	93802114
chr1	93803596	93804022
chr1	93825161	93825643
chr1	93827582	93827996
chr1	93832907	93833274
chr1	94011781	94011992
chr1	94034848	94035453
chr1	94078981	94079511
chr1	94139536	94139770
chr1	95313574	95313937
chr1	95397195	95397420
chr1	95762245	95762576
chr1	96768294	96768534
chr1	96801605	96801962
chr1	96846804	96847141
chr1	97019026	97019287
chr1	97038604	97038878
chr1	97647161	97647356
chr1	97660736	97661077
chr1	97688811	97689136
chr1	97726799	97727029
chr1	97770349	97770674
chr1	97802540	97803064
chr1	97809539	97809834
chr1	97919032	97919260
chr1	97976868	97977307
chr1	98072120	98072354
chr1	98095442	98095619
chr1	98144940	98145152
chr1	98179083	98179392
chr1	98350366	98350591
chr1	100231997	100232233
chr1	103799392	103799612
chr1	104944812	104945092
chr1	104986310	104986591
chr1	105092573	105092910
chr1	105356387	105356658
chr1	105362725	105363037
chr1	105446262	105446475
chr1	105630607	105630824
chr1	105660095	105660393
chr1	105663263	105663944
chr1	105663263	105663944
chr1	105680620	105680976
chr1	105711034	105711580
chr1	105780363	105780843
chr1	105891126	105891473
chr1	105904766	105904999
chr1	105990872	105991076
chr1	106036957	106037380
chr1	106039515	106039708
chr1	106071306	106071573
chr1	106151754	106152095
chr1	106171129	106171649
chr1	106346879	106347075
chr1	106389700	106390093
chr1	106395505	106395832
chr1	106425229	106425727
chr1	106511627	106511918
chr1	106542786	106543050
chr1	106544870	106545260
chr1	106628837	106629208
chr1	106712231	106712744
chr1	106717258	106717688
chr1	106735594	106735959
chr1	106738043	106738395
chr1	106759714	106759919
chr1	106818374	106818751
chr1	106883891	106884191
chr1	106901535	106901770
chr1	107014586	107014904
chr1	107127508	107127784
chr1	107243195	107243584
chr1	107353150	107353369
chr1	107481475	107481827
chr1	107562238	107562425
chr1	107565729	107566046
chr1	107593441	107593827
chr1	107598433	107598799
chr1	107635986	107636243
chr1	111242317	111242709
chr1	111634205	111634413
chr1	111660266	111660641
chr1	111863943	111864609
chr1	111863943	111864609
chr1	112378731	112379039
chr1	112379953	112380264
chr1	112388849	112389089
chr1	112451675	112451955
chr1	112456155	112456453
chr1	116477775	116477982
chr1	117519649	117519823
chr1	118012833	118013032
chr1	118275198	118275638
chr1	118320783	118321037
chr1	118321541	118322041
chr1	118335965	118336197
chr1	118368003	118368408
chr1	118458878	118459484
chr1	118466142	118466368
chr1	118476884	118477278
chr1	118492874	118493160
chr1	118498150	118498654
chr1	118505827	118506076
chr1	118564696	118564912
chr1	118627739	118628069
chr1	118627739	118628069
chr1	118759582	118759918
chr1	118768880	118769215
chr1	118772282	118772672
chr1	119025621	119025852
chr1	119053475	119053991
chr1	119082470	119083049
chr1	119083616	119083953
chr1	119087551	119087974
chr1	119093729	119094123
chr1	119094984	119095174
chr1	119119955	119120216
chr1	119209595	119209902
chr1	119256124	119256407
chr1	119421390	119421813
chr1	119422769	119422947
chr1	119423536	119423846
chr1	119458250	119458498
chr1	119463412	119463716
chr1	119481636	119481830
chr1	119482928	119483242
chr1	119484451	119484791
chr1	119492301	119492576
chr1	119494320	119494644
chr1	119504437	119504633
chr1	119525005	119525228
chr1	119525934	119526114
chr1	119546589	119546775
chr1	119548721	119549127
chr1	119642396	119642638
chr1	119648635	119648957
chr1	119654436	119654679
chr1	119675065	119675303
chr1	119685825	119686010
chr1	119818650	119819048
chr1	119837104	119837575
chr1	119895004	119895415
chr1	119919337	119919620
chr1	119929804	119930079
chr1	119965897	119966174
chr1	120013067	120013511
chr1	120016295	120016563
chr1	120032953	120033435
chr1	120093491	120094097
chr1	120098414	120098779
chr1	120099563	120099751
chr1	120105662	120106163
chr1	120121377	120121560
chr1	120147121	120147329
chr1	120154167	120154525
chr1	120155237	120155640
chr1	120171784	120172244
chr1	120197140	120197565
chr1	120231350	120231909
chr1	120252815	120253010
chr1	120265068	120265267
chr1	120296987	120297206
chr1	120327696	120328262
chr1	120337989	120338279
chr1	120342473	120342789
chr1	120468947	120469184
chr1	120549335	120550523
chr1	120549335	120550523
chr1	120586522	120586873
chr1	120594622	120594878
chr1	120662219	120662453
chr1	120667927	120668162
chr1	120685838	120686143
chr1	121053808	121054027
chr1	121180251	121180641
chr1	121215817	121216130
chr1	121249188	121249545
chr1	121400264	121400623
chr1	121419166	121419367
chr1	121441121	121441453
chr1	121490356	121490574
chr1	121549510	121549734
chr1	121567715	121568261
chr1	121597031	121597261
chr1	121798630	121798816
chr1	122055277	122055506
chr1	124041499	124041884
chr1	124718183	124718455
chr1	125370778	125371290
chr1	125372918	125373142
chr1	125382717	125382894
chr1	125519075	125519521
chr1	125560855	125561142
chr1	125574261	125574666
chr1	125607439	125607733
chr1	125669047	125669324
chr1	125676747	125676935
chr1	125677400	125677603
chr1	125789768	125790178
chr1	125910562	125910795
chr1	126287505	126287687
chr1	126407744	126408202
chr1	126431621	126432083
chr1	126484644	126484921
chr1	126492377	126492966
chr1	126568799	126569215
chr1	126726453	126726713
chr1	126929623	126930111
chr1	126931782	126932116
chr1	126947922	126948147
chr1	126966483	126966766
chr1	126993157	126993638
chr1	127011915	127012255
chr1	127203304	127203533
chr1	127204948	127205529
chr1	127409499	127409902
chr1	127458968	127459376
chr1	127484854	127485192
chr1	127487166	127487536
chr1	127496665	127497080
chr1	127500212	127500662
chr1	127679815	127680140
chr1	127696522	127696897
chr1	127765577	127765796
chr1	127827368	127827640
chr1	128141124	128141420
chr1	128223389	128223646
chr1	128283074	128283266
chr1	128368796	128369147
chr1	128372100	128372540
chr1	128592373	128592873
chr1	128821765	128821961
chr1	128824299	128824547
chr1	128832544	128833043
chr1	128875324	128875652
chr1	129078192	129078629
chr1	129244397	129244635
chr1	129719675	129719877
chr1	129843495	129843845
chr1	129919438	129919788
chr1	130167346	130167632
chr1	130192679	130193014
chr1	130274444	130274772
chr1	130350264	130350533
chr1	130372202	130372516
chr1	130462223	130462823
chr1	130547938	130548519
chr1	130575963	130576217
chr1	130633918	130634364
chr1	130691859	130692292
chr1	130776720	130776934
chr1	130784081	130784426
chr1	130787106	130787397
chr1	130796971	130797327
chr1	130838390	130838582
chr1	130875104	130875470
chr1	130876971	130877397
chr1	130926534	130926747
chr1	130979354	130979783
chr1	130984512	130984736
chr1	130987650	130987830
chr1	131053207	131053701
chr1	131060137	131060932
chr1	131079863	131080050
chr1	131097679	131098008
chr1	131112689	131112955
chr1	131115980	131116325
chr1	131118827	131119439
chr1	131122078	131122292
chr1	131138455	131139052
chr1	131138455	131139052
chr1	131155472	131155838
chr1	131181657	131182056
chr1	131200029	131200324
chr1	131207523	131207946
chr1	131228198	131228459
chr1	131245809	131246207
chr1	131246387	131246741
chr1	131260368	131260713
chr1	131270053	131270573
chr1	131290658	131291021
chr1	131329143	131329417
chr1	131344812	131344999
chr1	131526391	131526680
chr1	131527403	131527600
chr1	131548461	131548696
chr1	131555149	131555515
chr1	131600301	131600698
chr1	131613312	131613770
chr1	131658066	131658506
chr1	131708401	131708707
chr1	131712428	131712741
chr1	131715005	131715241
chr1	131763731	131763928
chr1	131765576	131765996
chr1	131846339	131846607
chr1	131867101	131867558
chr1	131882882	131883130
chr1	131905491	131905822
chr1	131910122	131910432
chr1	131937797	131938104
chr1	131981633	131982004
chr1	131982937	131983343
chr1	131995086	131995467
chr1	132000497	132000858
chr1	132007722	132007928
chr1	132014898	132015113
chr1	132030580	132030869
chr1	132046299	132046813
chr1	132067648	132067941
chr1	132109450	132109641
chr1	132116468	132117029
chr1	132121056	132121597
chr1	132140217	132140576
chr1	132155741	132156085
chr1	132157402	132157779
chr1	132162709	132162950
chr1	132165903	132166250
chr1	132190897	132191075
chr1	132200490	132200722
chr1	132210838	132211329
chr1	132212078	132212570
chr1	132225206	132225398
chr1	132237551	132237980
chr1	132261123	132261377
chr1	132292853	132293259
chr1	132306054	132306590
chr1	132312710	132313014
chr1	132315912	132316118
chr1	132355807	132356135
chr1	132367543	132367958
chr1	132390317	132390596
chr1	132417390	132417729
chr1	132423372	132423549
chr1	132472645	132472951
chr1	132476991	132477364
chr1	132520637	132521220
chr1	132520637	132521220
chr1	132523922	132524276
chr1	132525883	132526243
chr1	132594611	132595005
chr1	132608851	132609587
chr1	132758666	132759354
chr1	132758666	132759354
chr1	132771482	132771847
chr1	132843678	132843907
chr1	132934991	132935301
chr1	132968651	132969113
chr1	132982712	132983114
chr1	133013357	133013609
chr1	133021525	133021742
chr1	133039437	133039887
chr1	133045955	133046467
chr1	133051925	133052154
chr1	133087501	133088069
chr1	133101379	133101789
chr1	133120310	133120595
chr1	133125726	133125939
chr1	133145978	133146336
chr1	133177410	133177854
chr1	133180965	133181402
chr1	133225937	133226281
chr1	133265501	133265773
chr1	133268571	133268927
chr1	133292645	133292972
chr1	133306806	133307166
chr1	133307368	133307809
chr1	133311303	133311584
chr1	133314438	133314790
chr1	133318390	133318617
chr1	133353364	133353871
chr1	133380587	133381104
chr1	133382108	133382399
chr1	133385439	133385964
chr1	133418163	133418511
chr1	133418163	133418511
chr1	133422067	133422261
chr1	133423809	133424419
chr1	133491982	133492161
chr1	133492782	133492986
chr1	133586109	133586338
chr1	133596817	133597047
chr1	133610241	133610628
chr1	133613884	133614303
chr1	133632266	133632477
chr1	133701913	133702284
chr1	133712818	133713036
chr1	133716473	133716802
chr1	133736302	133736667
chr1	133896355	133896690
chr1	133911480	133911824
chr1	133924271	133924619
chr1	133961604	133962031
chr1	133991378	133991597
chr1	134036541	134036839
chr1	134045929	134046332
chr1	134048775	134049076
chr1	134053270	134053626
chr1	134059817	134060017
chr1	134061241	134061528
chr1	134077421	134077749
chr1	134079379	134079597
chr1	134092951	134093194
chr1	134099186	134099515
chr1	134106737	134107057
chr1	134120253	134120609
chr1	134122099	134122482
chr1	134151673	134152098
chr1	134154689	134155045
chr1	134189182	134189389
chr1	134196484	134196852
chr1	134202027	134202446
chr1	134244127	134244587
chr1	134291025	134291243
chr1	134302641	134302882
chr1	134322661	134322930
chr1	134331871	134332175
chr1	134368792	134369394
chr1	134399791	134399999
chr1	134414915	134415500
chr1	134414915	134415500
chr1	134435427	134435784
chr1	134450973	134451437
chr1	134494555	134495325
chr1	134494555	134495325
chr1	134513401	134513697
chr1	134518633	134519065
chr1	134524440	134524891
chr1	134560082	134560339
chr1	134591866	134592047
chr1	134603592	134603786
chr1	134607384	134607612
chr1	134636644	134637091
chr1	134638544	134638917
chr1	134641635	134641931
chr1	134674395	134674619
chr1	134704883	134705315
chr1	134725338	134725644
chr1	134741543	134741866
chr1	134742422	134742656
chr1	134745621	134746053
chr1	134829546	134829965
chr1	134838121	134838364
chr1	134854389	134854776
chr1	134955889	134956229
chr1	134960667	134960912
chr1	134962522	134963091
chr1	134962522	134963091
chr1	134973013	134973220
chr1	134989396	134989811
chr1	135105906	135106304
chr1	135108591	135109046
chr1	135110085	135110535
chr1	135112635	135113071
chr1	135132422	135132729
chr1	135136358	135136889
chr1	135154348	135154840
chr1	135171247	135171546
chr1	135171912	135172355
chr1	135256299	135256610
chr1	135258452	135258672
chr1	135259094	135259534
chr1	135275046	135275220
chr1	135283906	135284116
chr1	135324620	135324797
chr1	135368165	135368661
chr1	135369034	135369380
chr1	135381612	135381870
chr1	135394982	135395187
chr1	135430403	135430775
chr1	135452334	135452667
chr1	135461138	135462317
chr1	135461138	135462317
chr1	135480927	135481132
chr1	135540267	135540664
chr1	135544788	135545178
chr1	135670414	135670858
chr1	135671488	135671692
chr1	135675690	135676085
chr1	135687980	135688421
chr1	135699318	135699799
chr1	135700522	135701006
chr1	135704363	135704602
chr1	135719441	135719943
chr1	135729142	135729476
chr1	135747571	135747759
chr1	135752915	135753312
chr1	135766062	135766304
chr1	135781216	135781636
chr1	135787776	135788266
chr1	135788725	135789137
chr1	135789713	135790202
chr1	135811259	135811746
chr1	135828808	135829274
chr1	135847046	135847637
chr1	135850702	135851024
chr1	135865546	135865849
chr1	135882649	135883152
chr1	135944644	135945368
chr1	135945588	135946045
chr1	135958315	135958930
chr1	136045151	136045375
chr1	136045814	136046275
chr1	136047455	136047818
chr1	136051418	136051834
chr1	136076143	136076488
chr1	136116037	136116489
chr1	136167730	136168023
chr1	136170075	136170524
chr1	136175171	136175694
chr1	136212796	136213191
chr1	136234383	136234747
chr1	136289877	136290410
chr1	136289877	136290410
chr1	136296384	136296570
chr1	136306536	136306841
chr1	136340632	136340833
chr1	136414325	136414547
chr1	136458946	136459323
chr1	136465265	136465441
chr1	136491744	136491931
chr1	136521320	136521610
chr1	136524950	136525343
chr1	136527247	136527561
chr1	136550939	136551233
chr1	136555941	136556172
chr1	136556706	136556971
chr1	136565020	136565246
chr1	136624737	136625097
chr1	136625601	136625890
chr1	136710329	136710537
chr1	136726176	136726620
chr1	136739591	136739800
chr1	136748953	136749526
chr1	136758857	136759070
chr1	136773831	136774099
chr1	136856228	136856489
chr1	136866796	136866986
chr1	137117939	137118192
chr1	137218209	137218383
chr1	137225414	137225889
chr1	137226475	137226818
chr1	137298305	137298528
chr1	137323957	137324273
chr1	137330594	137331003
chr1	137332028	137332346
chr1	137541393	137541642
chr1	137946792	137947039
chr1	138044483	138044900
chr1	138085812	138086227
chr1	138124013	138124223
chr1	138130240	138130503
chr1	138275950	138276139
chr1	138328301	138328661
chr1	138487632	138487953
chr1	138558377	138558656
chr1	138618059	138618362
chr1	138620104	138620465
chr1	138637879	138638137
chr1	138703403	138703593
chr1	138752423	138752675
chr1	138835413	138835694
chr1	138912300	138912563
chr1	138963721	138963990
chr1	139079620	139079853
chr1	139083476	139083676
chr1	139156348	139156724
chr1	139162766	139163189
chr1	139267787	139268160
chr1	139314321	139314616
chr1	139340552	139340759
chr1	139407780	139407957
chr1	139421804	139422477
chr1	139429476	139429656
chr1	139438490	139438673
chr1	140171631	140172000
chr1	140484085	140484414
chr1	140531527	140531889
chr1	140548846	140549064
chr1	140661407	140661688
chr1	140940439	140940631
chr1	141961856	141962167
chr1	142742388	142742700
chr1	143644086	143644632
chr1	143675846	143676042
chr1	143702745	143703149
chr1	143730976	143731185
chr1	143764398	143764715
chr1	143776911	143777404
chr1	143788855	143789195
chr1	143803657	143803867
chr1	143813858	143814321
chr1	144004232	144004576
chr1	144006642	144006969
chr1	144197723	144198021
chr1	144243369	144243927
chr1	144243369	144243927
chr1	144353432	144353629
chr1	144380062	144380325
chr1	144406689	144406965
chr1	144431608	144431818
chr1	147043634	147044010
chr1	147223376	147223551
chr1	148993658	148993884
chr1	149254176	149254462
chr1	149758385	149758801
chr1	149809371	149809970
chr1	149832992	149833283
chr1	149856709	149857067
chr1	149858766	149858981
chr1	150099810	150100025
chr1	150257654	150257905
chr1	150266504	150266890
chr1	150307531	150307961
chr1	150372963	150373275
chr1	150392755	150393299
chr1	150497724	150498012
chr1	150540225	150540600
chr1	150591241	150591590
chr1	150632625	150632816
chr1	150779955	150780326
chr1	150824720	150824928
chr1	150920296	150920655
chr1	150993736	150994024
chr1	151009480	151009919
chr1	151010982	151011324
chr1	151034941	151035533
chr1	151065140	151065388
chr1	151078910	151079321
chr1	151343487	151343790
chr1	151344604	151344795
chr1	151345206	151345387
chr1	151348315	151348602
chr1	151352949	151353222
chr1	151377432	151377626
chr1	151390078	151390498
chr1	151443334	151443512
chr1	151483631	151483825
chr1	151492511	151492731
chr1	151497114	151497381
chr1	151500542	151500799
chr1	151564442	151564800
chr1	151702871	151703072
chr1	151706088	151706420
chr1	151716450	151716647
chr1	151766990	151767344
chr1	151820540	151820883
[truncated: 44,376 more rows]

## Sheet: CTCF R567W lung tissue
Supplementary Data 6. CTCF ChIP-seq peaks in brain, heat and lung tissues.
Supplementary Data 6f. CTCF binding sites in lung tissue of CTCF R567W mutant mice.
chromosome	start	end
chr1	3671434	3671654
chr1	4332448	4332982
chr1	4491879	4492289
chr1	4516576	4516922
chr1	4571626	4571832
chr1	4768357	4768771
chr1	4769827	4770287
chr1	4780098	4780394
chr1	4807912	4808161
chr1	6214362	6215186
chr1	6272255	6272626
chr1	6330619	6330872
chr1	6382725	6383077
chr1	6383510	6383767
chr1	6401482	6401831
chr1	6406309	6406644
chr1	6410176	6410395
chr1	6417931	6418189
chr1	6483376	6483617
chr1	7141588	7141828
chr1	7204834	7205120
chr1	7396944	7398729
chr1	7396944	7398729
chr1	7396944	7398729
chr1	9545129	9545532
chr1	9548957	9549392
chr1	9573219	9573605
chr1	9621513	9621758
chr1	9729564	9729819
chr1	9772728	9773285
chr1	10007303	10007598
chr1	10037730	10038249
chr1	10039174	10040125
chr1	10089500	10089906
chr1	10229093	10229335
chr1	10759679	10759883
chr1	10835687	10836016
chr1	10837270	10837541
chr1	11139978	11140220
chr1	11413918	11414409
chr1	11565347	11565644
chr1	11657672	11658103
chr1	11873587	11873828
chr1	12836755	12837156
chr1	12863978	12864469
chr1	12990223	12990519
chr1	12992656	12992954
chr1	13050087	13050566
chr1	13051990	13052416
chr1	13134413	13134606
chr1	13138364	13138571
chr1	13151067	13151442
chr1	13355772	13355985
chr1	13372720	13373611
chr1	13374518	13374714
chr1	13500506	13500848
chr1	13589731	13590378
chr1	13659801	13660596
chr1	13706268	13706722
chr1	13784355	13784848
chr1	13789149	13789656
chr1	14309655	14309892
chr1	14635842	14636174
chr1	14729091	14729420
chr1	14738372	14738689
chr1	14740144	14740359
chr1	14862386	14862705
chr1	15007647	15007982
chr1	15286444	15286883
chr1	15327375	15327655
chr1	15621937	15622312
chr1	15683680	15684074
chr1	15791907	15792275
chr1	15902447	15902807
chr1	15993588	15993872
chr1	16105000	16106137
chr1	16105000	16106137
chr1	16116352	16116729
chr1	16304867	16305205
chr1	16433399	16433798
chr1	16440156	16440555
chr1	16519105	16519360
chr1	16519720	16520060
chr1	16798395	16798606
chr1	17123444	17123791
chr1	17163503	17163982
chr1	17629558	17629918
chr1	18012948	18013160
chr1	18106239	18106494
chr1	18106774	18107082
chr1	18359974	18360260
chr1	18569052	18569259
chr1	19179006	19179282
chr1	19205588	19205932
chr1	19206304	19206509
chr1	20311427	20311813
chr1	20513764	20514008
chr1	20554475	20554800
chr1	20612673	20613184
chr1	20700115	20700296
chr1	20801718	20802029
chr1	20890855	20891308
chr1	20933520	20933733
chr1	20939120	20939415
chr1	20940114	20940371
chr1	20951356	20951563
chr1	21101194	21101591
chr1	21161801	21162166
chr1	21166161	21166637
chr1	21218436	21218940
chr1	21271432	21271795
chr1	21344414	21344614
chr1	21411136	21411528
chr1	21419458	21419723
chr1	21461111	21461333
chr1	21961335	21961829
chr1	21967251	21967482
chr1	22268952	22269415
chr1	22487287	22487709
chr1	22604338	22604749
chr1	22627065	22627249
chr1	23062064	23062375
chr1	23114936	23115145
chr1	23117247	23117628
chr1	23140346	23140818
chr1	23286726	23287133
chr1	23324294	23324519
chr1	23495416	23495691
chr1	23762191	23763250
chr1	23763863	23764053
chr1	23792804	23793053
chr1	23826971	23827582
chr1	23905958	23906367
chr1	24034092	24034391
chr1	24134951	24135197
chr1	24137062	24137533
chr1	24171435	24171848
chr1	24249104	24249542
chr1	24302753	24303011
chr1	24367639	24367871
chr1	24378427	24378795
chr1	24586477	24586683
chr1	24678355	24678902
chr1	24718499	24718736
chr1	24719747	24719932
chr1	24901418	24901596
chr1	25510388	25510642
chr1	25616991	25617237
chr1	25826855	25827086
chr1	30584849	30585357
chr1	30696414	30696619
chr1	30700390	30700760
chr1	30740915	30741122
chr1	30778628	30778972
chr1	30873078	30873666
chr1	30873078	30873666
chr1	30948376	30948787
chr1	31153094	31153311
chr1	31153979	31154310
chr1	31210113	31210508
chr1	31337175	31337393
chr1	32174554	32174780
chr1	33647182	33647484
chr1	33663144	33663786
chr1	33663144	33663786
chr1	33672556	33672796
chr1	33739348	33739864
chr1	33742927	33743148
chr1	33757496	33757743
chr1	33883549	33883733
chr1	33892774	33893206
chr1	33907423	33907956
chr1	33964574	33965012
chr1	33966261	33966796
chr1	34005661	34006036
chr1	34011096	34011489
chr1	34068453	34068700
chr1	34117717	34118141
chr1	34164675	34165004
chr1	34190009	34190364
chr1	34201476	34201761
chr1	34218263	34218815
chr1	34409906	34410341
chr1	34439827	34440149
chr1	34459737	34460041
chr1	34462929	34463209
chr1	34511198	34511421
chr1	34602377	34602794
chr1	34642549	34642801
chr1	34700691	34701098
chr1	34738279	34738770
chr1	34842518	34842756
chr1	34867101	34867701
chr1	34891631	34891882
chr1	34896905	34897258
chr1	35032698	35032924
chr1	35385373	35385763
chr1	35388283	35388550
chr1	35716040	35716228
chr1	35726709	35726906
chr1	35839478	35839848
chr1	36064819	36065241
chr1	36068178	36069022
chr1	36134581	36134920
chr1	36145117	36145326
chr1	36149448	36149668
chr1	36252776	36253351
chr1	36254707	36255090
chr1	36256360	36256600
chr1	36277266	36277780
chr1	36279169	36279635
chr1	36324109	36324488
chr1	36368896	36369280
chr1	36471593	36472090
chr1	36492467	36492788
chr1	36496841	36497071
chr1	36500998	36501654
chr1	36511311	36511893
chr1	36512192	36512379
chr1	36512614	36512860
chr1	36534907	36535113
chr1	36547049	36547819
chr1	36556051	36556382
chr1	36556621	36557837
chr1	36615996	36616266
chr1	36634933	36635354
chr1	36664529	36664784
chr1	36684015	36684590
chr1	36709746	36710087
chr1	36737160	36737719
chr1	36744638	36744883
chr1	36746494	36746769
chr1	36784598	36785203
chr1	36785409	36785621
chr1	36822033	36822240
chr1	37194595	37194885
chr1	37250690	37251148
chr1	37272423	37273423
chr1	37401661	37402078
chr1	37419463	37419850
chr1	37429985	37430249
chr1	37448404	37448713
chr1	37479188	37479377
chr1	37540884	37541420
chr1	37634475	37635033
chr1	37639109	37639541
chr1	37654061	37654274
chr1	37678291	37678873
chr1	37690632	37691196
chr1	37708374	37708565
chr1	37719725	37720214
chr1	37759516	37759720
chr1	37802268	37802655
chr1	37864919	37865363
chr1	37867177	37867413
chr1	37891491	37891793
chr1	37903289	37903471
chr1	37985875	37986138
chr1	37997743	37998321
chr1	38129153	38130518
chr1	38129153	38130518
chr1	38185410	38185991
chr1	38252718	38253032
chr1	38318714	38318916
chr1	38392632	38393313
chr1	38627054	38627545
chr1	38767756	38768234
chr1	38769862	38770259
chr1	38787462	38787738
chr1	38799424	38799697
chr1	38834935	38835192
chr1	38856197	38856477
chr1	39001134	39001538
chr1	39010694	39011145
chr1	39192782	39193091
chr1	39206957	39207292
chr1	39217678	39217930
chr1	39253830	39254051
chr1	39340594	39341093
chr1	39392179	39392587
chr1	39497899	39498081
chr1	39522590	39523060
chr1	39527414	39527854
chr1	39530237	39530769
chr1	39614862	39615428
chr1	39650719	39651230
chr1	39685786	39686279
chr1	39701358	39701558
chr1	39758478	39758741
chr1	39761343	39761773
chr1	39762082	39762321
chr1	39911539	39911882
chr1	39936450	39936990
chr1	39976895	39977241
chr1	39983172	39983461
chr1	40002131	40002379
chr1	40115389	40115620
chr1	40116384	40116739
chr1	40266567	40266975
chr1	40293980	40294187
chr1	40378714	40379187
chr1	40380020	40380581
chr1	40465501	40465893
chr1	40544735	40545056
chr1	40579635	40580130
chr1	40797441	40797629
chr1	40802789	40803369
chr1	40844628	40845022
chr1	40884998	40885232
chr1	40887602	40887851
chr1	41001679	41001857
chr1	41152603	41152872
chr1	41264356	41264542
chr1	41271106	41271297
chr1	41274658	41274921
chr1	42691190	42691576
chr1	42714628	42714974
chr1	42915050	42915399
chr1	43052030	43052208
chr1	43065878	43066306
chr1	43092481	43092668
chr1	43110608	43110969
chr1	43112830	43113284
chr1	43139477	43140023
chr1	43143312	43143586
chr1	43264429	43264826
chr1	43299514	43299876
chr1	43445492	43446288
chr1	43738227	43738474
chr1	43760085	43760562
chr1	43766810	43766992
chr1	43898998	43899408
chr1	43902881	43903192
chr1	43966901	43967155
chr1	44041780	44042403
chr1	44064750	44064936
chr1	44102398	44102605
chr1	44119819	44120104
chr1	44147838	44148200
chr1	44155336	44155542
chr1	44229102	44229457
chr1	44551347	44552697
chr1	44551347	44552697
chr1	44741332	44741574
chr1	44745699	44746027
chr1	45313923	45314450
chr1	45431929	45432287
chr1	45501440	45501765
chr1	45627862	45628192
chr1	45672771	45673103
chr1	45766046	45766528
chr1	45816870	45817313
chr1	45825196	45825465
chr1	45931209	45931392
chr1	46018451	46018714
chr1	46066454	46066722
chr1	46067028	46067447
chr1	46342069	46342266
chr1	46849722	46850177
chr1	46853627	46853930
chr1	46856610	46856895
chr1	46970567	46970875
chr1	47277851	47278066
chr1	47809631	47809834
chr1	50927140	50927520
chr1	50962293	50962654
chr1	51265770	51265962
chr1	51288995	51289310
chr1	51333761	51334516
chr1	51458996	51459401
chr1	51466482	51466762
chr1	51478219	51478573
chr1	51478219	51478573
chr1	51597002	51597437
chr1	51600476	51600804
chr1	51615364	51616018
chr1	51644484	51644833
chr1	51668952	51669275
chr1	51671478	51671751
chr1	51837848	51838038
chr1	51915779	51916297
chr1	51944783	51945264
chr1	51998639	51998841
chr1	52004178	52004358
chr1	52086236	52086554
chr1	52098762	52099279
chr1	52113736	52114202
chr1	52119192	52119658
chr1	52146651	52146829
chr1	52267641	52267890
chr1	52299648	52299892
chr1	52301378	52301558
chr1	52302649	52302910
chr1	52582099	52582284
chr1	52630373	52631223
chr1	52648101	52648471
chr1	52726576	52726792
chr1	52727082	52727419
chr1	52748314	52748751
chr1	52816980	52817262
chr1	52955102	52955481
chr1	53032665	53032904
chr1	53313332	53313593
chr1	53352657	53353026
chr1	53715539	53715826
chr1	53890470	53890648
chr1	53909099	53909452
chr1	53927570	53927908
chr1	54194384	54194596
chr1	54250466	54250835
chr1	54333020	54333286
chr1	54381182	54381854
chr1	54555452	54555648
chr1	54665948	54666409
chr1	54706659	54706978
chr1	54755816	54756249
chr1	54799440	54799707
chr1	54832828	54833170
chr1	54913063	54913242
chr1	54926197	54926797
chr1	54979245	54979674
chr1	55012481	55012730
chr1	55052371	55053393
chr1	55052371	55053393
chr1	55052371	55053393
chr1	55082235	55082444
chr1	55161964	55162204
chr1	55185840	55186019
chr1	55192871	55193163
chr1	55237095	55237570
chr1	55239266	55239627
chr1	55301169	55301405
chr1	55363187	55363872
chr1	55383114	55383549
chr1	55404337	55404772
chr1	55405666	55406289
chr1	55447744	55447940
chr1	55736346	55736731
chr1	55755771	55756052
chr1	55838230	55838632
chr1	55874141	55875023
chr1	55874141	55875023
chr1	55886404	55886726
chr1	55890745	55891107
chr1	55960243	55960654
chr1	56977068	56977518
chr1	57205537	57206074
chr1	57269762	57270098
chr1	57339228	57339436
chr1	57393991	57394413
chr1	57423666	57423988
chr1	57428957	57429367
chr1	57774576	57775461
chr1	57774576	57775461
chr1	57949199	57949542
chr1	57969690	57970418
chr1	58031246	58031504
chr1	58112771	58113079
chr1	58144753	58145184
chr1	58156707	58157240
chr1	58271193	58271595
chr1	58291819	58292154
chr1	58296278	58296843
chr1	58393063	58393613
chr1	58445233	58445435
chr1	58562545	58562863
chr1	58579276	58579478
chr1	58584363	58584626
chr1	58697683	58698036
chr1	58713136	58713582
chr1	58769950	58770594
chr1	58802412	58802870
chr1	58897663	58897890
chr1	58993768	58994111
chr1	59009265	59009535
chr1	59068058	59068377
chr1	59070956	59071159
chr1	59140974	59141152
chr1	59142881	59143132
chr1	59144627	59144848
chr1	59237882	59238479
chr1	59311350	59311542
chr1	59316737	59317146
chr1	59427258	59427477
chr1	59482050	59482387
chr1	59482669	59483056
chr1	59483771	59484467
chr1	59580928	59581120
chr1	59584459	59585156
chr1	59604048	59604265
chr1	59609019	59609220
chr1	59609523	59609860
chr1	59611029	59611224
chr1	59613891	59614161
chr1	59623272	59623708
chr1	59657126	59657334
chr1	59701772	59702103
chr1	59719972	59720539
chr1	59763177	59763650
chr1	59883755	59884358
chr1	59912559	59913688
chr1	59912559	59913688
chr1	60000483	60000755
chr1	60152789	60152991
chr1	60158552	60158767
chr1	60180173	60180395
chr1	60404976	60405267
chr1	60429035	60429215
chr1	60530158	60530366
chr1	60565230	60565511
chr1	60566643	60566959
chr1	60860613	60861044
chr1	60868488	60868755
chr1	60954874	60955176
chr1	60961089	60961490
chr1	61055213	61055590
chr1	61139207	61139507
chr1	61181071	61181544
chr1	61297924	61298497
chr1	61377071	61377499
chr1	61638792	61639614
chr1	61638792	61639614
chr1	61771251	61771705
chr1	61925011	61925299
chr1	62378465	62378695
chr1	62696867	62697301
chr1	62701035	62701557
chr1	62706692	62707002
chr1	62707542	62707893
chr1	62722589	62722908
chr1	62786075	62786712
chr1	62795600	62795834
chr1	62820243	62820494
chr1	62929316	62929921
chr1	62964341	62964739
chr1	62966869	62967234
chr1	62984520	62984909
chr1	62986306	62986647
chr1	63110834	63111199
chr1	63113958	63114769
chr1	63113958	63114769
chr1	63180936	63181618
chr1	63182476	63183037
chr1	63252408	63252594
chr1	63658042	63658558
chr1	63659593	63659908
chr1	63668785	63669109
chr1	63763191	63763497
chr1	63953543	63953790
chr1	64121665	64122214
chr1	64446079	64446335
chr1	64448099	64448538
chr1	64617238	64618035
chr1	64705183	64705611
chr1	64709957	64710187
chr1	64717643	64717884
chr1	64735816	64736303
chr1	64737349	64737972
chr1	64918794	64919228
chr1	64986185	64986626
chr1	65010165	65010585
chr1	65046369	65046970
chr1	65075660	65075838
chr1	65111898	65112442
chr1	65178147	65178590
chr1	65179028	65180460
chr1	65179028	65180460
chr1	65186547	65186762
chr1	65282836	65283351
chr1	65312197	65312473
chr1	65312993	65313197
chr1	66104654	66104882
chr1	66655751	66656012
chr1	66678676	66679088
chr1	66700992	66701174
chr1	66817337	66817562
chr1	66838327	66838833
chr1	66847523	66847906
chr1	66863274	66863456
chr1	66895467	66896551
chr1	66895467	66896551
chr1	66940995	66941265
chr1	66992789	66993036
chr1	67014255	67014768
chr1	67061397	67061861
chr1	67143977	67144327
chr1	67181203	67181645
chr1	67640290	67640891
chr1	68106567	68106777
chr1	69138858	69139211
chr1	69241651	69242154
chr1	69331449	69331795
chr1	69689001	69689436
chr1	69757739	69757951
chr1	69785135	69785628
chr1	69790274	69790684
chr1	70128016	70128382
chr1	71037061	71037272
chr1	71270186	71270513
chr1	71289557	71289830
chr1	71505836	71506266
chr1	71531761	71531999
chr1	72123697	72124081
chr1	72141912	72142297
chr1	72166240	72166429
chr1	72212046	72212708
chr1	72212046	72212708
chr1	72254600	72255330
chr1	72284268	72284477
chr1	72306622	72307157
chr1	72306622	72307157
chr1	72313453	72314061
chr1	72610533	72610735
chr1	72716790	72717388
chr1	72718899	72719255
chr1	72854859	72855328
chr1	72865743	72866303
chr1	72876152	72876393
chr1	73618516	73618896
chr1	73737166	73737348
chr1	73826252	73826811
chr1	73862775	73863271
chr1	73901490	73901967
chr1	73902280	73902872
chr1	73926325	73926570
chr1	73962947	73963273
chr1	73966389	73966789
chr1	73986611	73987004
chr1	73996324	73996705
chr1	74024861	74025135
chr1	74036755	74037180
chr1	74077351	74077681
chr1	74082779	74083328
chr1	74098255	74098733
chr1	74123284	74123464
chr1	74124541	74125564
chr1	74124541	74125564
chr1	74196036	74196270
chr1	74205831	74206184
chr1	74284601	74285097
chr1	74287054	74287600
chr1	74295741	74296008
chr1	74303971	74304162
chr1	74313253	74313718
chr1	74327006	74327213
chr1	74332315	74332565
chr1	74361816	74362203
chr1	74386620	74387120
chr1	74390382	74391687
chr1	74390382	74391687
chr1	74390382	74391687
chr1	74392074	74392297
chr1	74397314	74398663
chr1	74397314	74398663
chr1	74452602	74453171
chr1	74460182	74460594
chr1	74588048	74588326
chr1	74643963	74644274
chr1	74661606	74662101
chr1	74748671	74749153
chr1	74759835	74760165
chr1	74763098	74763480
chr1	74784408	74784823
chr1	74787866	74788260
chr1	74803008	74803465
chr1	74806413	74806605
chr1	74807935	74808516
chr1	74880703	74881183
chr1	74893382	74893886
chr1	74894662	74895499
chr1	74894662	74895499
chr1	74924576	74924895
chr1	74926553	74927169
chr1	74948706	74949157
chr1	74964485	74964859
chr1	75000573	75000800
chr1	75016816	75017301
chr1	75052095	75052499
chr1	75122297	75122651
chr1	75124429	75125082
chr1	75142587	75143154
chr1	75191715	75192279
chr1	75191715	75192279
chr1	75219286	75219816
chr1	75219286	75219816
chr1	75234688	75235031
chr1	75251458	75252033
chr1	75254056	75254640
chr1	75317034	75318282
chr1	75317034	75318282
chr1	75317034	75318282
chr1	75342879	75343281
chr1	75371481	75371659
chr1	75398628	75399150
chr1	75413870	75414054
chr1	75425782	75426202
chr1	75445534	75446353
chr1	75456815	75457112
chr1	75467485	75468057
chr1	75477276	75477814
chr1	75487956	75488192
chr1	75495026	75495785
chr1	75530623	75530847
chr1	75546334	75547046
chr1	75546334	75547046
chr1	75559403	75559942
chr1	75597588	75598050
chr1	75652552	75653212
chr1	75653515	75654093
chr1	75925761	75926110
chr1	77081729	77081911
chr1	77513550	77513899
chr1	77516211	77516769
chr1	77896321	77896537
chr1	77943065	77943573
chr1	77972342	77972742
chr1	77978669	77979154
chr1	78008835	78009116
chr1	78215726	78216087
chr1	78217333	78217546
chr1	78338083	78338452
chr1	78419500	78419998
chr1	78454714	78454973
chr1	78525280	78525593
chr1	78536771	78537119
chr1	78686870	78687283
chr1	78724335	78724834
chr1	79626218	79626481
chr1	79640226	79640487
chr1	79682736	79683515
chr1	79776041	79776251
chr1	79786581	79786872
chr1	80106195	80106758
chr1	80178095	80178338
chr1	80180234	80180457
chr1	80181022	80181431
chr1	80244150	80244441
chr1	80408552	80408811
chr1	80512552	80512883
chr1	80515977	80516296
chr1	80830478	80830747
chr1	81287239	81287525
chr1	81300838	81301038
chr1	81301793	81301994
chr1	81303481	81303766
chr1	81310116	81310441
chr1	81316574	81317020
chr1	81516634	81516900
chr1	82288674	82288940
chr1	82290700	82290966
chr1	82291471	82291941
chr1	82294062	82294501
chr1	82433338	82433845
chr1	82476306	82476555
chr1	82554361	82554778
chr1	82641460	82642080
chr1	82759579	82759880
chr1	82787287	82787800
chr1	82803683	82803944
chr1	82839020	82839813
chr1	82987830	82988069
chr1	83045184	83045395
chr1	83064775	83065325
chr1	83076044	83076669
chr1	83150301	83150509
chr1	83181508	83181736
chr1	83187175	83187451
chr1	83218309	83218531
chr1	83408041	83408479
chr1	83717130	83717417
chr1	83727216	83727596
chr1	83746065	83746380
chr1	84283052	84283358
chr1	84284467	84284687
chr1	84286748	84287189
chr1	84470405	84470657
chr1	84581867	84582092
chr1	84696102	84696433
chr1	84733810	84734168
chr1	84933477	84933837
chr1	85736444	85736858
chr1	85793113	85793871
chr1	85842167	85842748
chr1	85853133	85853812
chr1	85854311	85854742
chr1	85895531	85895857
chr1	85935550	85935754
chr1	86007800	86008215
chr1	86045925	86046325
chr1	86059448	86059893
chr1	86063942	86064634
chr1	86174759	86175005
chr1	86178605	86179429
chr1	86214177	86214527
chr1	86301817	86301996
chr1	86339373	86339800
chr1	86359439	86359667
chr1	86363831	86364038
chr1	86372045	86372253
chr1	86381051	86381448
chr1	86389277	86389811
chr1	86404843	86405169
chr1	86415780	86416867
chr1	86415780	86416867
chr1	86429939	86430361
chr1	86434600	86434807
chr1	86438582	86438902
chr1	86440303	86440926
chr1	86471326	86471753
chr1	86487467	86487694
chr1	86499842	86500298
chr1	86500906	86502148
chr1	86500906	86502148
chr1	86503823	86504590
chr1	86509335	86509768
chr1	86522413	86522642
chr1	86525081	86529124
chr1	86525081	86529124
chr1	86525081	86529124
chr1	86525081	86529124
chr1	86525081	86529124
chr1	86532070	86532870
chr1	86533448	86534101
chr1	86533448	86534101
chr1	86539786	86540045
chr1	86598460	86598825
chr1	86614330	86614650
chr1	86618387	86618876
chr1	86650243	86650674
chr1	86669407	86669936
chr1	86670435	86670707
chr1	86699871	86700056
chr1	86703829	86704136
chr1	86968366	86968598
chr1	87041076	87041516
chr1	87042022	87042479
chr1	87098611	87099001
chr1	87174296	87174705
chr1	87175851	87176192
chr1	87184602	87185620
chr1	87185820	87186047
chr1	87186628	87187537
chr1	87246141	87246690
chr1	87327027	87327514
chr1	87380020	87380262
chr1	87418668	87419110
chr1	87447441	87447946
chr1	87468365	87468613
chr1	87568482	87568680
chr1	87608428	87608753
chr1	87721494	87721692
chr1	87755790	87756321
chr1	87766329	87766543
chr1	87922713	87923232
chr1	87936570	87936934
chr1	88094263	88094452
chr1	88120710	88120931
chr1	88121627	88121920
chr1	88144088	88144671
chr1	88144088	88144671
chr1	88277339	88278042
chr1	88285014	88285215
chr1	88290025	88290251
chr1	88318694	88318888
chr1	88357495	88357995
chr1	88424598	88425032
chr1	88434180	88434404
chr1	88445456	88445717
chr1	88456628	88457094
chr1	88465766	88466079
chr1	88562336	88562752
chr1	88702440	88702627
chr1	88705162	88705592
chr1	88705785	88706373
chr1	88742265	88742887
chr1	88745225	88745688
chr1	88750232	88750515
chr1	88752309	88752628
chr1	88756733	88756918
chr1	89058099	89058297
chr1	89069920	89070102
chr1	89070374	89070705
chr1	89191344	89192008
chr1	89192767	89193215
chr1	89195885	89196570
chr1	89207385	89207590
chr1	89235044	89235642
chr1	89323121	89323401
chr1	89454627	89454843
chr1	89524335	89524854
chr1	89525853	89526412
chr1	89580237	89581527
chr1	89580237	89581527
chr1	89606627	89606969
chr1	89627384	89627891
chr1	89627384	89627891
chr1	89631827	89632158
chr1	89643628	89644375
chr1	89646570	89647073
chr1	89667457	89667735
chr1	89673079	89673968
chr1	89673079	89673968
chr1	89673079	89673968
chr1	89676452	89676726
chr1	89730544	89731010
chr1	89752754	89752939
chr1	89844086	89844281
chr1	89940169	89940703
chr1	89943191	89943602
chr1	90027028	90027278
chr1	90051403	90051751
chr1	90060551	90061159
chr1	90202179	90202364
chr1	90203780	90204161
chr1	90205342	90205596
chr1	90245688	90245936
chr1	90557199	90557394
chr1	90588340	90588872
chr1	90590878	90591149
chr1	90592705	90593355
chr1	90650610	90651253
chr1	90691296	90691663
chr1	90840264	90840575
chr1	90849881	90850230
chr1	90906392	90906665
chr1	90909905	90910242
chr1	90927957	90928911
chr1	90927957	90928911
chr1	90956337	90957244
chr1	90956337	90957244
chr1	90973129	90973852
chr1	91021317	91021608
chr1	91038067	91038341
chr1	91040387	91040675
chr1	91098837	91099355
chr1	91107634	91107876
chr1	91178935	91179605
chr1	91211021	91211559
chr1	91239072	91239580
chr1	91249912	91250330
chr1	91252086	91252281
chr1	91345441	91345624
chr1	91346748	91347296
chr1	91366173	91366791
chr1	91380427	91381038
chr1	91412927	91413271
chr1	91428574	91429085
chr1	91459128	91459927
chr1	91459128	91459927
chr1	91483253	91483851
chr1	91523757	91524169
chr1	91540337	91540599
chr1	91564137	91564316
chr1	91600755	91601032
chr1	91755042	91755495
chr1	91801608	91801802
chr1	91874638	91875024
chr1	91913801	91914229
chr1	91933725	91933944
chr1	91962213	91962680
chr1	91969045	91969406
chr1	92051758	92052133
chr1	92453737	92454077
chr1	92521309	92521709
chr1	92611016	92611457
chr1	92614596	92614871
chr1	92647650	92648234
chr1	92648719	92649171
chr1	92696907	92697208
chr1	92833855	92834370
chr1	92840299	92840521
chr1	92895085	92895416
chr1	92906874	92907484
chr1	92909126	92909361
chr1	92910466	92911215
chr1	92956595	92957192
chr1	93010662	93010989
chr1	93014553	93014864
chr1	93072508	93072802
chr1	93080923	93081247
chr1	93125339	93125588
chr1	93128819	93129009
chr1	93174337	93174927
chr1	93224098	93224337
chr1	93236579	93236890
chr1	93343520	93343823
chr1	93445760	93446125
chr1	93477988	93478977
chr1	93477988	93478977
chr1	93507076	93507548
chr1	93511974	93512172
chr1	93668630	93669129
chr1	93686516	93686866
chr1	93726263	93726471
chr1	93726969	93727273
chr1	93801650	93802140
chr1	93803523	93804071
chr1	93825266	93825622
chr1	93832899	93833143
chr1	94034833	94035452
chr1	94079012	94079556
chr1	94139470	94139690
chr1	95762292	95762543
chr1	96768283	96768526
chr1	96801662	96802016
chr1	96846776	96847073
chr1	97018956	97019284
chr1	97660698	97661034
chr1	97661875	97662090
chr1	97688834	97689075
chr1	97770364	97770751
chr1	97809460	97809889
chr1	97976872	97977203
chr1	98179157	98179384
chr1	98350242	98350620
chr1	104944824	104945039
chr1	104986249	104986618
chr1	105092625	105092820
chr1	105356427	105356609
chr1	105362744	105363052
chr1	105630553	105630835
chr1	105660094	105660406
chr1	105663156	105663631
chr1	105680703	105680943
chr1	105711158	105711685
chr1	105780393	105780840
chr1	105891148	105891351
chr1	106036948	106037361
chr1	106059894	106060149
chr1	106071219	106071598
chr1	106171090	106171698
chr1	106389674	106390198
chr1	106395504	106395952
chr1	106425212	106425727
chr1	106511556	106511999
chr1	106542763	106543046
chr1	106544939	106545206
chr1	106628791	106629075
chr1	106712362	106712633
chr1	106717198	106717622
chr1	106735665	106735940
chr1	106738129	106738399
chr1	106818488	106818681
chr1	106901584	106901765
chr1	107243263	107243562
chr1	107481610	107481798
chr1	107593462	107593796
chr1	107598441	107598776
chr1	107635952	107636264
chr1	111242466	111242649
chr1	111660373	111660582
chr1	111864000	111864346
chr1	118275173	118275454
chr1	118320778	118321011
chr1	118321274	118322117
chr1	118335967	118336185
chr1	118458809	118459281
chr1	118492832	118493144
chr1	118498327	118498868
chr1	118505861	118506073
chr1	118627728	118627941
chr1	118759530	118759915
chr1	118768849	118769170
chr1	118772295	118772563
chr1	118976833	118977074
chr1	119053549	119054049
chr1	119082562	119082999
chr1	119083597	119084013
chr1	119087567	119087974
chr1	119093695	119094189
chr1	119209584	119209789
chr1	119290240	119290444
chr1	119423589	119423878
chr1	119458240	119458646
chr1	119463493	119463695
chr1	119484498	119484858
chr1	119546595	119546828
chr1	119548640	119549223
chr1	119618323	119618639
chr1	119675040	119675362
chr1	119806577	119806764
chr1	119818774	119819039
chr1	119894954	119895435
chr1	119929750	119930048
chr1	119997692	119997941
chr1	120013139	120013550
chr1	120025128	120025357
chr1	120032937	120033463
chr1	120093630	120093847
chr1	120105625	120105975
chr1	120121355	120121706
chr1	120154311	120154595
chr1	120155317	120155691
chr1	120171770	120172166
chr1	120197150	120197744
chr1	120231372	120231779
chr1	120265175	120265463
chr1	120327733	120328114
chr1	120468987	120469186
chr1	120549310	120549707
chr1	120550186	120550494
chr1	120586513	120586814
chr1	120594653	120594975
chr1	121180280	121180697
chr1	121327748	121328005
chr1	121400318	121400629
chr1	121441020	121441511
chr1	121567671	121568240
chr1	124041676	124041884
chr1	124718174	124718402
chr1	125370742	125371258
chr1	125517355	125517535
chr1	125519075	125519614
chr1	125560799	125561161
chr1	125574303	125574584
chr1	125607274	125607893
chr1	125677418	125677676
chr1	125789709	125790168
chr1	125910583	125910811
chr1	125911929	125912176
chr1	126407894	126408259
chr1	126431635	126432050
chr1	126484703	126485016
chr1	126492676	126492942
chr1	126568885	126569241
chr1	126726474	126726733
chr1	126929752	126929996
chr1	126931614	126932129
chr1	126993169	126993677
chr1	127011979	127012332
chr1	127203287	127203591
chr1	127204898	127205446
chr1	127409605	127409856
chr1	127458949	127459434
chr1	127484868	127485218
chr1	127496644	127497109
chr1	127500145	127500682
chr1	127677781	127678027
chr1	127679882	127680133
chr1	127696607	127696820
chr1	127765560	127765864
chr1	127827244	127827848
chr1	127990379	127990583
chr1	128103495	128103754
chr1	128141136	128141344
chr1	128347729	128347918
chr1	128359250	128359447
chr1	128368693	128369182
chr1	128372159	128372630
chr1	128592438	128592779
chr1	128824206	128824662
chr1	128832604	128832912
chr1	128875009	128875681
chr1	130167395	130167573
chr1	130274526	130274798
chr1	130350346	130350639
chr1	130372159	130372509
chr1	130462179	130462958
chr1	130548021	130548292
chr1	130633982	130634348
chr1	130691930	130692226
chr1	130776737	130776954
chr1	130784126	130784435
chr1	130787107	130787308
chr1	130838375	130838587
chr1	130875002	130875597
chr1	130876755	130877379
chr1	130979432	130979811
chr1	131053208	131053639
chr1	131060160	131060814
chr1	131112545	131113119
chr1	131115899	131116477
chr1	131119072	131119296
chr1	131138701	131139042
chr1	131155384	131156024
chr1	131181635	131182056
chr1	131207551	131207906
chr1	131244990	131245493
chr1	131245729	131246840
chr1	131245729	131246840
chr1	131260195	131260912
chr1	131270099	131270731
chr1	131290660	131291025
chr1	131319724	131319907
chr1	131526398	131526714
chr1	131527306	131527702
chr1	131548420	131548810
chr1	131555077	131555537
chr1	131613369	131613761
chr1	131657997	131658704
chr1	131708181	131708727
chr1	131712336	131712886
chr1	131765518	131766029
chr1	131846379	131846662
chr1	131867042	131867620
chr1	131882864	131883071
chr1	131937769	131938244
chr1	131963155	131963395
chr1	131981483	131982078
chr1	131982835	131983480
chr1	131995061	131995356
chr1	132030663	132030854
chr1	132046411	132046763
chr1	132067577	132067900
chr1	132116516	132117061
chr1	132121101	132121701
chr1	132140206	132140509
chr1	132155736	132156122
chr1	132157285	132158108
chr1	132162656	132162888
chr1	132190930	132191113
chr1	132211036	132211242
chr1	132212128	132212462
chr1	132237526	132237951
chr1	132254561	132254742
chr1	132292803	132293169
chr1	132305968	132306500
chr1	132312633	132312974
chr1	132322820	132323053
chr1	132355770	132356228
chr1	132367392	132368120
chr1	132390263	132390616
chr1	132417270	132418085
chr1	132440989	132441182
chr1	132472595	132472830
chr1	132520837	132521159
chr1	132525700	132526255
chr1	132594582	132594971
chr1	132609154	132609508
chr1	132758681	132759297
chr1	132758681	132759297
chr1	132771452	132771742
chr1	132843716	132843927
chr1	132968704	132969065
chr1	132982706	132983135
chr1	133013371	133013584
chr1	133021532	133021718
chr1	133039207	133039991
chr1	133046035	133046601
chr1	133087503	133088259
chr1	133101169	133101812
chr1	133120340	133120636
chr1	133145943	133146390
chr1	133177361	133177963
chr1	133181026	133181468
chr1	133226058	133226315
chr1	133292727	133292946
chr1	133306752	133307724
chr1	133306752	133307724
chr1	133314413	133314790
chr1	133318342	133318533
chr1	133353515	133353860
chr1	133380382	133381267
chr1	133380382	133381267
chr1	133381990	133382527
chr1	133385453	133385972
chr1	133418184	133418401
chr1	133423909	133424197
chr1	133486500	133486680
chr1	133596811	133597034
chr1	133610067	133610701
chr1	133632246	133632513
chr1	133701930	133702113
chr1	133716489	133716875
chr1	133736132	133736767
chr1	133877146	133877332
chr1	133896307	133896773
chr1	133911377	133911872
chr1	133936241	133936504
chr1	133961531	133962115
chr1	133991333	133991586
chr1	134006649	134006880
chr1	134036576	134036781
chr1	134045917	134046403
chr1	134048672	134049306
chr1	134053240	134053622
chr1	134059807	134060128
chr1	134077444	134077779
chr1	134106665	134107218
chr1	134120142	134120615
chr1	134122218	134122488
chr1	134151633	134152129
chr1	134154705	134154921
chr1	134196179	134196887
chr1	134202122	134202394
chr1	134244174	134244673
chr1	134302352	134302569
chr1	134322607	134322983
chr1	134331870	134332301
chr1	134344547	134344736
chr1	134368793	134369233
chr1	134399730	134400115
chr1	134414683	134415482
chr1	134451099	134451345
chr1	134494529	134495371
chr1	134494529	134495371
chr1	134518569	134519017
chr1	134591838	134592079
chr1	134638535	134638884
chr1	134674383	134674677
chr1	134704970	134705439
chr1	134725260	134725682
chr1	134741383	134741814
chr1	134745744	134745972
chr1	134816663	134816909
chr1	134829574	134829939
chr1	134838185	134838388
chr1	134854340	134854889
chr1	134962487	134963098
chr1	134989359	134989969
chr1	135105843	135106369
chr1	135108559	135109002
chr1	135110042	135110661
chr1	135112571	135113096
chr1	135132446	135132796
chr1	135136526	135136869
chr1	135154341	135154841
chr1	135171323	135171501
chr1	135171896	135172379
chr1	135256252	135256601
chr1	135256252	135256601
chr1	135258998	135259601
chr1	135324613	135324815
chr1	135368163	135368651
chr1	135368971	135369381
chr1	135381650	135381865
chr1	135394973	135395323
chr1	135401568	135401772
chr1	135430371	135430828
chr1	135461192	135461631
chr1	135480899	135481163
chr1	135540129	135540835
chr1	135544673	135545195
chr1	135548911	135549136
chr1	135670376	135670934
chr1	135671474	135671723
chr1	135699147	135699804
chr1	135700514	135701240
chr1	135704409	135704590
chr1	135719481	135719961
chr1	135739913	135740126
chr1	135752798	135753384
chr1	135765979	135766617
chr1	135765979	135766617
chr1	135781076	135781767
chr1	135787798	135788407
chr1	135788735	135789213
chr1	135789599	135790275
chr1	135811199	135811762
chr1	135828967	135829199
chr1	135847109	135847612
chr1	135850812	135851002
chr1	135865419	135865974
chr1	135882693	135883021
chr1	135944647	135946085
chr1	135944647	135946085
chr1	135958509	135959022
chr1	136045731	136046358
chr1	136047576	136047764
chr1	136051418	136051795
chr1	136116114	136116556
chr1	136167607	136167999
chr1	136170026	136170550
chr1	136175161	136175516
chr1	136212894	136213178
chr1	136234264	136234780
chr1	136289941	136290304
chr1	136306492	136306848
chr1	136346115	136346318
chr1	136414279	136414552
chr1	136458838	136459448
chr1	136491752	136492018
chr1	136521328	136521742
chr1	136524960	136525336
chr1	136527236	136527468
chr1	136550838	136551275
chr1	136624640	136625027
chr1	136726198	136726540
chr1	136749154	136749532
chr1	136866742	136866997
chr1	137225472	137225972
chr1	137226600	137226851
chr1	137323991	137324249
chr1	137330669	137330978
chr1	137332029	137332266
chr1	138044482	138044915
chr1	138085838	138086135
chr1	138130186	138130487
chr1	138328100	138328804
chr1	138619259	138620416
chr1	138619259	138620416
chr1	138637955	138638180
chr1	138752404	138752680
chr1	138835304	138835789
chr1	139079633	139079822
chr1	139156376	139156787
chr1	139162891	139163088
chr1	139267744	139268197
chr1	139314388	139314624
chr1	139421817	139422207
chr1	140171622	140171855
chr1	140531602	140531828
chr1	140661250	140661823
chr1	140940464	140940646
chr1	141121290	141121475
chr1	142742361	142742645
chr1	143644203	143644540
chr1	143675842	143676041
chr1	143702375	143703299
chr1	143776830	143777530
chr1	143788924	143789159
chr1	143803552	143803942
chr1	143813884	143814271
chr1	144006627	144006964
chr1	144197685	144198072
chr1	144243354	144243793
chr1	144243354	144243793
chr1	144380072	144380361
chr1	144406645	144407006
chr1	149758532	149758844
chr1	149832922	149833345
chr1	149856764	149857070
chr1	150257686	150257902
chr1	150266511	150266854
chr1	150307620	150307951
chr1	150373003	150373207
chr1	150392706	150393618
chr1	150392706	150393618
chr1	150497761	150497971
chr1	150540226	150540698
chr1	150591262	150591673
chr1	150632620	150632853
chr1	150779971	150780212
chr1	150920265	150920642
chr1	150993299	150994112
chr1	150993299	150994112
chr1	151009457	151009882
chr1	151011077	151011381
chr1	151034783	151035473
chr1	151065172	151065358
chr1	151078885	151079438
chr1	151080858	151081051
chr1	151344394	151344647
chr1	151352994	151353193
chr1	151390107	151390441
chr1	151428352	151428537
chr1	151492484	151492701
chr1	151497092	151497330
chr1	151564402	151564855
chr1	151702843	151703021
chr1	151706041	151706486
chr1	151820431	151820864
chr1	151861452	151861644
chr1	152090347	152090555
chr1	152280080	152280276
chr1	152290739	152291161
chr1	152369165	152369628
chr1	152511311	152511595
chr1	152520712	152521344
chr1	152524730	152525381
chr1	152724394	152724578
chr1	152746470	152746859
chr1	152766513	152766889
chr1	152768025	152768541
chr1	152779022	152779428
chr1	152790255	152790597
chr1	152815289	152815515
chr1	152904601	152904901
chr1	153035371	153035881
chr1	153040259	153040457
chr1	153047984	153048425
chr1	153066394	153066574
chr1	153092078	153092549
chr1	153096371	153096634
chr1	153101477	153101934
chr1	153316611	153316799
chr1	153332019	153332675
chr1	153333324	153333559
chr1	153386687	153387123
chr1	153401799	153402185
chr1	153480321	153480783
chr1	153510733	153510943
chr1	153550829	153551072
chr1	153556884	153557395
chr1	153559218	153559760
chr1	153742210	153742982
chr1	153746659	153747297
chr1	153749118	153749796
chr1	153807401	153807723
chr1	153846994	153847224
chr1	153894716	153895304
chr1	154032526	154032807
chr1	154076761	154077024
chr1	154103091	154103319
chr1	154117876	154119071
chr1	154117876	154119071
chr1	154180978	154181451
chr1	154190311	154190491
chr1	154202706	154202934
chr1	154729625	154729881
chr1	154786182	154786631
chr1	154788142	154788443
chr1	154796743	154797075
chr1	155006292	155006907
chr1	155025737	155026358
chr1	155048897	155049423
chr1	155051880	155052145
chr1	155083062	155083368
chr1	155140186	155140434
chr1	155141047	155141275
chr1	155215421	155215666
chr1	155218130	155218594
chr1	155224108	155224614
chr1	155244283	155244467
chr1	155281389	155281870
chr1	155293423	155293792
chr1	155516670	155516890
chr1	155537131	155537644
chr1	155564845	155565151
chr1	155575083	155575795
chr1	155576454	155576833
chr1	155784728	155785205
chr1	155791957	155792270
chr1	156035540	156036918
chr1	156035540	156036918
chr1	156035540	156036918
chr1	156040123	156040334
chr1	156040577	156040769
chr1	156043106	156043316
chr1	156085771	156086277
chr1	156240953	156241460
chr1	156241683	156242150
chr1	156263414	156263628
chr1	156418227	156418476
chr1	156420723	156420914
chr1	156540209	156540485
chr1	156566282	156566466
chr1	156584018	156584638
chr1	156614733	156614922
chr1	156631055	156631249
chr1	156633178	156633768
chr1	156640637	156641008
chr1	156718401	156718715
chr1	156741867	156742218
chr1	156752210	156752807
chr1	156861685	156862019
chr1	156885945	156886185
chr1	156909919	156910163
chr1	156917520	156917829
chr1	156930392	156930622
chr1	157076221	157076695
chr1	157076898	157077495
chr1	157079306	157079606
chr1	157081314	157081791
chr1	157086046	157086523
chr1	157092333	157092516
chr1	157137169	157137388
chr1	157280854	157281158
chr1	157286497	157286871
chr1	157411805	157412721
chr1	157411805	157412721
chr1	157446384	157446662
chr1	157458233	157458656
chr1	157465259	157465496
chr1	157536485	157536941
chr1	157537777	157537989
chr1	157553109	157553452
chr1	157560522	157560924
chr1	157745615	157745925
chr1	158267365	158267585
chr1	158654060	158654881
chr1	158654060	158654881
chr1	158670042	158670655
chr1	158713320	158713586
chr1	158953535	158954071
chr1	159135294	159135769
chr1	159232935	159233362
chr1	159260199	159260400
chr1	159290300	159290653
chr1	159313868	159314078
chr1	159322582	159322883
chr1	159396490	159396928
chr1	159523534	159523842
chr1	159656884	159657078
chr1	159878796	159878977
chr1	159911029	159911407
chr1	160044160	160044781
chr1	160044160	160044781
chr1	160080913	160081476
chr1	160194632	160195216
chr1	160212961	160213519
chr1	160231061	160231382
chr1	160316398	160316625
chr1	160377611	160377983
chr1	160399444	160399955
chr1	160410873	160411100
chr1	160714785	160715058
chr1	160717747	160718055
chr1	160743252	160743864
chr1	160743252	160743864
chr1	160758303	160758566
chr1	160906060	160906288
chr1	160934023	160934591
chr1	160935625	160935853
chr1	161070423	161070616
chr1	161170554	161171109
chr1	161180767	161181034
chr1	161195427	161196224
chr1	161195427	161196224
chr1	161214556	161214740
chr1	161254570	161254869
chr1	161286681	161287078
chr1	161400157	161400511
chr1	161444974	161445268
chr1	161602277	161602487
chr1	161687482	161688117
chr1	161712956	161713206
chr1	161736813	161737347
chr1	161748208	161748488
chr1	161962847	161963353
chr1	161968882	161969460
chr1	161976227	161976913
chr1	161999850	162000368
chr1	162005083	162005539
chr1	162075566	162075809
chr1	162275987	162276558
chr1	162313480	162314043
chr1	162336715	162336963
chr1	162357829	162358471
chr1	162359166	162359686
chr1	162549754	162550346
chr1	162570426	162571015
chr1	162582981	162583231
chr1	162664952	162665453
chr1	162740502	162740920
chr1	162818209	162818389
chr1	162880028	162880549
chr1	162895822	162896366
chr1	163070463	163070896
chr1	163091512	163091928
chr1	163150402	163150805
chr1	163779148	163779724
chr1	163834075	163834553
chr1	163910184	163910700
chr1	164009272	164009598
chr1	164138643	164139178
chr1	164184538	164185471
chr1	164315417	164315655
chr1	164316669	164317222
chr1	164366723	164367011
chr1	164455637	164455915
chr1	164458277	164458519
chr1	164762353	164762557
chr1	164898678	164899329
chr1	164905101	164905388
chr1	165035791	165036115
chr1	165114664	165115094
chr1	165120356	165120847
chr1	165132544	165132765
chr1	165183496	165183748
chr1	165194202	165194698
chr1	165196411	165196604
chr1	165236472	165236674
chr1	165240916	165241100
chr1	165320291	165320992
chr1	165320291	165320992
chr1	165388929	165389137
chr1	165460572	165460757
chr1	165461106	165461484
chr1	165503733	165504095
chr1	165579435	165579625
chr1	165583473	165583944
chr1	165589501	165589709
chr1	165641428	165641719
chr1	165655151	165655378
chr1	165658500	165658934
chr1	165660763	165661085
chr1	165679292	165679815
chr1	165679292	165679815
chr1	165681045	165681252
chr1	165736030	165736599
chr1	165771438	165772052
chr1	165775494	165776392
chr1	165779950	165780912
chr1	165779950	165780912
chr1	165853716	165854092
chr1	165891804	165892085
chr1	165967079	165967434
chr1	166002282	166002990
chr1	166103235	166103645
chr1	166151438	166151723
chr1	166153313	166153867
chr1	166154137	166154680
chr1	166160575	166161231
chr1	166253929	166254354
chr1	166319184	166319469
chr1	166360210	166360505
chr1	166379845	166380241
chr1	166429080	166429279
chr1	166738014	166738467
chr1	166782207	166782402
chr1	167000843	167001082
chr1	167002529	167002935
chr1	167212281	167212624
chr1	167220517	167221004
chr1	167230876	167231131
chr1	167283772	167283954
chr1	167284606	167284822
chr1	167306582	167306767
chr1	167337426	167337858
chr1	167369823	167370456
chr1	167393818	167394537
chr1	167414841	167415284
chr1	167636825	167637466
chr1	167644879	167645425
chr1	167669827	167670052
chr1	167782138	167782477
chr1	167888869	167889186
chr1	167896240	167896629
chr1	167915303	167915640
chr1	167928005	167928217
chr1	167929882	167930283
chr1	167929882	167930283
chr1	167942038	167942355
chr1	168213935	168214609
chr1	168322874	168323218
chr1	168376378	168376802
chr1	169254585	169254788
chr1	169347823	169348022
chr1	169354045	169354572
chr1	169459323	169459699
chr1	169495671	169496070
chr1	169517603	169517923
chr1	169532115	169532532
chr1	169670684	169670953
chr1	169674233	169674434
chr1	169918056	169918428
chr1	169919172	169919649
chr1	169934074	169934734
chr1	169939340	169939927
chr1	169950674	169951003
chr1	170136326	170136774
chr1	170174890	170175367
chr1	170200421	170200917
chr1	170218602	170218796
chr1	170292483	170292927
chr1	170387348	170387574
chr1	170613212	170613618
chr1	170632354	170632835
chr1	170644293	170644509
chr1	170839663	170839979
chr1	170844465	170844655
chr1	170885049	170885749
chr1	170895231	170895855
chr1	170900743	170901269
chr1	170901622	170902077
chr1	170992691	170992869
chr1	170996808	170997154
chr1	171064381	171064727
chr1	171102008	171102378
chr1	171110807	171111449
chr1	171118288	171118783
chr1	171164285	171164542
chr1	171220665	171221297
chr1	171222421	171223097
chr1	171238520	171238836
chr1	171246792	171247452
chr1	171257178	171257744
chr1	171281130	171282157
chr1	171281130	171282157
chr1	171321388	171321743
chr1	171329297	171329494
chr1	171356052	171356328
chr1	171358452	171358756
chr1	171360887	171361638
chr1	171379886	171380349
chr1	171387199	171387482
chr1	171437422	171437639
chr1	171470207	171470741
chr1	171478987	171479425
chr1	171501562	171501892
chr1	171502184	171503835
chr1	171502184	171503835
chr1	171504142	171504380
chr1	171566831	171567198
chr1	171815795	171816271
chr1	172000728	172001012
chr1	172012110	172012325
chr1	172046719	172047347
chr1	172105188	172105413
chr1	172119522	172120201
chr1	172143657	172143886
chr1	172148040	172148452
chr1	172162040	172162326
chr1	172217040	172217500
chr1	172309494	172310551
chr1	172309494	172310551
chr1	172311362	172311594
chr1	172324664	172325171
chr1	172326068	172326573
chr1	172333618	172333854
chr1	172357513	172357928
chr1	172364658	172364941
chr1	172368836	172369122
chr1	172409009	172409460
chr1	172410792	172411254
chr1	172412148	172412672
chr1	172481771	172482305
chr1	172490221	172490947
chr1	172499745	172500404
chr1	172499745	172500404
chr1	172524455	172524676
chr1	172525222	172525476
chr1	172528629	172529133
chr1	172562693	172563773
chr1	172562693	172563773
chr1	172594475	172594887
chr1	172612827	172613063
chr1	172619220	172619734
chr1	172632901	172633522
chr1	173323823	173324206
chr1	173339610	173339912
chr1	173377472	173377825
chr1	173398433	173399034
chr1	173456451	173456693
chr1	174103802	174104027
chr1	174466237	174466607
chr1	174469735	174470092
chr1	174553739	174553933
chr1	174592492	174592756
chr1	174595018	174595429
chr1	174674713	174675073
chr1	174999671	175000154
chr1	175625436	175626346
chr1	175625436	175626346
chr1	175625436	175626346
chr1	175669103	175669316
chr1	175671742	175672104
chr1	175923640	175924276
chr1	175936378	175936846
chr1	176008527	176008729
chr1	176223282	176223555
chr1	176861994	176862561
chr1	176877733	176878095
chr1	177188780	177189138
chr1	177195322	177195554
chr1	177408786	177409101
chr1	177420230	177420420
chr1	177441523	177442174
chr1	177684963	177685296
chr1	177702578	177703236
chr1	178187405	178188065
chr1	178187405	178188065
chr1	178242161	178242493
chr1	178276058	178276302
chr1	178303402	178303752
chr1	178318266	178318567
chr1	178336956	178337217
chr1	178337656	178337979
chr1	178406267	178406787
chr1	178449171	178449566
chr1	178463639	178464084
chr1	178468249	178468753
chr1	178527153	178527728
chr1	178528757	178529066
chr1	178530412	178531072
chr1	178960128	178960656
chr1	179137231	179137530
chr1	179142161	179142578
chr1	179232071	179232511
chr1	179476614	179477453
chr1	179476614	179477453
chr1	179502548	179503063
chr1	179506974	179507275
chr1	179517643	179518259
chr1	179546344	179546914
chr1	179546344	179546914
chr1	179623673	179623939
chr1	179624399	179624636
chr1	179633444	179633823
chr1	179645623	179646105
chr1	179735097	179735374
chr1	179803004	179803389
chr1	179803576	179804137
chr1	179847649	179848222
chr1	179853492	179853855
chr1	179859028	179859549
chr1	180116397	180116820
chr1	180166605	180166796
chr1	180175083	180175686
chr1	180215019	180215392
chr1	180230541	180230975
chr1	180263723	180263954
chr1	180268430	180269110
chr1	180356986	180357166
chr1	180387495	180387946
chr1	180407027	180407664
chr1	180407027	180407664
chr1	180422088	180422570
chr1	180428350	180428806
chr1	180434182	180434589
chr1	180483932	180484469
chr1	180550877	180551337
chr1	180568666	180568897
chr1	180720279	180720744
chr1	180725959	180726169
chr1	180763772	180764364
chr1	180768301	180769038
chr1	180774735	180774995
chr1	180777400	180778114
chr1	180810888	180811298
chr1	180811495	180812186
chr1	180813073	180813642
chr1	180863505	180864055
chr1	180873976	180874450
chr1	180889919	180890216
chr1	180901072	180901522
chr1	180911144	180911481
chr1	180919764	180920003
chr1	180974300	180974760
chr1	180976388	180976652
chr1	180987739	180988224
chr1	180992062	180992625
chr1	181022242	181022627
chr1	181039236	181040046
chr1	181144152	181144415
chr1	181232733	181233048
chr1	181256330	181256529
chr1	181259101	181259294
chr1	181272818	181273216
chr1	181379541	181379990
chr1	181393304	181393628
chr1	181445683	181446057
chr1	181465076	181465340
chr1	181511351	181511610
chr1	181543966	181544352
chr1	181545362	181545835
chr1	181615931	181616511
chr1	181617381	181617697
chr1	181728726	181729009
chr1	181747553	181747807
chr1	181842300	181842698
chr1	181880827	181881293
chr1	181881608	181881973
chr1	181888644	181889311
chr1	182019869	182020163
chr1	182115088	182116097
chr1	182115088	182116097
chr1	182124277	182125177
chr1	182130905	182131153
chr1	182140386	182140942
chr1	182150070	182150293
chr1	182287876	182288081
chr1	182339200	182339430
chr1	182341009	182341260
chr1	182376175	182376614
chr1	182408671	182409279
chr1	182489658	182490312
chr1	182490648	182491019
chr1	182506293	182506794
chr1	182516840	182517046
chr1	182517383	182517902
chr1	182539347	182539843
chr1	182554089	182554367
chr1	182560218	182560660
chr1	182564461	182564733
chr1	182615502	182615765
chr1	182657851	182658155
chr1	182763884	182764313
chr1	182792465	182792883
chr1	182868476	182868680
chr1	182895796	182896062
chr1	182959957	182960653
chr1	182983022	182983443
chr1	182990825	182991434
chr1	183042135	183042356
chr1	183238010	183238307
chr1	183273291	183273538
chr1	183349967	183350284
chr1	183369437	183369666
chr1	183439185	183439481
chr1	183440821	183441026
chr1	183442122	183442519
chr1	183657077	183657478
chr1	183699322	183699599
chr1	184033647	184034173
chr1	184235657	184235989
chr1	184266044	184266527
chr1	184447934	184448322
chr1	184699448	184699652
chr1	184737958	184738343
chr1	184741451	184741665
chr1	184771601	184772065
chr1	184777177	184777388
chr1	184786730	184787148
chr1	184791113	184791372
chr1	184817811	184818065
[truncated: 32,216 more rows]
