# Supplementary material for: CTCF mutation at R567 causes developmental disorders via 3D genome rearrangement and abnormal neurodevelopment
Source: Nat Commun. 2024 Jul 1;15:5524. doi: 10.1038/s41467-024-49684-1 (PMC11217373; doi:10.1038/s41467-024-49684-1)
Supplement: Supplementary file 13 — Source Data [file 41467_2024_49684_MOESM13_ESM.xlsx]

## Sheet: Fig. 1
Fig. 1d
Ctcf +/+	Ctcf +/R567W	Ctcf R567W/R567W
1.19	1.1224	0.7
1.16	1.2914	0.78		Dunnett's multiple comparisons test	Mean Diff.	95.00% CI of diff.	Significant?	Summary	Adjusted P Value	A-?
1.13	1.2906	0.96		wt vs. +/-	0.00213	-0.06462 to 0.06888	No	ns	0.9961	B	+/-
1	1.1228	0.886		wt vs. -/-	0.3427	0.2716 to 0.4139	Yes	****	1e-15	C	-/-
1.11	1.0857	0.835
1.01	1.29	0.7822		Test details	Mean 1	Mean 2	Mean Diff.	SE of diff.	n1	n2	q	DF
1.4142	1.19	0.7564		wt vs. +/-	1.157	1.155	0.00213	0.0294	19	22	0.07243	55
1.2451	1.19	0.989		wt vs. -/-	1.157	0.8147	0.3427	0.03134	19	17	10.93	55
1.25	1.16	0.8794
1.08	1.1	0.6905			Ctcf +/+	Ctcf +/R567W	Ctcf R567W/R567W
1.07	1.1	0.95		Number of values	19	22	17
1.1289	1.09	0.8
1.2505	1.06	0.89		Minimum	1	1	0.5845
1.1655	1	0.5845		Maximum	1.414	1.291	0.989
1.1683	1.25	0.8671		Range	0.4142	0.2914	0.4045
1.1474	1.21	0.7618
1.1267	1.1911	0.7381		Mean	1.157	1.155	0.8147
1.2256	1.1446			Std. Deviation	0.09522	0.08095	0.1072
1.1194	1.2344			Std. Error of Mean	0.02185	0.01726	0.02601
	1.1055
	1.0868
	1.1018
Fig. 1f
	Ctcf +/+																																												Ctcf +/R567W
p9	4.9	4.3	4.8	5	5.3	5	5.3	3.7	3.5	3.1	4.8	4.7	4.7	5	4.5	4.1	5	5.2	5.3	5.2	4	4.9	4.7	6.5	6.4	6.2	4.8	5.2	5.3	4.9	5.2	3.8	5.6	5.7	5.7	4.6	5.2	5.4	4.5	4.7	4.5	4.8	4.9	4.8	4.9	4.6	3.9	4.8	3.4
p16	7.2	6.7	7	7.6	8.1	8.3	8.1	6.6	5.5	5.4	6.5	6.8	6.6	6.8	6.3	6.3	8.4	8.3	7.8	8	6.2	7.2	7.5	9.2	9.6	9.7	7.9	7.9	8.4	8	8	5.8	8.5	8.6	8.4	7.2	8.1	8.5	7.4	7.3	7	7.5	7.1	7.5	7.5	6.7	6	7.1	6.1
p23	10.8	9	10	11.6	10.5	12.3	9.4	9.4	5.9	6.9	10.7	10.2	10	10.5	10.2	8.7	10.7	10.1	9.8	11.3	8.5	9.8	9.7	12.1	12.9	12.8	9.9	10.2	12.2	9.4	10.1	8	11.5	11.5	13.3	11.1	10.3	11.3	9.4	10.9	10.4	10.3	9.5	10.8	11.4	8.7	6.6	8.8	7
p30	15.6	13.3	16.9	16.9	16	16.1	11.1	16	11.3	12	17.8	16.9	16.6	18.4	17.2	14.7	17.5	17.3	17	17.5	12.2	16.3	14.1	19.4	17.5	17.8	15.3	14.4	16.7	14.4	15	13.1	16.9	15.8	20.5	17.6	14.2	15.4	14	16.5	16.5	14.9	14.8	16.2	16.5	14.4	10.2	14.4	12.9
							Sidak's multiple comparisons test	Mean Diff.	95.00% CI of diff.	Significant?	Summary	Adjusted P Value
Fig. 1g
♂+/+	♂ +/R567W	♀+/+	♀ +/R567W				WT - WT/R567W
9.2	6.5	7.2	7.3				p9	0.5996	0.2406 to 0.9586	Yes	***	0.000223636
7.3	6.7	6.7	5.1				p16	0.9757	0.4503 to 1.501	Yes	****	3.74572e-05
7	6	7.6	4.2				p23	2.037	1.218 to 2.857	Yes	****	5.46763e-08
9	5.5	8.1	7.1				p30	2.185	1.090 to 3.280	Yes	****	9.51736e-06
6.6	4.6	8.3	7.4
5.5	5.7	8.1	6.1
5.5	7.5	5.4	7.2				Test details	Mean 1	Mean 2	Mean Diff.	SE of diff.	N1	N2	t	DF
5.2	7.9	5.4	6.2
6.5	5.6	6.6	5.8				WT - WT/R567W
6.8	6.5	6.7	6				p9	4.902	4.303	0.5996	0.1409	45	38	4.255	80.66
6.8	6.3	9	5.6				p16	7.518	6.542	0.9757	0.2062	45	38	4.732	80.49
6.3	8.1	5.9	6.4				p23	10.34	8.303	2.037	0.3213	45	38	6.341	78.09
6.3	7.6	6.2	5.9				p30	15.82	13.64	2.185	0.4297	45	38	5.085	79.74
8.4	7	7.5	6.9					Ctcf +/+			Ctcf +/R567W
8.3	6.8	9.6	5.4					Mean	SD	N	Mean	SD	N
7.8	7	9.7	5.4				p9	4.90222	0.675711	45	4.30263	0.607381	38
8	7.1	7.9	7.9				p16	7.51778	0.981485	45	6.54211	0.895524	38
7.3	6	7.9	4.9				p23	10.34	1.44102	45	8.30263	1.47291	38
7.7	9.1	8.4	6.5				p30	15.8244	1.9982	45	13.6395	1.9088	38
7.7	5.2	8	6
7.6	6.5	5.8	5.8
7.2	6	8.5	3.2
9.2	5.9	8.6	8.7
8	7	8.1	7.8
8.4	6.5	7.5	7
7.2	7		5.8
8.5	6.5		6.9
7.4			5.2
7.3			7.3
7			7.1
7.1			5.5
7.5			5.7
7.5
Table Analyzed	p16		Table Analyzed	p16
Column B	♂ +/-		Column D	♀ +/-
vs.	vs.		vs.	vs.
Column A	♂wt		Column C	♀wt
Unpaired t test			Unpaired t test
P value	0.0034		P value	8.57337e-05
P value summary	**		P value summary	****
Significantly different (P < 0.05)?	Yes		Significantly different (P < 0.05)?	Yes
One- or two-tailed P value?	Two-tailed		One- or two-tailed P value?	Two-tailed
t, df	t=3.050, df=58		t, df	t=4.242, df=55
	♂wt	♂ +/-	♀wt	♀ +/-
Number of values	33	27	25	32
Minimum	5.2	4.6	5.4	3.2
Maximum	9.2	9.1	9.7	8.7
Range	4	4.5	4.3	5.5
Mean	7.367	6.596	7.548	6.228
Std. Deviation	0.9892	0.9533	1.206	1.134
Std. Error of Mean	0.1722	0.1835	0.2412	0.2004
[truncated: 34 more columns]

## Sheet: Fig. 2
Fig. 2a
Distance from Soma	Ctcf +/+																				Ctcf +/R567W																					Ctcf R567W/R567W
10	6	4	8	4	4	2	2	5	4	6	3	3	4	3	5	3	3	5	4	3	7	5	1	4	4	3	5	4	5	5	3	2	0	0	3	3	3	1	3	5	8	1	5	8	5	4	2	2	1
15	8	7	8	6	6	5	4	6	7	7	5	7	4	7	5	7	4	8	6	5	9	6	5	8	4	5	7	5	6	6	4	6	6	6	5	5	5	7	3	7	8	7	5	13	6	6	4	3	4
20	9	7	8	6	7	6	5	5	7	9	7	7	4	7	5	7	7	10	6	7	10	6	5	8	4	5	7	6	6	6	5	6	7	6	5	6	5	8	7	8	6	6	6	14	6	5	4	4	4
25	7	9	9	9	9	7	6	5	8	8	8	8	4	7	5	7	7	9	7	7	7	5	5	7	4	5	7	5	6	6	5	7	7	8	7	6	8	8	7	7	6	5	5	14	5	3	3	5	3
30	7	9	6	9	9	5	4	5	8	4	7	6	5	7	9	7	7	9	7	8	8	5	6	5	4	5	7	5	5	5	5	6	7	7	5	6	7	8	7	6	6	3	3	9	4	1	2	5	2
35	6	10	6	9	9	5	5	5	7	4	6	4	5	4	4	7	6	7	7	7	5	4	6	6	4	5	4	5	5	5	4	4	5	5	4	5	8	6	7	6	3		2	6	4		2	5	2
40	8	8	9	8	10	5	4	4	7	4	6	4	5	4	4	6	7	8	6	7	2	4	5	6	4	4	3	4	3	4	4	1	5	4	4	6	6	6	6	5	3			2	3		2	3	1
45	7	6	8	8	6	5	4	4	7	3	4	4	5	3	3	6	4	8	6	7	2	2	6	2	3	4	2	4	2	3	4	1	4	2	3	3	4	5	6	4	3			2	2		2	2	1
50	8	4	5	8	6	5	4	3	5	3	4	4	3	3	2	5	4	7	6	6	1	2	5	2	2	4	2	4	2	1	3	1	4	2	2	2	2	4	6	5	2			2	1		2	2	1
55	8	4	5	6	5	5	4	2	3	3	3	2	2	2	2	5	3	6	4	4	1		4	2	1	4	4	4	1	1	3	1	4	2	2	1	2	2	5	3	1			2	1		1	1	1
60	8	4	5	5	7	4	4	2	3	4	2	2	2	2	2	5	2	5	2	3	1		4	2	1	3	2	4	1	1	3	1	4	2	2		1	1	4	3	1			2			2	1	1
65	7	4	6	2	5	4	3	2	3	3	2	2	1	1	1	3	2	3	1	3	1		3	2	1	3	1	4	1	1	2	1	2	2	2		1	1	3	2	1			1			2	1	1
70	2	4	5	2	3	4	3	2	2	1	2	2	1	1		2	2	3		1	1		1	1	1	2	1	1	1	1	1	1	2		2		1	1	2	1	1			1			2	1	1
75	2	3	9	2	5	2	3	2	1	1	1	2	1	1		1	1	3		1	1			1	1	2	1			1	1	1	2		1		1		2	1	1			1			2	1	2
80	2	3	4	1		2	2	2	1	1	1	2	1				1	3		1	1			1	2	2	1			1	1	1	2		1				2	1				1			1		2
85	2	1	2	1		2	1	2	1	1	2	2	1				1	2		1				1	1	2	1			1	1		2		1				1										3
90	2	1	2	1		2	1	1	1	1		2					1	1		1				1	1	2	1			1	1		1		1														2
95	2	1	2	1		1	1	1	1	1		2						1		1				1	1	2	1			1	1																		1
100	2		2	1		1		1	1	1		1						1		1				1	1	2	1			1	1																		1
105	2		2	1		1		1	1			1						1		1				1	1	2	1			1	1																		1
110	2		1	1		1		1	1			1								1				1	1	1	1			1	1																		1
115	2		1			1		1	1			1								1				1	1	1	1			1
120	2					1		1	1			1								1				1	1	1	1			1
125	2					1		1	1			1								1					1	1	1			1
130	2					1		1	1			1								1					1	1	1			1
Fig. 2b								Fig. 2b								Fig. 2b
Soma size								primary neurites								neurite length
Ctcf +/+	Ctcf +/R567W	Ctcf R567W/R567W						Ctcf +/+	Ctcf +/R567W	Ctcf R567W/R567W						Ctcf +/+	Ctcf +/R567W	Ctcf R567W/R567W
155.928	225.792	214.654						9	5	6						365.526	214.356	145.846
166.559	158.966	185.797						8	4	6						541.609	200.781	110.729
204.023	238.955	119.984						7	4	6						386.282	254.398	225.732
213.135	223.767	149.853						4	4	4						333.086	418.311	153.348
163.016	189.341	124.54						7	6	3						382.979	416.973	192.356		Dunnett's T3 multiple comparisons test	Mean Diff.	95.00% CI of diff.	Significant?	Summary	Adjusted P Value	A-?
200.479	188.329	138.209						6	5	3						607.623	214.498	168.919		Ctcf +/+ vs. Ctcf +/R567W	65.44	-9.869 to 140.8	No	ns	0.0561	B	Ctcf +/R567W
206.048	153.397	164.028						4	4	4						245.713	187.954	127.337		Ctcf +/+ vs. Ctcf R567W/R567W	168.2	97.57 to 238.7	Yes	****	8.422e-07	C	Ctcf R567W/R567W
167.572	188.329	161.497						4	5	6						212.901	310.398	109.929
169.597	151.372	143.778						5	4	3						410.098	297.45	149.206		Test details	Mean 1	Mean 2	Mean Diff.	SE of diff.	n1	n2	t	DF
182.76	189.847	251.611						7	6	3						297.673	215.299	290.937		Ctcf +/+ vs. Ctcf +/R567W	339.3	273.9	65.44	28.77	22	21	2.275	37.59
214.654	196.429	154.409						5	5	5						411.958	200.821	224.797		Ctcf +/+ vs. Ctcf R567W/R567W	339.3	171.2	168.2	26.77	22	21	6.282	32.61
157.953	181.241	153.397						6	7	4						274.872	274.212	119.321
213.135	203.516	230.348						6	6	3						248.419	352.38	71.7342			Ctcf +/+	Ctcf +/R567W	Ctcf R567W/R567W
138.209	154.409	155.422						6	6	4						295.315	242.382	222.986		Number of values	22	21	21
198.96	157.953	168.584						8	3	7						451.89	189.404	196.254
188.835	188.835	167.572						3	5	5						193.861	208.973	287.955		Minimum	193.9	188	71.73
167.066	229.842	198.454						5	4	5						228.818	209.468	208.596		Maximum	607.6	418.3	290.9
168.078	153.903	104.289						7	8	3						232.789	315.528	183.322		Range	413.8	230.4	219.2
234.904	201.998	200.985						6	9	8						343.075	394.739	185.31
189.847	168.078	196.935						4	7	4						249.764	351.404	96.5297		Mean	339.3	273.9	171.2
176.685	235.411	150.359						7	8	3						466.485	282.175	123.684		Std. Deviation	109.9	76.56	59.38
176.685	166.053	179.722						5								284.775				Std. Error of Mean	23.42	16.71	12.96
245.03	196.429	195.416					Dunnett's T3 multiple comparisons test	Mean Diff.	95.00% CI of diff.	Significant?	Summary	Adjusted P Value	A-?
177.191	180.735	232.373					Ctcf +/+ vs. Ctcf +/R567W	0.3874	-0.8676 to 1.642	No	ns	0.6671	B	Ctcf +/R567W
195.922	219.717	154.915					Ctcf +/+ vs. Ctcf R567W/R567W	1.34	0.1242 to 2.555	Yes	*	0.0127	C	Ctcf R567W/R567W
291.606	235.411	200.985
167.572	169.091	222.754					Test details	Mean 1	Mean 2	Mean Diff.	SE of diff.	n1	n2	t	DF
174.66	212.123	167.572					Ctcf +/+ vs. Ctcf +/R567W	5.864	5.476	0.3874	0.4811	22	21	0.8053	40.75
213.642	250.092	122.009					Ctcf +/+ vs. Ctcf R567W/R567W	5.864	4.524	1.34	0.4661	22	21	2.875	40.99
197.948	235.411	227.311
179.722	169.597	173.647						Ctcf +/+	Ctcf +/R567W	Ctcf R567W/R567W
141.753	193.391	178.203					Number of values	22	21	21
140.74	158.966	152.89
224.273	140.74	256.167					Minimum	3	3	3
171.622	171.116	178.203					Maximum	9	9	8
183.772	192.885	176.685					Range	6	6	5
182.76	179.722	207.566
232.879	147.322	132.64					Mean	5.864	5.476	4.524
151.878	181.241	175.166					Std. Deviation	1.552	1.601	1.504
176.178	188.329	177.191					Std. Error of Mean	0.3309	0.3493	0.3282
170.609	160.484	155.928
173.647	172.635	117.452
175.166	216.173	175.672
187.822	166.559	214.654
221.742	200.985	137.196
148.84	155.422	131.121
189.341	201.491	153.397
184.785	172.128	178.203
182.76	252.624	258.699
176.178	181.747	222.248
Dunnett's multiple comparisons test	Mean Diff.	95.00% CI of diff.	Significant?	Summary	Adjusted P Value	A-?
Ctcf +/+ vs. Ctcf +/R567W	-2.683	-17.01 to 11.65	No	ns	0.8809	B	Ctcf +/R567W
Ctcf +/+ vs. Ctcf R567W/R567W	10.47	-3.860 to 24.80	No	ns	0.1832	C	Ctcf R567W/R567W
Test details	Mean 1	Mean 2	Mean Diff.	SE of diff.	n1	n2	q	DF
Ctcf +/+ vs. Ctcf +/R567W	186.3	189	-2.683	6.415	50	50	0.4183	147
Ctcf +/+ vs. Ctcf R567W/R567W	186.3	175.8	10.47	6.415	50	50	1.632	147
	Ctcf +/+	Ctcf +/R567W	Ctcf R567W/R567W
Number of values	50	50	50
Minimum	138.2	140.7	104.3
Maximum	291.6	252.6	258.7
Range	153.4	111.9	154.4
Mean	186.3	189	175.8
Std. Deviation	28.87	29.05	37.55
Std. Error of Mean	4.082	4.108	5.31
Fig. 2d			Fig. 2e			Fig. 2f			Fig. 2g			Fig. 2h
Ctcf +/+	Ctcf R567W/R567W		Ctcf +/+	Ctcf R567W/R567W		Ctcf +/+	Ctcf R567W/R567W		Ctcf +/+	Ctcf R567W/R567W		Ctcf +/+	Ctcf R567W/R567W
16657.8	2287.67		727.867	127.533		680	213		17.3519	2.38299		0.902416	0.185002
12859.9	1769.47		617.8	109.667		736	192		13.3958	1.84319		0.638336	0.319945
5610.93	1522.2		385.933	98.2667		476	159		5.84472	1.58563		0.73723	0.490137
2923	1156.33		212.333	73.6667		375	136		3.04479	1.20451		0.533624	0.347468
6985.07	3413.53		461.467	228.867		524	280		7.27611	3.55576		0.672481	0.750441
6910.8	7892.27		427.667	349.667		496	387		7.19875	8.22111		0.792228	0.761246
14114.9	11931.3		761.2	380.133		866	256		14.7031	12.4284		0.758317	0.70847
9018.73	3957.93		548.2	199.667		585	212		9.39451	4.12285		0.828947	0.804306
4695.73	3423.87		283.6	178.8		304	252		4.89139	3.56653		0.815397	0.508132
5086.13	3556.67		348	190.8		449	251		5.29806	3.70486		0.729452	0.680818
4647.07	2586.27		204.2	157.8		184	199		4.84069	2.69403		0.912955	0.678325
7772.93	9081.6		466.533	451.733		447	453		8.09681	9.46		0.855747	0.8564
15108.1	10134.7		665.933	423.533		581	495		15.7376	10.557		0.819898	0.724258
11783.1	3053		634.333	133		712	272		12.274	3.55993		0.739849	0.214761
4573.53	1280.87		275.867	59		461	105		4.7641	1.49355		0.635428	0.207392
4983.2	232.4		248.933	13.3333		246	21		5.19083	0.270989		0.872157	0.360469
3314.87	550.067		149.267	21.4		142	35		3.45299	0.641402		0.880346	0.404816
7429.53	1148.67		427.4	53.3333		451	62		7.7391	1.3394		0.866567	0.665585
14224.1	14020.7		513.4	279.667		405	257		14.8167	16.3487		0.858894	0.751722
4416.53	18428.5		196.267	390.733		203	257		4.60056	1.54338		0.836943	0.772896
4142.8	1323.6		179.2	47.9333		178	50		4.31542	1.12694		0.836052	0.749668
6321.87	966.467		309.667	39.7333		329	64		6.58528	2.60665		0.810615	0.536955
4515.07	2235.47		172.467	130.133		156	146		4.70319	2.53413		0.913656	0.6644
7205.13	2173.27		256.8	118.933		227	146		7.50535	8.6627		0.877707	0.693315
16468.8	7429.13		671.2	266.467		384	261		17.155	12.0073		0.845605	0.833475
	10297.5			263.133			255						0.753136
Table Analyzed	Number of Spikes / min		Table Analyzed	Number of Bursts / min		Table Analyzed	Number of Network Bursts		Table Analyzed	Mean Firing Rate (Hz)		Table Analyzed	Synchrony Index
Column B	homo		Column B	homo		Column B	homo		Column B	homo		Column B	homo
vs.	vs.		vs.	vs.		vs.	vs.		vs.	vs.		vs.	vs.
Column A	wt		Column A	wt		Column A	wt		Column A	wt		Column A	wt
Unpaired t test			Unpaired t test			Unpaired t test			Unpaired t test			Unpaired t test
P value	0.0155		P value	1.40599e-05		P value	1.82418e-05		P value	0.0054		P value	4.80603e-05
P value summary	*		P value summary	****		P value summary	****		P value summary	**		P value summary	****
Significantly different (P < 0.05)?	Yes		Significantly different (P < 0.05)?	Yes		Significantly different (P < 0.05)?	Yes		Significantly different (P < 0.05)?	Yes		Significantly different (P < 0.05)?	Yes
One- or two-tailed P value?	Two-tailed		One- or two-tailed P value?	Two-tailed		One- or two-tailed P value?	Two-tailed		One- or two-tailed P value?	Two-tailed		One- or two-tailed P value?	Two-tailed
t, df	t=2.507, df=49		t, df	t=4.825, df=49		t, df	t=4.748, df=49		t, df	t=2.916, df=48		t, df	t=4.459, df=49
	Ctcf +/+	Ctcf R567W/R567W	Ctcf +/+	Ctcf R567W/R567W		Ctcf +/+	Ctcf R567W/R567W		Ctcf +/+	Ctcf R567W/R567W		Ctcf +/+	Ctcf R567W/R567W
Number of values	25	26	25	26		25	26		25	25		25	26
Minimum	2923	232.4	149.3	13.33		142	21		3.045	0.271		0.5336	0.185
Maximum	16658	18429	761.2	451.7		866	495		17.35	16.35		0.9137	0.8564
Range	13735	18196	611.9	438.4		724	474		14.31	16.08		0.38	0.6714
Mean	8071	4841	405.8	184.1		423.9	208.3		8.407	4.698		0.7988	0.5932
Std. Deviation	4392	4790	192.6	130.9		196.8	119.6		4.575	4.416		0.09703	0.21
Std. Error of Mean	878.5	939.3	38.52	25.68		39.36	23.46		0.9151	0.8832		0.01941	0.04118
Fig. 2j									Fig. 2k
	Ctcf +/+			Ctcf R567W/R567W					Ctcf +/+	Ctcf R567W/R567W		Table Analyzed	Increased in fluorescent intensity (pfu)
	Mean	SD	N	Mean	SD	N			1455.21	444.163
5	16.6162	12.0333	15	12.3031	8.22411	15			962.163	332.962		Column C	HOMO
10	6.86896	5.28298	15	7.01865	6.04555	15			418.978	342.814		vs.	vs.
15	0.401293	2.2073	15	0.755053	2.73051	15			538.656	221.544		Column A	WT
20	-6.67137	5.39068	15	-7.47148	4.4063	15			1075.33	338.822
25	-17.2151	12.8133	15	-12.6053	10.2857	15			768.374	156.524		Unpaired t test
30	-25.9006	19.1268	15	-20.1094	16.2565	15			761.255	207.951		P value	2.084e-08
35	-33.7414	24.2622	15	-29.6235	18.3652	15			897.854	324.776		P value summary	****
40	-41.8563	27.7849	15	-36.989	24.2068	15			1010.94	205.085		Significantly different (P < 0.05)?	Yes
45	36.4252	73.3891	15	-44.3857	22.4118	15			1010.66	211.152		One- or two-tailed P value?	Two-tailed
50	368.747	302.823	15	-56.0718	19.1265	15			552.089	450.32		t, df	t=7.718, df=28
55	640.998	328.061	15	-56.1956	25.363	15			670.513	288.428
60	734.047	288.934	15	-39.1507	43.3828	15			717.527	171.381			Ctcf +/+	Ctcf R567W/R567W
65	758.976	257.429	15	-8.41881	74.9544	15			1003.5	242.28		Number of values	15	15
70	769.58	241.033	15	31.013	107.89	15			676.244	256.33
75	759.711	235.808	15	77.6547	131.671	15						Minimum	419	156.5
80	743.607	233.579	15	129.566	135.26	15						Maximum	1455	450.3
85	723.606	233.084	15	174.534	124.659	15						Range	1036	293.8
90	703.643	234.277	15	203.567	103.065	15
95	677.783	233.178	15	218.848	85.987	15						Mean	834.6	279.6
100	658.397	234.161	15	229.17	75.7463	15						Std. Deviation	263.2	91.12
105	638.096	234.309	15	231.424	71.7637	15						Std. Error of Mean	67.95	23.53
110	619.594	235.217	15	220.643	72.4221	15
115	601.583	237.469	15	211.353	78.4545	15
120	584.823	237.922	15	203.026	88.9292	15
125	568.453	238.341	15	191.626	98.6884	15
130	553.602	238.021	15	181.072	106.772	15
135	538.54	237.552	15	171.34	113.661	15
140	522.298	238.032	15	160.079	117.709	15
145	509.296	237.418	15	148.97	120.601	15
150	497.842	237.639	15	139.809	122.34	15
155	486.064	238.361	15	129.312	124.352	15
160	473.965	238.046	15	123.531	124.968	15
165	463.192	237.523	15	111.863	125.852	15
170	453.7	238.39	15	104.34	125.5	15
175	441.965	238.861	15	94.1591	126.368	15
180	433.177	237.654	15	86.7527	126.656	15
185	425.212	237.985	15	79.428	126.081	15
190	415.57	237.768	15	73.2673	126.009	15
195	408.781	237.979	15	67.0089	125.288	15
200	403.097	237.777	15	59.258	125.263	15
205	395.221	237.722	15	53.538	124.069	15
210	387.724	237.967	15	46.7019	123.615	15
215	378.495	237.137	15	40.7356	122.112	15
220	373.78	236.22	15	33.0102	122.363	15
225	364.861	235.581	15	26.7263	121.842	15
230	357.996	234.774	15	21.4966	120.735	15
235	352.146	234.254	15	15.7131	119.642	15
240	348.446	233.293	15	8.89639	118.603	15
245	340.847	232.144	15	4.52519	117.656	15
250	335.733	230.807	15	0.920987	116.895	15
255	329.655	230.794	15	-4.66361	115.827	15
260	325.106	230.17	15	-7.87361	115.882	15
[truncated: 19 more columns]

## Sheet: Fig. 6
Fig. 6c
Survival rate %	number of organiods (survival/total)
	1# CTCF+/+	2# CTCF +/+	3# CTCF+/R567W	4# CTCF+/R567W	5# CTCF R567W/R567W	6# CTCF R567W/R567W
D20	28/32	27/32	24/32	22/32	20/32	18/32
D30	26/32	25/32	23/32	19/32	11/32	4/32
D60	15/24	14/24	12/24	10/24	4/24	2/24
Day20
Dunnett's multiple comparisons test	Mean Diff.	95.00% CI of diff.	Below threshold?	Summary	Adjusted P Value	A-?
wt vs. het	14.06	-0.7365 to 28.86	No	ns	0.0569	B	het
wt vs. hom	26.56	11.76 to 41.36	Yes	*	0.0102	C	hom
Test details	Mean 1	Mean 2	Mean Diff.	SE of diff.	n1	n2	q	DF
wt vs. het	85.94	71.88	14.06	3.827	2	2	3.674	3
wt vs. hom	85.94	59.38	26.56	3.827	2	2	6.94	3
Day30
Dunnett's multiple comparisons test	Mean Diff.	95.00% CI of diff.	Below threshold?	Summary	Adjusted P Value	A-?
wt vs. het	14.06	-26.01 to 54.14	No	ns	0.4059	B	het
wt vs. hom	56.25	16.17 to 96.33	Yes	*	0.0202	C	hom
Test details	Mean 1	Mean 2	Mean Diff.	SE of diff.	n1	n2	q	DF
wt vs. het	79.69	65.63	14.06	10.36	2	2	1.357	3
wt vs. hom	79.69	23.44	56.25	10.36	2	2	5.427	3
Day60
Dunnett's multiple comparisons test	Mean Diff.	95.00% CI of diff.	Below threshold?	Summary	Adjusted P Value	A-?
wt vs. het	14.58	-5.157 to 34.32	No	ns	0.1046	B	het
wt vs. hom	47.92	28.18 to 67.65	Yes	**	0.0043	C	hom
Test details	Mean 1	Mean 2	Mean Diff.	SE of diff.	n1	n2	q	DF
wt vs. het	60.42	45.84	14.58	5.104	2	2	2.856	3
wt vs. hom	60.42	12.5	47.92	5.104	2	2	9.387	3
	Mean	SD	N	Mean	SD	N	Mean	SD	N
D20	85.9375	2.20971	2	71.875	4.41942	2	59.375	4.41942	2
D30	79.6875	2.20971	2	65.625	8.83883	2	23.4375	15.468	2
D60	60.415	2.94864	2	45.835	5.8902	2	12.5	5.89727	2
Fig. 6d
Size of organoid area （x10^4 µm²）
Day20
1# CTCF+/+	13.629	12.4745	12.3117	11.9154	11.8494	11.6991	11.6309	11.5157	11.0994	11.0961	11.0166	10.9799	10.7733	10.7663	10.4364	10.4234	10.371	10.2007	10.0422	9.96543	9.78374	9.00236	8.36536	8.3102	8.23666	8.15555	7.81271	7.71213
2# CTCF +/+	13.1507	13.0625	12.625	12.5466	12.5218	12.5109	12.0373	11.9886	11.9086	11.6717	11.6414	11.6068	11.5841	11.5084	11.2532	10.8777	10.806	10.7551	10.4348	10.3561	9.28161	8.46323	8.36937	8.35941	7.87003	7.85219	7.56505
3# CTCF+/R567W	12.1522	10.3948	10.3748	10.1087	9.92812	9.80374	9.75454	9.01533	8.92395	8.86122	8.82499	8.48757	8.44539	8.3713	8.2956	8.23341	8.10796	7.81434	7.74242	7.6002	7.59804	7.18761	7.05026	6.67011
4# CTCF+/R567W	12.8828	12.0679	11.163	10.5235	10.0817	9.86269	9.77454	9.65504	9.17337	8.70386	8.63086	8.60156	8.50595	8.14581	7.9187	7.88903	7.82191	7.47964	7.0532	6.88425	6.21264	4.89701
5# CTCF R567W/R567W	9.50417	9.44577	9.26083	8.41565	8.36536	8.19232	8.00252	7.77648	7.51044	7.31955	6.62631	6.02068	5.86332	5.80708	5.16413	4.47252	4.40709	3.90636	3.58191	2.05592
6# CTCF R567W/R567W	3.78685	3.26341	3.13471	3.04657	3.03035	2.99952	2.94275	2.93247	2.72645	2.66588	2.47878	2.36631	2.32035	2.23491	2.22031	2.0278	1.78879	1.70498
Day30
1# CTCF+/+	33.7929	33.1559	32.4773	31.2687	30.1283	29.6605	29.5745	29.5626	28.5623	27.7652	27.0557	26.2787	26.091	25.8802	24.2028	23.3814	22.9915	22.5356	22.1614	22.0722	21.2633	21.1421	21.0415	20.059	19.6405	16.3895
2# CTCF +/+	37.1769	35.2708	34.3726	34.1952	33.4084	33.3646	33.058	32.547	32.2556	31.5639	29.6686	28.9716	28.6509	28.3281	27.0568	27.0287	26.1446	26.0467	25.7563	24.631	23.3219	23.1607	22.7363	22.2982	21.6418
3# CTCF+/R567W	31.9603	29.5351	27.7111	26.004	25.1199	24.9831	23.8594	23.7615	23.1591	22.0587	21.9419	21.173	21.0626	20.5819	20.0915	20.0796	19.8584	19.628	17.4845	16.462	15.8158	14.2292	13.6425
4# CTCF+/R567W	26.7756	26.09	25.7871	25.5195	25.3059	25.1426	24.7376	24.6748	23.0293	22.5459	22.1214	21.6764	21.5585	19.6664	19.389	17.6911	14.8651	12.1695	10.8312
5# CTCF R567W/R567W	7.8311	6.91037	5.21355	4.75283	4.31841	4.13023	3.48209	3.21312	2.97249	2.51772	2.18029
6# CTCF R567W/R567W	7.42191	6.2872	3.89153
Day60
1# CTCF+/+	184.338	143.426	115.39	114.456	107.257
2# CTCF +/+	138.772	132.742	132.723	118.493	106.424
3# CTCF+/R567W	158.154	127.718	100.604	85.026	79.6088
4# CTCF+/R567W	159.15	153.561	102.619	96.7186	91.9584
5# CTCF R567W/R567W	35.2643	33.4603	18.5071	16.3262
6# CTCF R567W/R567W	24.5369	10.6181
Day20
Dunnett's multiple comparisons test	Mean Diff.	95.00% CI of diff.	Below threshold?	Summary	Adjusted P Value	A-?
wt vs. het	1.846	0.9906 to 2.701	Yes	****	3.48078e-06	B	het
wt vs. hom	5.901	4.998 to 6.804	Yes	****	1e-15	C	hom
Test details	Mean 1	Mean 2	Mean Diff.	SE of diff.	n1	n2	q	DF
wt vs. het	10.62	8.776	1.846	0.3814	55	46	4.84	136
wt vs. hom	10.62	4.72	5.901	0.4027	55	38	14.65	136
Day30
Dunnett's multiple comparisons test	Mean Diff.	95.00% CI of diff.	Below threshold?	Summary	Adjusted P Value	A-?
wt vs. het	5.609	3.493 to 7.725	Yes	****	3.05405e-08	B	het
wt vs. hom	22.62	19.56 to 25.68	Yes	****	1e-15	C	hom
Test details	Mean 1	Mean 2	Mean Diff.	SE of diff.	n1	n2	q	DF
wt vs. het	27.27	21.66	5.609	0.9365	51	42	5.989	104
wt vs. hom	27.27	4.652	22.62	1.356	51	14	16.68	104
Day60
Dunnett's multiple comparisons test	Mean Diff.	95.00% CI of diff.	Below threshold?	Summary	Adjusted P Value	A-?
wt vs. het	13.89	-12.38 to 40.16	No	ns	0.3731	B	het
wt vs. hom	106.3	75.95 to 136.6	Yes	****	2.34346e-08	C	hom
Test details	Mean 1	Mean 2	Mean Diff.	SE of diff.	n1	n2	q	DF
wt vs. het	129.4	115.5	13.89	11.11	10	10	1.25	23
wt vs. hom	129.4	23.12	106.3	12.83	10	6	8.284	23
Day20	wt	het	hom
Mean	10.62	8.776	4.72
Std. Deviation	1.637	1.577	2.542
Std. Error of Mean	0.2207	0.2325	0.4124
Day30	wt	het	hom
Mean	27.27	21.66	4.652
Std. Deviation	4.865	4.616	1.835
Std. Error of Mean	0.6813	0.7122	0.4904
Day60	wt	het	hom
Mean	129.4	115.5	23.12
Std. Deviation	23.29	31.33	9.799
Std. Error of Mean	7.365	9.907	4.001

## Sheet: Supplementary Fig. 1 
Supplementary Fig. 1b				Supplementary Fig. 1c				Supplementary Fig. 1d					Supplementary Fig. 1e																				Šídák's multiple comparisons test	Mean Diff.	95.00% CI of diff.	Below threshold?	Summary	Adjusted P Value
Ctcf+/+	Ctcf+/R567W			Ctcf+/+	Ctcf+/R567W			Days	Ctcf +/+	Ctcf +/R567W	Ctcf R567W/R567W			Ctcf +/+						Ctcf +/R567W						Ctcf R567W/R567W
14.2765	12.8838			1.46	1.31			1	1				NSC	1.1139	1.08045	0.990289	0.973255	0.91418	0.905941	1.29665	1.23845	1.1813	0.877702	0.895993	0.951965	1.01081	1.04303	0.739344	1.42128	1.25924	0.989418		NSC
16.6372	17.8657			1.31	1.22			1	1				Neuron	0.960587	0.898975	0.905105	1.05293	1.09442	1.08798	1.11111	1.03087	1.0506	1.37457	1.12342	1.15465	1.18607	1.22816	1.20366	1.35824	0.97903	1.40717		WT vs. heter	-0.07734	-0.2681 to 0.1134	No	ns	0.5833
13.3707	16.5183			1.05	1.28			3	0				Brain	1.15427	1.15274	1.18768	0.837983	0.872553	0.89791	1.22243	1.28156	0.692055	0.921269	0.931974	0.918631	1.25766	1.23468	1.1191	1.03022	1.15412	1.13135		WT vs. homo	-0.08085	-0.2716 to 0.1099	No	ns	0.5554
21.5455	13.9821			1.29	1.24			5	0				Heart	1.05254	1.13805	0.990528	0.951381	1.00922	0.987449	0.875029	0.910464	0.87312	0.996793	0.967062	0.931667	1.12964	1.13163	1.08376	1.03039	1.105	1.13148
17.9676	11.344			4.89	0.59			7	0				Lung	1.29199	1.25104	1.13858	0.82776	0.860306	0.783651	0.704957	1.2531	1.13565	1.0002	0.941907	0.982777	1.36094	1.18122	1.20555	1.2873	1.31323	1.18753		Neuron
22.0777	10.7212			3.62	0.75			10	0																								WT vs. heter	-0.1409	-0.3317 to 0.04991	No	ns	0.1808
19.1338	11.5025			4.52	1.01			13	0					Ctcf +/+			Ctcf +/R567W			Ctcf R567W/R567W													WT vs. homo	-0.2271	-0.4178 to -0.03627	Yes	*	0.0167
12.2385	12.7706			4.26	0.45			15	0					Mean	SD	N	Mean	SD	N	Mean	SD	N
16.824	12.2837			0.87	1.01			20	0				NSC	0.996336	0.0853077	6	1.07368	0.186141	6	1.07719	0.236204	6											Brain
11.8195	11.1741			1.33	0.97			25	0				Neuron	1	0.0896912	6	1.14087	0.123488	6	1.22706	0.150596	6											WT vs. heter	0.02254	-0.1682 to 0.2133	No	ns	0.9544
11.627				1.52	1.63			30	0				Brain	1.01719	0.163399	6	0.994654	0.219481	6	1.15452	0.082831	6											WT vs. homo	-0.1373	-0.3281 to 0.05345	No	ns	0.1958
Unpaired t test				1.25	0.84			32	1				Heart	1.02153	0.065929	6	0.925689	0.0497292	6	1.10198	0.0399513	6
P value	0.0426			1.2	1.27			45	0				Lung	1.02555	0.227839	6	1.0031	0.18608	6	1.25596	0.0749568	6											Heart
P value summary	*			1.02	1.13			50	1																								WT vs. heter	0.09584	-0.09494 to 0.2866	No	ns	0.4409
Significantly different (P < 0.05)?	Yes			0.92	1.77			90	0																								WT vs. homo	-0.08045	-0.2712 to 0.1103	No	ns	0.5586
One- or two-tailed P value?	Two-tailed			3.27	2.44			145	0
t, df	t=2.173, df=19			2.61	2.62			145	0				Supplementary Fig. 1f																				Lung
	Ctcf+/+	Ctcf+/R567W		3.38	3.12			145	0																								WT vs. heter	0.02245	-0.1683 to 0.2132	No	ns	0.9547
Number of values	11	10		1.54	0.65			145	0																								WT vs. homo	-0.2304	-0.4212 to -0.03962	Yes	*	0.015
				1.54	0.43			145	0
Minimum	11.63	10.72		1.32	0.28			145	0
Maximum	22.08	17.87		2.65	0.2			145	0
Range	10.45	7.144		2.48	0.16			145	0
				2.01	0.12			145	0
Mean	16.14	13.1		2.86				145	0
Std. Deviation	3.78	2.38		0.54				145	0
Std. Error of Mean	1.14	0.7528		0.4				145	0
				0.47				145	0
				Unpaired t test				145	0
				P value	0.0046			145	0
				P value summary	**			145	0
				Significantly different (P < 0.05)?	Yes			145	0
				One- or two-tailed P value?	Two-tailed			145	0
				t, df	t=2.966, df=50			145	0
					Ctcf+/+	Ctcf+/R567W		145	0
				Number of values	28	24		145	0
								145	0
				Minimum	0.4	0.12		145	0
				Maximum	4.89	3.12		145	0
				Range	4.49	3		145	0
								145	0
				Mean	1.985	1.104		145	0
				Std. Deviation	1.263	0.7785		145	0
				Std. Error of Mean	0.2387	0.1589		145	0
								145	0
								145	0
								145	0
								145	0
								145	0
								145	0
								145	0				Supplementary Fig. 1g
								145	0				heart				muscle skeletal				cortex				hippocampus				lung				liver				kidney				spleen
								145	0				Ctcf +/+	Ctcf +/R567W	Ctcf R567W/R567W		Ctcf +/+	Ctcf +/R567W	Ctcf R567W/R567W		Ctcf +/+	Ctcf +/R567W	Ctcf R567W/R567W		Ctcf +/+	Ctcf +/R567W	Ctcf R567W/R567W		Ctcf +/+	Ctcf +/R567W	Ctcf R567W/R567W		Ctcf +/+	Ctcf +/R567W	Ctcf R567W/R567W		Ctcf +/+	Ctcf +/R567W	Ctcf R567W/R567W		Ctcf +/+	Ctcf +/R567W	Ctcf R567W/R567W
								145	0				6	7	8		10	11	12		6	10	9		6	7	8		11	10	13		8	8	9		11	12	10		10	12	12
								145	0				6	8	6		12	14	12		7	7	10		7	8	7		10	12	11		8	8	9		10	11	10		10	10	12
								145	0				8	6	8		12	12	10		6	6	7		6	7	4		11	11	12		9	11	9		10	10	10		10	12	12
								145	0				8	6	6		12	9	12		6	6	6		7	7	6		10	12	11		9	8	9		10	11	8		10	10	10
								145	0				8	8	8		10	11	10		6	6	6		7	11	7		8	10	10		9	11	6		10	10	12		13	10	10
								145	0				8	6	8		12	9	10		6	6	6		7	7	7		8	10	10		9	8	8		10	10	12		13	12	11
								145	0				7	6	7		11	11	12										12	11	10		9	8	7		10	11	10		10	10	10
								145	0				8	8	6		12	14	12										10	11	10		9	9	10		10	10	12		10	11	10
								145	0																				10	11	10
								145	0				heart								Ctcf+/+	Ctcf+/R567W	CtcfR567W/R567W						11	11	10
								145	0				Dunnett's multiple comparisons test	Mean Diff.	95.00% CI of diff.	Below threshold?	Summary	Adjusted P Value	A-?	Mean	7.375	6.875	7.125
								145	0				Ctcf+/+ vs. Ctcf+/R567W	0.5	-0.6457 to 1.646	No	ns	0.4917	B	Std. Deviation	0.9161	0.991	0.991
								145	0				Ctcf+/+ vs. CtcfR567W/R567W	0.25	-0.8957 to 1.396	No	ns	0.8263	C	Std. Error of Mean	0.3239	0.3504	0.3504
								145	0
								145	0				muscle skeletal
								145	0				Dunnett's multiple comparisons test	Mean Diff.	95.00% CI of diff.	Below threshold?	Summary	Adjusted P Value		Mean	11.38	11.38	11.25
								145	0				Ctcf+/+ vs. Ctcf+/R567W	0	-1.620 to 1.620	No	ns	>0.9999		Std. Deviation	0.9161	1.923	1.035
								145	0				Ctcf+/+ vs. CtcfR567W/R567W	0.125	-1.495 to 1.745	No	ns	0.9758		Std. Error of Mean	0.3239	0.6797	0.366
								145	0
								145	0				cortex
								145	0				Dunnett's multiple comparisons test	Mean Diff.	95.00% CI of diff.	Below threshold?	Summary	Adjusted P Value		Mean	6.167	6.833	7.333
								145	0				Ctcf+/+ vs. Ctcf+/R567W	-0.6667	-2.625 to 1.292	No	ns	0.6263		Std. Deviation	0.4082	1.602	1.751
								145	0				Ctcf+/+ vs. CtcfR567W/R567W	-1.167	-3.125 to 0.7916	No	ns	0.2785		Std. Error of Mean	0.1667	0.654	0.7149
								145	0
								145	0				hippocampus
								145	0				Dunnett's multiple comparisons test	Mean Diff.	95.00% CI of diff.	Below threshold?	Summary	Adjusted P Value		Mean	6.667	7.833	6.5
								145	0				Ctcf+/+ vs. Ctcf+/R567W	-1.167	-2.936 to 0.6023	No	ns	0.2184		Std. Deviation	0.5164	1.602	1.378
								145	0				Ctcf+/+ vs. CtcfR567W/R567W	0.1667	-1.602 to 1.936	No	ns	0.9622		Std. Error of Mean	0.2108	0.654	0.5627
								145	0
								145	0				lung
								145	0				Dunnett's multiple comparisons test	Mean Diff.	95.00% CI of diff.	Below threshold?	Summary	Adjusted P Value		Mean	10.1	10.9	10.7
								180	0				Ctcf+/+ vs. Ctcf+/R567W	-0.8	-1.898 to 0.2982	No	ns	0.1749		Std. Deviation	1.287	0.7379	1.059
								180	0				Ctcf+/+ vs. CtcfR567W/R567W	-0.6	-1.698 to 0.4982	No	ns	0.351		Std. Error of Mean	0.4069	0.2333	0.335
								180	0
								180	0				liver
								180	0				Dunnett's multiple comparisons test	Mean Diff.	95.00% CI of diff.	Below threshold?	Summary	Adjusted P Value		Mean	8.75	8.875	8.375
								180	0				Ctcf+/+ vs. Ctcf+/R567W	-0.125	-1.450 to 1.200	No	ns	0.9641		Std. Deviation	0.4629	1.356	1.302
								180	0				Ctcf+/+ vs. CtcfR567W/R567W	0.375	-0.9501 to 1.700	No	ns	0.7299		Std. Error of Mean	0.1637	0.4795	0.4605
								180	0
								180	0				kidney
								180	0				Dunnett's multiple comparisons test	Mean Diff.	95.00% CI of diff.	Below threshold?	Summary	Adjusted P Value		Mean	10.13	10.63	10.5
								180	0				Ctcf+/+ vs. Ctcf+/R567W	-0.5	-1.620 to 0.6199	No	ns	0.4771		Std. Deviation	0.3536	0.744	1.414
								180	0				Ctcf+/+ vs. CtcfR567W/R567W	-0.375	-1.495 to 0.7449	No	ns	0.6481		Std. Error of Mean	0.125	0.2631	0.5
								1		1
								1		0			spleen
								1		1			Dunnett's multiple comparisons test	Mean Diff.	95.00% CI of diff.	Below threshold?	Summary	Adjusted P Value		Mean	10.75	10.88	10.88
								1		1			Ctcf+/+ vs. Ctcf+/R567W	-0.125	-1.475 to 1.225	No	ns	0.9654		Std. Deviation	1.389	0.991	0.991
								1		0			Ctcf+/+ vs. CtcfR567W/R567W	-0.125	-1.475 to 1.225	No	ns	0.9654		Std. Error of Mean	0.491	0.3504	0.3504
								3		1
								5		0
								7		1
								10		1
								13		1
								15		0
								20		1
								25		0
								30		0
								32		0
								45		1
								50		0
								90		1
								90		1
								145		0
								145		0
								145		0
								145		0
								145		0
								145		0
								145		0
								145		0
								145		0
								145		0
								145		0
								145		0
								145		0
								145		0
								145		0
								145		0
								145		0
								145		0
								145		0
								145		0
								145		0
								145		0
								145		0
								145		0
								145		0
								145		0
								145		0
								145		0
								145		0
								145		0
								145		0
								145		0
								145		0
								145		0
								145		0
								145		0
								145		0
								145		0
								145		0
								145		0
								145		0
								145		0
								145		0
								145		0
								145		0
								145		0
								145		0
								145		0
								145		0
								145		0
								145		0
								145		0
								145		0
								145		0
								145		0
								145		0
								145		0
								145		0
								145		0
								145		0
								145		0
								145		0
								145		0
								145		0
								145		0
								180		0
								180		0
								180		0
								180		0
								180		0
								180		0
								180		0
								180		0
								180		0
								180		0
								180		0
								180		0
								180		0
								180		0
								1			1
								1			1
								1			1
								1			1
								1			1
								1			1
								1			1
								1			1
								1			1
								1			1
								1			1
								1			1
								1			1
								1			1
								1			1
								1			1
								1			1
								1			1
								1			1
								1			1
								1			1
								1			1
								1			1
								1			1
								1			1
								1			1
								1			1
								1			1
								1			1
								1			1
								1			1
								1			1
								1			1
								1			1
								1			1
								1			1
								1			1
								1			1
								1			1
								1			1
								1			1
								1			1
								1			1
								1			1
								1			1
								1			1
								1			1
								1			1
								1			1
								1			1
								1			1
								1			1

## Sheet: Supplementary Fig. 2  
Supplementary Fig. 2b
2.5M_left ventricular wall				2.5M_right ventricular wall			2.5M_left ventricular wall				2.5M_left ventricular wall
Ctcf +/+	Ctcf +/R567W			Ctcf +/+	Ctcf +/R567W			Ctcf +/+	Ctcf +/R567W		Ctcf +/+	Ctcf +/R567W
1104.74	727.391			219.644	375.563		Number of values	12	12		Number of values	12	12
689.875	1015.67			216.019	362.759
780.145	767.702			179.154	245.573		Minimum	689.9	575.8		Minimum	179.2	125.5
1003.21	1112.07			323.991	314.317		Maximum	1105	1112		Maximum	420.5	375.6
902.128	575.754			420.461	375.598		Range	414.9	536.3		Range	241.3	250.1
846.55	682.564			394.647	195.548
774.852	846.61			359.009	343.48		Mean	893	832.1		Mean	294.3	283.8
912.744	1097.87			296.585	265.017		Std. Deviation	123.7	180.2		Std. Deviation	77.51	77.16
866.63	903.465			200.361	229.745		Std. Error of Mean	35.69	52.03		Std. Error of Mean	22.37	22.27
1055.76	576.45			319.384	125.488
971.507	821.477			317.121	273.54
807.747	857.616			284.857	298.653
Unpaired t test				Unpaired t test
P value	0.3447			P value	0.7427
P value summary	ns			P value summary	ns
Significantly different (P < 0.05)?	No			Significantly different (P < 0.05)?	No
One- or two-tailed P value?	Two-tailed			One- or two-tailed P value?	Two-tailed
t, df	t=0.9658, df=22			t, df	t=0.3324, df=22
Supplementary Fig.2d					Supplementary Fig. 2e				Supplementary Fig. 2f				Supplementary Fig.2g				Supplementary Fig. 2h
Ctcf +/+	Ctcf +/R567W				Ctcf +/+	Ctcf +/R567W			Ctcf +/+	Ctcf +/R567W			Ctcf +/+	Ctcf +/R567W			Ctcf +/+	Ctcf +/R567W
155.44	266.16				20	47			32.24	67.12			0.694727	0.811009			0.65	0.72973
191.12	155.76				8	26			7.36	36.64			0.915835	0.181818			0.847826	0.5
231.44	167.92				38	36			32.32	43.04			0.619048	0.935185			0.44898	0.714286
130.24	162.32				8	0			5.52	0			0.635714	0.929481			0.659574	0.857143
229.44	210.4				21	15			21.52	13.84			0.685714	0.966667			0.730769	0.736842
289.36	186.48				31	9			19.76	12.48			0.905325	0.915162			0.871795	0.777778
129.6	198.72				5	14			4.32	23.28			0.959481	0.949202			0.884615	0.871795
152.88	139.76				3	1			5.76	0.56			0.79803	0.976261			0.611111	0.884615
140.16	221.2				22	21			16.48	20.16			0.859073	0.847273			0.541667	0.758621
141.36	217.44				15	27			13.52	55.04			0.941983	0.747454			0.78	0.6
212.48	147.04				32	11			92.88	10.16			0.840637	0.763323			0.939394	0.821429
	233.6					31				34.96				0.584633				0.551724
Table Analyzed	Mobility time(s) all				Table Analyzed	Number of entries into center all			Table Analyzed	Time in center (s) all			Table Analyzed	nose time all			Table Analyzed	nose frequency all
Column B	WT/R567W				Column B	WT/R567W			Column B	WT/R567W			Column B	WT/R567W			Column B	WT/R567W
vs.	vs.				vs.	vs.			vs.	vs.			vs.	vs.			vs.	vs.
Column A	WT				Column A	WT			Column A	WT			Column A	WT			Column A	WT
Unpaired t test					Unpaired t test				Unpaired t test				Unpaired t test				Unpaired t test
P value	0.6039				P value	0.8036			P value	0.7175			P value	0.9549			P value	0.8732
P value summary	ns				P value summary	ns			P value summary	ns			P value summary	ns			P value summary	ns
Significantly different (P < 0.05)?	No				Significantly different (P < 0.05)?	No			Significantly different (P < 0.05)?	No			Significantly different (P < 0.05)?	No			Significantly different (P < 0.05)?	No
One- or two-tailed P value?	Two-tailed				One- or two-tailed P value?	Two-tailed			One- or two-tailed P value?	Two-tailed			One- or two-tailed P value?	Two-tailed			One- or two-tailed P value?	Two-tailed
t, df	t=0.5267, df=21				t, df	t=0.2519, df=21			t, df	t=0.3667, df=21			t, df	t=0.05718, df=21			t, df	t=0.1616, df=21
Supplementary Fig. 2i
	Ctcf +/+										Ctcf +/R567W
Left(old)	83.76	170.48	193.6	202.28	125.32	174.2	239.04	169.88	286.48		180.2	139.12	210.6	86.52	200.12	182.92	123.72	197.36	141.4	177.84	132.2	142.48
Center	76.68	58.48	65.36	113.28	101.52	85.44	107.92	106.24	49.4		113.6	112.56	128.36	69.8	101.56	77	62.24	70.68	88.56	73.68	67.72	102.28
Right(new)	439.6	371.08	341.08	284.48	373.2	339.92	253.08	323.92	264.16		306.24	348.36	261.08	443.72	298.36	340.12	412.28	332	370.08	348.52	400.12	355.28
	Discovery?	P value	Mean of WT	Mean of WT/R567W	Difference	SE of difference	t ratio	df	q value
Left(old)	No	0.283366	182.8	159.5	23.24	21.05	1.104	19	0.663586
Center	No	0.687902	84.92	89	-4.079	10	0.4079	19	0.694781
Right(new)	No	0.438011	332.3	351.3	-19.07	24.07	0.7922	19	0.663586
Supplementary Fig.2j
	Ctcf +/+										Ctcf +/R567W
Empty	131.48	164.16	154.6	164.04	159.92	102.44	152.04	91.64	111.16		174.84	137.84	121.52	140.08	180.8	116.96	127.64	72.32	127.48	121.68	228.4	196.88
Mouse1	468.56	435.88	445.44	436	440.12	495.24	448	508.4	488.88		425.2	462.2	478.52	459.96	419.24	483.08	469.28	525.64	472.56	478.36	371.64	403.16
	Discovery?	P value	Mean of Empty	Mean of Mouse1	Difference	SE of difference	t ratio	df	q value
wt	Yes	4.2e-14	136.8	462.9	-326.1	13.33	24.46	16	<0.000001
het	Yes	1.2e-14	145.5	454.1	-308.5	17.17	17.97	22	<0.000001
Supplementary Fig.2k
	Ctcf +/+										Ctcf +/R567W
Mouse1	52	120.92	115.96	91.72	70.6	113.08	129.84	68.64	176.4		100.96	90.84	113.68	72.08	154.4	86.68	90.92	133.64	102	112.76	84.24	119.32
Mouse2	104.64	224.04	189.92	128.64	215	164.84	150.84	128.68	91.48		214.24	229.48	152.96	165.84	181.96	133.48	226.44	173.36	202.28	215.28	246.76	249.64
	Discovery?	P value	Mean of WT	Mean of WT/R567W	Difference	SE of difference	t ratio	df	q value
Mouse1	No	0.954413	104.4	105.1	-0.7756	13.39	0.05793	19	0.963957
Mouse2	No	0.027537	155.3	199.3	-43.97	18.42	2.387	19	0.055624
	Discovery?	P value	Mean of Mouse1	Mean of Mouse2	Difference	SE of difference	t ratio	df	q value
wt	No	0.0223856	104.4	155.3	-50.99	20.17	2.528	16	0.011305
het	Yes	2.09027e-07	105.1	199.3	-94.18	12.72	7.402	22	<0.000001
Supplementary Fig. 2l					Supplementary Fig. 2m				Supplementary Fig.2n				Supplementary Fig.2o				Supplementary Fig. 2p				Supplementary Fig. 2q				Supplementary Fig. 2r
Ctcf +/+	Ctcf +/R567W				Ctcf +/+	Ctcf +/R567W			Ctcf +/+	Ctcf +/R567W			Ctcf +/+	Ctcf +/R567W			Ctcf +/+	Ctcf +/R567W			Ctcf +/+	Ctcf +/R567W			Ctcf +/+	Ctcf +/R567W
18.88	10.08				187	203			190	93.5			2	1			0.8	0.2			832.797	1372.92			300	118
9.92	16.64				76	152			183	184.5			3	3			1.8	1			858.422	908.574			129	46
5.52	5.92				168	100			179.5	212.5			2	1			0.8	0.4			861.932	830.236			99	67
8.88	11.04				192	191			211.5	207			1	2			0.4	1			727.842	801.985			157	58
41.44	22.32				203	81			219.5	126.5			3	6			1	3.8			910.167	819.494			260	100
17.28	22.24				151	190			179	225.5			2	5			0.6	1.4			838.893	643.369			212	146
10.4	33.36				138	194			229	233			6	2			3.6	1.4			861.909	912.556			150	111
18.08	20.8				159	180			189	215.5			2	1			1.4	0.8			724.184	657.289			155	97
1.76	15.84				169	104			204	183			4	3			1.4	2			713.783	524.393			196	133
7.28	36.64				96	178			236	194			2	4			1.2	1.8			919.805	956.407			193	226
11.84	22.72				151	181			214	236			0	3			0	1.8			454.874	1020.43			159	195
	16.8					102				205.5			3	0			1.2	0			794.63	573.985			139	100
													2	4			1.2	1.8			763.316	1452.42			128	58
Table Analyzed	Elevated plus maze				Table Analyzed	Tail suspension			Table Analyzed	Forced swim			3	3			1.6	2.4			821.027	615.972			102	132
													1	2			0.4	2.2			841.356	555.436			163	143
Column B	WT/R567W				Column B	WT/R567W			Column B	WT/R567W			4	0			2.8	0			916.404	992.446			164	166
vs.	vs.				vs.	vs.			vs.	vs.			2	2			1	1			886.316	1013.88			181	244
Column A	WT				Column A	WT			Column A	WT			2	1			1.4	0.8			978.167	581.083			300	46
													3	2			1.8	1			676.959	925.684			101	64
Unpaired t test					Unpaired t test				Unpaired t test				1	4			0.8	3.4			377.752	589.332			145	229
P value	0.1724				P value	0.9538			P value	0.4855			0	6			0	3.6			900.343	936.396			245	201
P value summary	ns				P value summary	ns			P value summary	ns			0	2			0	1			540.072	1005.49			146	140
Significantly different (P < 0.05)?	No				Significantly different (P < 0.05)?	No			Significantly different (P < 0.05)?	No				1				0.8				997.245			147	53
One- or two-tailed P value?	Two-tailed				One- or two-tailed P value?	Two-tailed			One- or two-tailed P value?	Two-tailed				1				0.4				836.541			198	156
t, df	t=1.413, df=21				t, df	t=0.05865, df=21			t, df	t=0.7100, df=21															300	141
													Table Analyzed	platform frequency			Table Analyzed	platform time			Table Analyzed	distance moved			134	154
																										226
													Column B	WT/R567W			Column B	WT/R567W			Column B	WT/R567W				68
													vs.	vs.			vs.	vs.			vs.	vs.				112
													Column A	WT			Column A	WT			Column A	WT				219
																										100
													Unpaired t test				Unpaired t test				Unpaired t test					228
													P value	0.5552			P value	0.3526			P value	0.2305
													P value summary	ns			P value summary	ns			P value summary	ns
													Significantly different (P < 0.05)?	No			Significantly different (P < 0.05)?	No			Significantly different (P < 0.05)?	No			Table Analyzed	Rotarod
													One- or two-tailed P value?	Two-tailed			One- or two-tailed P value?	Two-tailed			One- or two-tailed P value?	Two-tailed
													t, df	t=0.5946, df=44			t, df	t=0.9395, df=44			t, df	t=1.216, df=44			Column B	Wt/R567W
																									vs.	vs.
																									Column A	Wt
																									Unpaired t test
																									P value	0.0092
																									P value summary	**
																									Significantly different (P < 0.05)?	Yes
																									One- or two-tailed P value?	Two-tailed
																									t, df	t=2.697, df=56
																										Ctcf +/+	Ctcf +/R567W
																									Mean	177	133.7
																									Std. Deviation	59.96	61.7
																									Std. Error of Mean	11.76	10.91

## Sheet: Supplementary Fig. 3 
Supplementary Fig. 3d			Supplementary Fig. 3e				Supplementary Fig. 3f			Supplementary Fig. 3g			Supplementary Fig. 3h			Supplementary Fig. 3i
Ctcf +/+	Ctcf R567W/R567W		Ctcf +/+	Ctcf R567W/R567W			Ctcf +/+	Ctcf R567W/R567W		Ctcf +/+	Ctcf R567W/R567W		Ctcf +/+	Ctcf R567W/R567W		Ctcf +/+	Ctcf R567W/R567W
0.758194	0.193232		0.755556	0.236667			451.2	1619		0.47	1.68646		215.533	92.3333		0.864862	0.869253
0.735476	0.228472		0.817778	0.213333			3731.07	3993.4		3.88653	4.15979		29.1333	224.8		0.952256	0.737165
0.459444	0.163778		0.528889	0.176667			1227.73	1790.6		1.27889	1.86521		208.467	104.8		0.863232	0.933018
0.321717	0.094444		0.416667	0.151111			3705.73	5326.13		3.86014	5.54806		534.4	317.533		0.584765	0.830545
0.549365	0.238403		0.582222	0.311111			8695.33	2753.47		9.05764	2.86819		93.8667	192.933
0.445486	0.364236		0.551111	0.43			4060.8	283.4		4.23	0.295208		74.2667	17
0.792917	0.395972		0.962222	0.284444			1315.13	3206		1.36993	3.33958		129.067	193.467
0.571042	0.207986		0.65	0.235556			1935.13	19.3333		2.01576	0.020139
0.295417	0.212857		0.337778	0.28
0.386667	0.19875		0.498889	0.278889			Table Analyzed	Number of Spikes /min 2w+3w		Table Analyzed	Mean Firing Rate (Hz) 2w+3w		Table Analyzed	Number of Bursts / min 2w+3w		Table Analyzed	Synchrony Index 3w
0.212708	0.164375		0.204444	0.221111
0.485972	0.470556		0.496667	0.503333			Column B	+/-		Column B	+/-		Column B	+/-		Column B	+/-
0.693681	0.504206		0.645556	0.55			vs.	vs.		vs.	vs.		vs.	vs.		vs.	vs.
0.704815	0.177239		0.791111	0.338308			Column A	wt		Column A	wt		Column A	wt		Column A	wt
0.306519	0.137593		0.512222	0.130597
0.259306	0.022614		0.273333	0.026119			Unpaired t test			Unpaired t test			Unpaired t test			Unpaired t test
0.155486	0.030712		0.157778	0.043532			P value	0.5074		P value	0.5074		P value	0.7892		P value	0.7802
0.445208	0.062189		0.501111	0.077114			P value summary	ns		P value summary	ns		P value summary	ns		P value summary	ns
0.534792	0.326104		0.45	0.319652			Significantly different (P < 0.05)?	No		Significantly different (P < 0.05)?	No		Significantly different (P < 0.05)?	No		Significantly different (P < 0.05)?	No
0.204444	0.455613		0.225556	0.319652			One- or two-tailed P value?	Two-tailed		One- or two-tailed P value?	Two-tailed		One- or two-tailed P value?	Two-tailed		One- or two-tailed P value?	Two-tailed
0.186667	0.055892		0.197778	0.062189			t, df	t=0.6804, df=14		t, df	t=0.6804, df=14		t, df	t=0.2734, df=12		t, df	t=0.2919, df=6
0.322569	0.057023		0.365556	0.079602				Ctcf +/+	Ctcf R567W/R567W	Ctcf +/+	Ctcf R567W/R567W		Ctcf +/+	Ctcf R567W/R567W		Ctcf +/+	Ctcf R567W/R567W
0.179653	0.151741		0.173333	0.181592			Number of values	8	8	8	8		7	7		4	4
0.2675	0.138682		0.252222	0.181592
0.699167	0.310712		0.426667	0.324627			Minimum	451.2	19.33	0.47	0.02014		29.13	17		0.5848	0.7372
	0.350657			0.317164			Maximum	8695	5326	9.058	5.548		534.4	317.5		0.9523	0.933
							Range	8244	5307	8.588	5.528		505.3	300.5		0.3675	0.1959
Table Analyzed	Burst Frequency - Avg (Hz)		Table Analyzed	Network Burst Frequency
							Mean	3140	2374	3.271	2.473		183.5	163.3		0.8163	0.8425
Column B	homo		Column B	homo			Std. Deviation	2620	1813	2.729	1.888		169.1	99.35		0.1598	0.08195
vs.	vs.		vs.	vs.			Std. Error of Mean	926.3	640.9	0.9649	0.6676		63.91	37.55		0.07992	0.04098
Column A	wt		Column A	wt
Unpaired t test			Unpaired t test
P value	4.40123e-05		P value	3.60785e-05
P value summary	****		P value summary	****
Significantly different (P < 0.05)?	Yes		Significantly different (P < 0.05)?	Yes
One- or two-tailed P value?	Two-tailed		One- or two-tailed P value?	Two-tailed
t, df	t=4.485, df=49		t, df	t=4.545, df=49
	Ctcf +/+	Ctcf R567W/R567W	Ctcf +/+	Ctcf R567W/R567W
Number of values	25	26	25	26
Minimum	0.1555	0.02261	0.1578	0.02612
Maximum	0.7929	0.5042	0.9622	0.55
Range	0.6374	0.4816	0.8044	0.5239
Mean	0.439	0.2198	0.471	0.2413
Std. Deviation	0.2049	0.1392	0.2187	0.1337
Std. Error of Mean	0.04097	0.0273	0.04373	0.02623
Supplementary Fig. 3j									Supplementary Fig. 3k
	Ctcf +/+			Ctcf R567W/R567W					Ctcf +/+	Ctcf R567W/R567W			Table Analyzed	1209 Depolarization evoked [Ca]i change
	Mean	SD	N	Mean	SD	N			1576.88	830.723
5	19.9746	18.3427	14	5.84265	9.93767	14			1696.73	932.898			Column B	HOMO
10	0.698442	11.0841	14	-5.14681	5.65177	14			1766.49	972.676			vs.	vs.
15	-9.02979	13.7193	14	-0.66673	1.53197	14			2067.8	1427.94			Column A	WT
20	-11.6433	15.9056	14	-0.02912	15.0052	14			1028.47	1565.34
25	-17.4486	16.3024	14	2.42135	20.0646	14			1381.1	1376.08			Unpaired t test
30	-36.6949	21.3334	14	-0.76073	13.8032	14			1141.46	994.065			P value	0.0006
35	460.24	246.196	14	198.48	173.303	14			2114.24	1420.52			P value summary	***
40	1629.91	451.88	14	1098.95	276.156	14			1219.51	959.082			Significantly different (P < 0.05)?	Yes
45	1588.25	432.307	14	1017.66	239.289	14			2414.02	868.55			One- or two-tailed P value?	Two-tailed
50	1415.84	389.676	14	846.753	210.567	14			2181.93	1276.1			t, df	t=3.925, df=24
55	1278.84	372.309	14	691.424	179.868	14			1696.53	984.012
60	1151.31	359.285	14	569.724	155.555	14			1328.43	745.603			Ctcf +/+	Ctcf R567W/R567W
65	993.928	286.055	14	480.053	139.852	14						Number of values	13	13
70	896.496	252.657	14	418.69	126.37	14
75	817.722	223.644	14	371.545	119.341	14						Minimum	1028	745.6
80	764.124	203.727	14	333.429	113.852	14						Maximum	2414	1565
85	709.479	186.634	14	306.314	114.677	14						Range	1386	819.7
90	672.471	177.241	14	288.188	112.355	14
95	642.011	173.449	14	276.677	112.008	14						Mean	1663	1104
100	628.059	169.657	14	260.569	111.901	14						Std. Deviation	436.3	269.9
105	606.202	166.235	14	250.396	112.886	14						Std. Error of Mean	121	74.86
110	600.229	166.907	14	244.231	113.342	14
115	590.936	170.567	14	242.796	113.519	14
120	585.377	170.729	14	230.262	113.707	14
125	575.491	170.886	14	234.209	113.186	14
130	562.163	173.796	14	232.2	112.375	14
135	553.834	177.35	14	227.433	112.791	14
140	548.773	181.063	14	228.616	112.037	14
145	546.496	182.873	14	229.195	112.139	14
150	544.555	185.738	14	228.244	114.472	14
155	543.648	189.035	14	230.584	115.316	14
160	542.074	189.572	14	227.348	114.502	14
165	541.925	190.488	14	234.544	114.294	14
170	535.627	191.802	14	235.671	113.521	14
175	537.29	195.125	14	240.108	113.005	14
180	538.707	196.759	14	244.899	115.705	14

## Sheet: Supplementary Fig. 6
Supplementary Fig. 6a
Supplementary Fig. 6b
The binding ability to M2 probe
Protein (pmol/μl )	ZF(wt)	ZF(mut)	ZF(dmut)
0	0.0562722	0.0562722	0.0562722
1.6	0.397931	0.105208	0.0529224
3.2	0.429393	0.124911	0.0561046
4.8	0.662812	0.126218	0.0495278
Supplementary Fig. 6c
g: The binding ability to M1 probe
Protein (pmol/μl )	ZF(wt)	ZF(mut)	ZF(dmut)
0	0.0773755	0.0586771	0.0879424
1.5	0.622383	0.619978	0.441363
3	1.37795	1.09301	0.701168
4	1.99741	1.44451	1.03941
Supplementary Fig. 6d
ctrl	ZF-wt	ZF-mut	ZF-dmut	Dunnett's multiple comparisons test	Mean Diff.	95.00% CI of diff.	Below threshold?	Summary	Adjusted P Value
1.00408	6.74305	3.42251	3.57644	gst vs. wt	-5.623	-6.600 to -4.646	Yes	****	1e-15
0.992719	5.86513	3.04801	3.17798	gst vs. mut	-2.372	-3.349 to -1.394	Yes	***	0.000321447
1.0032	7.26019	3.64402	3.81137	gst vs. dmut	-2.522	-3.499 to -1.545	Yes	***	0.000221569
Test details	Mean 1	Mean 2	Mean Diff.	SE of diff.	n1	n2	q	DF			ctrl	ZF-wt	ZF-mut	ZF-dmut
gst vs. wt	1	6.623	-5.623	0.3393	3	3	16.57	8		Mean	1	6.623	3.372	3.522
gst vs. mut1	1	3.372	-2.372	0.3393	3	3	6.99	8		Std. Deviation	0.006321	0.7053	0.3013	0.3202
gst vs. mut2	1	3.522	-2.522	0.3393	3	3	7.433	8		Std. Error of Mean	0.003649	0.4072	0.1739	0.1849
Supplementary Fig. 6e

## Sheet: Supplementary Fig. 8
Supplementary Fig. 8f											Supplementary Fig. 8g
	Ctcf +/+			Ctcf R567W/R567W								Ctcf +/+			Ctcf R567W/R567W			IgG
pcdha4	0.088181	0.035645	0.079341	0.044342	0.050216	0.018767					SE-bc	2.20255	2.20172	2.09661	1.39186	1.41207	1.3664	0.017381	0.009754
pcdha5	0.083331	0.118953	0.121354	0.085778	0.149769	0.114702					SE-d	1.05188	1.09103	1.04485	0.510217	0.526932	0.550497	0.011412	0.002562	0.006801
pcdha7	0.140125	0.189957	0.1163	0.026311	0.03906	0.029503					SE-e	2.06675	1.65875	1.87475	0.974552	0.882692	0.930333
pcdha9	0.29498	0.247587		0.024143	0.017525	0.027805					SE-f	1.32812	1.34956	1.1472	0.614298	0.535364	0.452976	0.001929	0.003955	0.000165
pcdhb2	0.103807	0.077718	0.107499	0.009563	0.013571	0.006107					HS5-1	0.424302	0.402633	0.504229	0.176139	0.143571	0.147412
pcdhb3	0.091609	0.094427	0.090835	0.027787	0.014067	0.011902
pcdhb4	0.119302	0.13756	0.096666	0.013121	0.011019	0.011162
pcdhb5	0.088108	0.078152	0.053706	0.005874	0.010236	0.003448															Ctcf +/+		Ctcf R567W/R567W
pcdhb7	0.056069	0.145266	0.109513	0.023086	0.01599	0.01581						Discovery?	P value	Mean of Rad21-WT	Mean of Rad21-Homo	Difference	SE of difference	t ratio	df	q value	Mean	SD	Mean	SD
pcdhb8	0.020717	0.046619	0.02792	0.004587	0.00285	0.003618					SE-bc	Yes	3.2e-05	2.167	1.39	0.7769	0.03757	20.68	4	8.2e-05	2.16696	0.0609237	1.39011	0.0228859
pcdhb10	0.076082	0.038673	0.036048	0.018191	0.004542	0.00956					SE-d	Yes	9e-06	1.063	0.5292	0.5334	0.01852	28.8	4	4.4e-05	1.06258	0.0248835	0.529215	0.0202368
pcdhb11	0.079507	0.076553	0.050354	0.014054	0.014496	0.010969					SE-e	Yes	0.001485	1.867	0.9292	0.9376	0.1208	7.761	4	0.0015	1.86675	0.204121	0.929192	0.0459406
pcdhb12	0.01984	0.054593	0.079926	0.010357	0.010239	0.00222					SE-f	Yes	0.000731	1.275	0.5342	0.7407	0.0793	9.342	4	0.001138	1.27496	0.11116	0.534213	0.0806672
pcdhb14	0.050366	0.087804	0.065085	0.006258	0.007389	0.007197					HS5-1	Yes	0.000902	0.4437	0.1557	0.288	0.03256	8.846	4	0.001138	0.443721	0.0535095	0.155707	0.0177983
pcdhb15	0.089556	0.074082	0.079442	0.018779	0.019782	0.025302
pcdhb16	0.019288	0.043635	0.077537	0.00195	0.005651
pcdhb17	0.116407	0.101127	0.077675	0.018201	0.006669	0.004447
pcdhb18	0.104385	0.09347	0.164053	0.026266	0.015443	0.017044
pcdhb20	0.17652	0.162185	0.135212	0.018525	0.021037	0.019924
pcdhb21	0.12023	0.113831	0.082538	0.008424	0.020559	0.023127
pcdhb22	0.069168	0.086694	0.038766	0.014997	0.011434	0.001469
pcdhga1	0.132914	0.139132	0.16935	0.014601	0.012276	0.009579
pcdhga2	0.143941	0.189373	0.182678	0.022595	0.014494	0.015784
pcdhgb1	0.141863	0.138982	0.089316	0.088531	0.052553	0.074402
pcdhga4	0.12981	0.180936	0.220556	0.045421	0.03876	0.045305
pcdhga5	0.114459	0.079573	0.068577	0.10112	0.152584	0.12707
pcdhgb4	0.034488	0.018701		0.07987	0.027764	0.028052
pcdhgb5	0.101858	0.150649	0.10839	0.274987	0.333329	0.281858
pcdhgb6	0.28486	0.310608	0.276244	0.070843	0.07603	0.087396
pcdhga10	0.229007	0.21241	0.254785	0.059007	0.05948	0.037829
										Ctcf +/+		Ctcf R567W/R567W
	Discovery?	P value	Mean of Rad21-WT	Mean of Rad21-Homo	Difference	SE of difference	t ratio	df	q value	Mean	SD	Mean	SD
pcdha4	No	0.188126	0.06772	0.03778	0.02995	0.01889	1.585	4	0.095004	0.0677223	0.0281292	0.037775	0.0167214
pcdha5	No	0.710053	0.1079	0.1167	-0.00887	0.02221	0.3993	4	0.334672	0.107879	0.0212933	0.11675	0.0320446
pcdha7	Yes	0.006017	0.1488	0.03162	0.1172	0.02204	5.317	4	0.005004	0.148794	0.0375859	0.0316247	0.00663403
pcdha9	Yes	0.000838	0.2713	0.02316	0.2481	0.01808	13.72	3	0.001217	0.271284	0.0335119	0.0231577	0.00521035
pcdhb2	Yes	0.000842	0.09634	0.009747	0.08659	0.009617	9.004	4	0.001217	0.0963413	0.0162336	0.009747	0.0037354
pcdhb3	Yes	0.000128	0.09229	0.01792	0.07437	0.005092	14.61	4	0.000799	0.0922903	0.00189044	0.0179187	0.00861451
pcdhb4	Yes	0.000861	0.1178	0.01177	0.1061	0.01185	8.954	4	0.001217	0.117843	0.020486	0.0117673	0.00117449
pcdhb5	Yes	0.003032	0.07332	0.006519	0.0668	0.01041	6.416	4	0.003063	0.073322	0.0177023	0.00651933	0.00343971
pcdhb7	No	0.030556	0.1036	0.0183	0.08532	0.02603	3.278	4	0.019639	0.103616	0.0448899	0.0182953	0.00414982
pcdhb8	No	0.02219	0.03175	0.003685	0.02807	0.007735	3.628	4	0.014941	0.031752	0.0133694	0.003685	0.000870436
pcdhb10	No	0.043256	0.05027	0.01076	0.0395	0.01353	2.92	4	0.026593	0.0502677	0.0223944	0.0107643	0.00690374
pcdhb11	Yes	0.003974	0.0688	0.01317	0.05563	0.009331	5.962	4	0.003746	0.0688047	0.0160469	0.013173	0.00192147
pcdhb12	No	0.067624	0.05145	0.007605	0.04385	0.01762	2.488	4	0.038248	0.051453	0.0301658	0.00760533	0.00466421
pcdhb14	Yes	0.005054	0.06775	0.006948	0.0608	0.01089	5.581	4	0.004467	0.0677517	0.0188609	0.006948	0.00060522
pcdhb15	Yes	0.000274	0.08103	0.02129	0.05974	0.004969	12.02	4	0.000799	0.0810267	0.00785777	0.0212877	0.0035125
pcdhb16	No	0.143592	0.04682	0.003801	0.04302	0.02185	1.969	3	0.0752	0.04682	0.0292548	0.0038005	0.002617
pcdhb17	Yes	0.001816	0.0984	0.009772	0.08863	0.01204	7.359	4	0.00214	0.098403	0.0195092	0.00977233	0.0073835
pcdhb18	Yes	0.010393	0.1206	0.01958	0.1011	0.02219	4.553	4	0.007734	0.120636	0.0379942	0.0195843	0.0058416
pcdhb20	Yes	0.000339	0.158	0.01983	0.1381	0.01213	11.39	4	0.000799	0.157972	0.0209737	0.0198287	0.00125871
pcdhb21	Yes	0.002129	0.1055	0.01737	0.08816	0.0125	7.055	4	0.002315	0.105533	0.0201696	0.01737	0.00785314
pcdhb22	No	0.018888	0.06488	0.0093	0.05558	0.01457	3.813	4	0.013354	0.064876	0.0242506	0.0093	0.00701193
pcdhga1	Yes	0.000286	0.1471	0.01215	0.135	0.01135	11.9	4	0.000799	0.147132	0.0194909	0.012152	0.0025133
pcdhga2	Yes	0.000427	0.172	0.01762	0.1544	0.01438	10.73	4	0.000863	0.171997	0.024527	0.0176243	0.00435278
pcdhgb1	No	0.061551	0.1234	0.07183	0.05156	0.02001	2.577	4	0.036264	0.123387	0.0295415	0.0718287	0.0181265
pcdhga4	Yes	0.007073	0.1771	0.04316	0.1339	0.02636	5.081	4	0.005557	0.177101	0.0454944	0.043162	0.00381269
pcdhga5	No	0.124303	0.08754	0.1269	-0.03939	0.0203	1.941	4	0.067602	0.0875363	0.0239552	0.126925	0.0257323
pcdhgb4	No	0.479261	0.02659	0.04523	-0.01863	0.02312	0.8059	3	0.233681	0.0265945	0.0111631	0.0452287	0.0300006
pcdhgb5	Yes	0.001804	0.1203	0.2967	-0.1764	0.02393	7.372	4	0.00214	0.120299	0.026486	0.296725	0.0318859
pcdhgb6	Yes	4.9e-05	0.2906	0.07809	0.2125	0.01142	18.6	4	0.000695	0.290571	0.0178796	0.0780897	0.00846653
pcdhga10	Yes	0.000226	0.2321	0.05211	0.18	0.01425	12.63	4	0.000799	0.232067	0.0213526	0.0521053	0.0123659

## Sheet: Supplementary Fig. 9
Supplementary Fig. 9b
Supplementary Fig. 9e
	H1 CTCF+/+									H1 CTCF+/R567W									H1 CTCFR567W/R567W
ctcf	0.964494	0.798448	1.00012	1.11966	0.883829	1.23345	1.02632	1.03191	0.941763	0.848884	0.875749	0.930036	0.870484	0.849958	0.895599	0.948554	0.861482	0.812467	0.936794	0.92365	1.16145	0.973511	0.929338	0.875	0.857664	0.815476	0.816063
nanog	0.993681	1.04946	0.744884	1.25772	1.10531	0.848946	0.88886	0.87973	1.23141	0.975691	0.947144	0.684101	1.30165	1.38497	1.03902	0.793776	0.756833	0.939774	0.967672	0.949668	0.738959	1.24493	1.03143	0.908106	0.724196	0.951381	0.865716
oct4	0.82934	1.38684	0.956468	1.04169	1.26567	0.519998	0.995481	1.00935	0.995169	0.850263	1.19224	0.966451	1.20273	1.53366	1.06825	1.28242	1.25048	1.0483	1.02449	1.26874	1.0769	0.93498	1.11703	0.914861	1.01387	0.961096	0.904097
sox2	0.771014	1.18602	1.01671	0.790511	1.23774	0.997998	0.941257	1.03744	1.0213	0.479136	0.753583	0.573699	1.02163	1.49297	0.990379	0.940451	0.876206	0.832819	0.711696	1.00992	0.775446	0.758691	1.05988	0.855987	0.966794	0.922342	1.00943
ctcf
Dunnett's multiple comparisons test	Mean Diff.	95.00% CI of diff.	Below threshold?	Summary	Adjusted P Value			CTCF+/+			CTCF+/R567W			CTCF R567W/R567W
H1 Ctcf+/+ vs. H1 Ctcf+/R567W	0.123	0.01391 to 0.2320	Yes	*	0.0261			Mean	SD	N	Mean	SD	N	Mean	SD	N
H1 Ctcf+/+ vs. H1 CtcfR567W/R567W	0.07901	-0.03006 to 0.1881	No	ns	0.1763		ctcf	1	0.127133	9	0.877024	0.0422044	9	0.920994	0.105578	9
nanog							nanog	1	0.176162	9	0.980329	0.236034	9	0.93134	0.156197	9
Dunnett's multiple comparisons test	Mean Diff.	95.00% CI of diff.	Below threshold?	Summary	Adjusted P Value		oct4	1	0.245844	9	1.15498	0.199916	9	1.02401	0.117059	9
H1 Ctcf+/+ vs. H1 Ctcf+/R567W	0.01967	-0.1935 to 0.2329	No	ns	0.9662		sox2	1	0.155336	9	0.884542	0.292441	9	0.896687	0.126173	9
H1 Ctcf+/+ vs. H1 CtcfR567W/R567W	0.06866	-0.1445 to 0.2818	No	ns	0.6721
oct4
Dunnett's multiple comparisons test	Mean Diff.	95.00% CI of diff.	Below threshold?	Summary	Adjusted P Value
H1 Ctcf+/+ vs. H1 Ctcf+/R567W	-0.1428	-0.3282 to 0.04257	No	ns	0.1481
H1 Ctcf+/+ vs. H1 CtcfR567W/R567W	0.04106	-0.2521 to 0.3342	No	ns	0.9293
sox2
Dunnett's multiple comparisons test	Mean Diff.	95.00% CI of diff.	Below threshold?	Summary	Adjusted P Value
H1 Ctcf+/+ vs. H1 Ctcf+/R567W	0.1155	-0.1111 to 0.3421	No	ns	0.3943
H1 Ctcf+/+ vs. H1 CtcfR567W/R567W	0.1033	-0.1233 to 0.3299	No	ns	0.4677
Supplementary Fig. 9f
Supplementary Fig. 9h
	CTCF+/+-1			CTCF+/+-2			CTCF+/R567W-1			CTCF+/R567W-2
VGLUT1	0.729718	0.839495	0.760569	1.07228	1.27164	1.3263	0.188921	0.224917	0.345342	0.257688	0.212887	0.340703
VGLUT2	1.14057	1.00378	0.901891	0.812027	1.36052	0.781206	0.108501	0.077247	0.083223	0.215509	0.197318	0.160316
TBR1	0.766786	0.706961	0.875955	0.992453	1.39628	1.26157	0.042642	0.041209	0.048486	0.082152	0.088194	0.093624
										CTCF+/+	CTCF+/R567W
	Discovery?	P value	Mean of WT	Mean of Het	Difference	SE of difference	t ratio	df	q value	SD	SD
VGLUT1	Yes	5.3e-05	1	0.2617	0.7383	0.1101	6.703	10	7.2e-05	0.261391	0.0667623
VGLUT2	Yes	3e-06	1	0.1404	0.8596	0.09312	9.232	10	1.3e-05	0.220264	0.0592498
TBR1	Yes	9e-06	1	0.06605	0.9339	0.1132	8.253	10	1.8e-05	0.276101	0.0244273
Supplementary Fig. 9i
	CTCF+/+-1			CTCF+/+-2			CTCF+/R567W-1			CTCF+/R567W-2
GAD1	1.2835	1.21543	0.90048	0.881059	0.844586	0.874952	2.73636	2.79504	3.37517	3.82287	4.43039	4.44789
GAD2	0.783812	0.791774	0.646902	1.42875	1.27431	1.07445	1.86153	1.93482	1.71995	2.01236	2.08797	1.98784
VGAT	0.801874	0.582798	0.627588	1.45944	1.33443	1.19386	1.45001	1.37754	1.27033	1.52344	1.96476	1.7679
ABAT	0.998057	0.890436	0.890569	1.06824	1.09461	1.05809	1.67238	1.56631	1.23849	1.75095	1.75407	2.2171
GABBR1	0.907567	0.927908	0.99679	1.10852	1.07763	0.981579	1.42951	1.40831	1.66579	1.94818	1.76259	2.26859
GABBR2	1.15832	1.09258	1.35618	0.826064	0.782406	0.78446	1.38218	1.62111	1.37115	1.41153	1.27814	1.27183
TUBB3	0.977681	0.959342	0.942833	1.13997	1.16166	0.818512	1.14814	1.22603	1.35658	1.602	1.73488	1.70783
										CTCF+/+	CTCF+/R567W
	Discovery?	P value	Mean of WT	Mean of Het	Difference	SE of difference	t ratio	df	q value	SD	SD
GAD1	Yes	1.1e-05	1	3.601	-2.601	0.3211	8.101	10	1.1e-05	0.195254	0.761908
GAD2	Yes	4.6e-05	1	1.934	-0.9341	0.137	6.817	10	2.3e-05	0.309641	0.129472
VGAT	Yes	0.013627	1	1.559	-0.559	0.1871	2.988	10	0.001966	0.377497	0.259877
ABAT	Yes	0.000407	1	1.7	-0.6999	0.1348	5.19	10	0.000103	0.0905152	0.317658
GABBR1	Yes	0.000286	1	1.747	-0.7472	0.1374	5.436	10	9.6e-05	0.0798686	0.327069
GABBR2	Yes	0.005465	1	1.389	-0.3893	0.1104	3.528	10	0.00092	0.23856	0.127097
TUBB3	Yes	0.002573	1	1.463	-0.4626	0.116	3.987	10	0.00052	0.129679	0.252901
